# Supplementary material for: Multiplex, single-cell CRISPRa screening for cell type specific regulatory elements
Source: Nat Commun. 2024 Sep 18;15:8209. doi: 10.1038/s41467-024-52490-4 (PMC11411074; doi:10.1038/s41467-024-52490-4)
Supplement: Supplementary file 4 — Supplementary Data 1 [file 41467_2024_52490_MOESM4_ESM.csv]

Target	Source	Spacer_Start	Spacer_Last_19	Full_oligo_to_order	id	target_gene_id	target_gene_name
ANK2	Horlbeck_etal_CRISPRa_guides_for_9_NDD_pilot_risk_genes	G	AAGGACGGTGACGTTGCCA	atcttgtggaaaggacGAAACACCGAAGGACGGTGACGTTGCCAgtttAagagctaTGCTGGAAACAGCAtagcaaGAAGAGCAGGAGCGCTCTTCCGAGCTGTACAAGTGAACGCGTTAAGTCGANNNNNNNNNNTCGACAAGCTCACCTATTAGCGGCTAAGGC	ANK2_10_promoter	ENSG00000145362	ANK2
ANK2	Horlbeck_etal_CRISPRa_guides_for_9_NDD_pilot_risk_genes	G	CCAGGGACTCGAATGATTT	atcttgtggaaaggacGAAACACCGCCAGGGACTCGAATGATTTgtttAagagctaTGCTGGAAACAGCAtagcaaGAAGAGCAGGAGCGCTCTTCCGAGCTGTACAAGTGAACGCGTTAAGTCGANNNNNNNNNNTCGACAAGCTCACCTATTAGCGGCTAAGGC	ANK2_5_promoter	ENSG00000145362	ANK2
ANK2	Horlbeck_etal_CRISPRa_guides_for_9_NDD_pilot_risk_genes	G	CTAGCGGGTATGCACTTAC	atcttgtggaaaggacGAAACACCGCTAGCGGGTATGCACTTACgtttAagagctaTGCTGGAAACAGCAtagcaaGAAGAGCAGGAGCGCTCTTCCGAGCTGTACAAGTGAACGCGTTAAGTCGANNNNNNNNNNTCGACAAGCTCACCTATTAGCGGCTAAGGC	ANK2_7_promoter	ENSG00000145362	ANK2
ANK2	Horlbeck_etal_CRISPRa_guides_for_9_NDD_pilot_risk_genes	G	GAAGGGGCGCGCACTGGGA	atcttgtggaaaggacGAAACACCGGAAGGGGCGCGCACTGGGAgtttAagagctaTGCTGGAAACAGCAtagcaaGAAGAGCAGGAGCGCTCTTCCGAGCTGTACAAGTGAACGCGTTAAGTCGANNNNNNNNNNTCGACAAGCTCACCTATTAGCGGCTAAGGC	ANK2_1_promoter	ENSG00000145362	ANK2
ANK2	Horlbeck_etal_CRISPRa_guides_for_9_NDD_pilot_risk_genes	G	GCCTGTACAGACCACTAGC	atcttgtggaaaggacGAAACACCGGCCTGTACAGACCACTAGCgtttAagagctaTGCTGGAAACAGCAtagcaaGAAGAGCAGGAGCGCTCTTCCGAGCTGTACAAGTGAACGCGTTAAGTCGANNNNNNNNNNTCGACAAGCTCACCTATTAGCGGCTAAGGC	ANK2_8_promoter	ENSG00000145362	ANK2
ANK2	Horlbeck_etal_CRISPRa_guides_for_9_NDD_pilot_risk_genes	G	GCGGGTATGCACTTACTGG	atcttgtggaaaggacGAAACACCGGCGGGTATGCACTTACTGGgtttAagagctaTGCTGGAAACAGCAtagcaaGAAGAGCAGGAGCGCTCTTCCGAGCTGTACAAGTGAACGCGTTAAGTCGANNNNNNNNNNTCGACAAGCTCACCTATTAGCGGCTAAGGC	ANK2_9_promoter	ENSG00000145362	ANK2
ANK2	Horlbeck_etal_CRISPRa_guides_for_9_NDD_pilot_risk_genes	G	GGCGCGCACTGGGAGGGTA	atcttgtggaaaggacGAAACACCGGGCGCGCACTGGGAGGGTAgtttAagagctaTGCTGGAAACAGCAtagcaaGAAGAGCAGGAGCGCTCTTCCGAGCTGTACAAGTGAACGCGTTAAGTCGANNNNNNNNNNTCGACAAGCTCACCTATTAGCGGCTAAGGC	ANK2_2_promoter	ENSG00000145362	ANK2
ANK2	Horlbeck_etal_CRISPRa_guides_for_9_NDD_pilot_risk_genes	G	GTGGGGAAGGGGCGCGCAC	atcttgtggaaaggacGAAACACCGGTGGGGAAGGGGCGCGCACgtttAagagctaTGCTGGAAACAGCAtagcaaGAAGAGCAGGAGCGCTCTTCCGAGCTGTACAAGTGAACGCGTTAAGTCGANNNNNNNNNNTCGACAAGCTCACCTATTAGCGGCTAAGGC	ANK2_4_promoter	ENSG00000145362	ANK2
ANK2	Horlbeck_etal_CRISPRa_guides_for_9_NDD_pilot_risk_genes	G	TACAGGCGGCACGGTTTGA	atcttgtggaaaggacGAAACACCGTACAGGCGGCACGGTTTGAgtttAagagctaTGCTGGAAACAGCAtagcaaGAAGAGCAGGAGCGCTCTTCCGAGCTGTACAAGTGAACGCGTTAAGTCGANNNNNNNNNNTCGACAAGCTCACCTATTAGCGGCTAAGGC	ANK2_3_promoter	ENSG00000145362	ANK2
ANK2	Horlbeck_etal_CRISPRa_guides_for_9_NDD_pilot_risk_genes	G	TGAGAGCTGATCCTATCAA	atcttgtggaaaggacGAAACACCGTGAGAGCTGATCCTATCAAgtttAagagctaTGCTGGAAACAGCAtagcaaGAAGAGCAGGAGCGCTCTTCCGAGCTGTACAAGTGAACGCGTTAAGTCGANNNNNNNNNNTCGACAAGCTCACCTATTAGCGGCTAAGGC	ANK2_6_promoter	ENSG00000145362	ANK2
ANK2;ENST00000264366;ENST00000357077;ENST00000394537;ENST00000671727;ENST00000671762;ENST00000672045;ENST00000672251;ENST00000672366;ENST00000672502;ENST00000672779;ENST00000672854::chr4:113049021-113	CRISPRaQTL_Flashfry_pipeline	G	AGTGGTTGGGGTTATCTGG	atcttgtggaaaggacGAAACACCGAGTGGTTGGGGTTATCTGGgtttAagagctaTGCTGGAAACAGCAtagcaaGAAGAGCAGGAGCGCTCTTCCGAGCTGTACAAGTGAACGCGTTAAGTCGANNNNNNNNNNTCGACAAGCTCACCTATTAGCGGCTAAGGC	ANK2_23_Flashfry_promoter	ENSG00000145362	ANK2
ANK2;ENST00000264366;ENST00000357077;ENST00000394537;ENST00000671727;ENST00000671762;ENST00000672045;ENST00000672251;ENST00000672366;ENST00000672502;ENST00000672779;ENST00000672854::chr4:113049021-113	CRISPRaQTL_Flashfry_pipeline	G	GTACATTTAGCCAGTCAAG	atcttgtggaaaggacGAAACACCGGTACATTTAGCCAGTCAAGgtttAagagctaTGCTGGAAACAGCAtagcaaGAAGAGCAGGAGCGCTCTTCCGAGCTGTACAAGTGAACGCGTTAAGTCGANNNNNNNNNNTCGACAAGCTCACCTATTAGCGGCTAAGGC	ANK2_21_Flashfry_promoter	ENSG00000145362	ANK2
ANK2;ENST00000264366;ENST00000357077;ENST00000394537;ENST00000671727;ENST00000671762;ENST00000672045;ENST00000672251;ENST00000672366;ENST00000672502;ENST00000672779;ENST00000672854::chr4:113049021-113	CRISPRaQTL_Flashfry_pipeline	A	TACTGTCAGAAGCTTACAT	atcttgtggaaaggacGAAACACCGTACTGTCAGAAGCTTACATgtttAagagctaTGCTGGAAACAGCAtagcaaGAAGAGCAGGAGCGCTCTTCCGAGCTGTACAAGTGAACGCGTTAAGTCGANNNNNNNNNNTCGACAAGCTCACCTATTAGCGGCTAAGGC	ANK2_22_Flashfry_promoter	ENSG00000145362	ANK2
ANK2;ENST00000264366;ENST00000357077;ENST00000394537;ENST00000671727;ENST00000671762;ENST00000672045;ENST00000672251;ENST00000672366;ENST00000672502;ENST00000672779;ENST00000672854::chr4:113049021-113	CRISPRaQTL_Flashfry_pipeline	T	TCCGTGTTGAAGTACCTGT	atcttgtggaaaggacGAAACACCGTCCGTGTTGAAGTACCTGTgtttAagagctaTGCTGGAAACAGCAtagcaaGAAGAGCAGGAGCGCTCTTCCGAGCTGTACAAGTGAACGCGTTAAGTCGANNNNNNNNNNTCGACAAGCTCACCTATTAGCGGCTAAGGC	ANK2_24_Flashfry_promoter	ENSG00000145362	ANK2
ANK2;ENST00000503423;ENST00000506722;ENST00000671756;ENST00000671793;ENST00000671809;ENST00000671825;ENST00000671854;ENST00000671893;ENST00000671906;ENST00000672068;ENST00000672088;ENST00000672090;ENS	CRISPRaQTL_Flashfry_pipeline	C	AGCTTCTCTGAACTAGGCG	atcttgtggaaaggacGAAACACCGAGCTTCTCTGAACTAGGCGgtttAagagctaTGCTGGAAACAGCAtagcaaGAAGAGCAGGAGCGCTCTTCCGAGCTGTACAAGTGAACGCGTTAAGTCGANNNNNNNNNNTCGACAAGCTCACCTATTAGCGGCTAAGGC	ANK2_25_Flashfry_promoter	ENSG00000145362	ANK2
ANK2;ENST00000503423;ENST00000506722;ENST00000671756;ENST00000671793;ENST00000671809;ENST00000671825;ENST00000671854;ENST00000671893;ENST00000671906;ENST00000672068;ENST00000672088;ENST00000672090;ENS	CRISPRaQTL_Flashfry_pipeline	G	ATGATCTACTGAAAGGCGG	atcttgtggaaaggacGAAACACCGATGATCTACTGAAAGGCGGgtttAagagctaTGCTGGAAACAGCAtagcaaGAAGAGCAGGAGCGCTCTTCCGAGCTGTACAAGTGAACGCGTTAAGTCGANNNNNNNNNNTCGACAAGCTCACCTATTAGCGGCTAAGGC	ANK2_26_Flashfry_promoter	ENSG00000145362	ANK2
ANK2;ENST00000503423;ENST00000506722;ENST00000671756;ENST00000671793;ENST00000671809;ENST00000671825;ENST00000671854;ENST00000671893;ENST00000671906;ENST00000672068;ENST00000672088;ENST00000672090;ENS	CRISPRaQTL_Flashfry_pipeline	T	GATCTACTGAAAGGCGGTG	atcttgtggaaaggacGAAACACCGGATCTACTGAAAGGCGGTGgtttAagagctaTGCTGGAAACAGCAtagcaaGAAGAGCAGGAGCGCTCTTCCGAGCTGTACAAGTGAACGCGTTAAGTCGANNNNNNNNNNTCGACAAGCTCACCTATTAGCGGCTAAGGC	ANK2_14_Flashfry_promoter	ENSG00000145362	ANK2
ANK2;ENST00000503423;ENST00000506722;ENST00000671756;ENST00000671793;ENST00000671809;ENST00000671825;ENST00000671854;ENST00000671893;ENST00000671906;ENST00000672068;ENST00000672088;ENST00000672090;ENS	CRISPRaQTL_Flashfry_pipeline	C	TGCCAAGATGCCAATGCCG	atcttgtggaaaggacGAAACACCGTGCCAAGATGCCAATGCCGgtttAagagctaTGCTGGAAACAGCAtagcaaGAAGAGCAGGAGCGCTCTTCCGAGCTGTACAAGTGAACGCGTTAAGTCGANNNNNNNNNNTCGACAAGCTCACCTATTAGCGGCTAAGGC	ANK2_15_Flashfry_promoter	ENSG00000145362	ANK2
ANK2;ENST00000505342;ENST00000509550;ENST00000672411;ENST00000672915;ENST00000673048;ENST00000673231;ENST00000673353::chr4:113292337-113293152(+)	CRISPRaQTL_Flashfry_pipeline	A	CCCCCCCTCGCCTTCTTAA	atcttgtggaaaggacGAAACACCGCCCCCCCTCGCCTTCTTAAgtttAagagctaTGCTGGAAACAGCAtagcaaGAAGAGCAGGAGCGCTCTTCCGAGCTGTACAAGTGAACGCGTTAAGTCGANNNNNNNNNNTCGACAAGCTCACCTATTAGCGGCTAAGGC	ANK2_18_Flashfry_promoter	ENSG00000145362	ANK2
ANK2;ENST00000505342;ENST00000509550;ENST00000672411;ENST00000672915;ENST00000673048;ENST00000673231;ENST00000673353::chr4:113292337-113293152(+)	CRISPRaQTL_Flashfry_pipeline	G	CTCCCTTAAGAAGGCGAGG	atcttgtggaaaggacGAAACACCGCTCCCTTAAGAAGGCGAGGgtttAagagctaTGCTGGAAACAGCAtagcaaGAAGAGCAGGAGCGCTCTTCCGAGCTGTACAAGTGAACGCGTTAAGTCGANNNNNNNNNNTCGACAAGCTCACCTATTAGCGGCTAAGGC	ANK2_17_Flashfry_promoter	ENSG00000145362	ANK2
ANK2;ENST00000505342;ENST00000509550;ENST00000672411;ENST00000672915;ENST00000673048;ENST00000673231;ENST00000673353::chr4:113292337-113293152(+)	CRISPRaQTL_Flashfry_pipeline	T	GTGCTCCCTTAAGAAGGCG	atcttgtggaaaggacGAAACACCGGTGCTCCCTTAAGAAGGCGgtttAagagctaTGCTGGAAACAGCAtagcaaGAAGAGCAGGAGCGCTCTTCCGAGCTGTACAAGTGAACGCGTTAAGTCGANNNNNNNNNNTCGACAAGCTCACCTATTAGCGGCTAAGGC	ANK2_19_Flashfry_promoter	ENSG00000145362	ANK2
ANK2;ENST00000505342;ENST00000509550;ENST00000672411;ENST00000672915;ENST00000673048;ENST00000673231;ENST00000673353::chr4:113292337-113293152(+)	CRISPRaQTL_Flashfry_pipeline	G	TGCTCCCTTAAGAAGGCGA	atcttgtggaaaggacGAAACACCGTGCTCCCTTAAGAAGGCGAgtttAagagctaTGCTGGAAACAGCAtagcaaGAAGAGCAGGAGCGCTCTTCCGAGCTGTACAAGTGAACGCGTTAAGTCGANNNNNNNNNNTCGACAAGCTCACCTATTAGCGGCTAAGGC	ANK2_16_Flashfry_promoter	ENSG00000145362	ANK2
ANK2;ENST00000671704;ENST00000671951;ENST00000672221::chr4:112860442-112861064(+)	CRISPRaQTL_Flashfry_pipeline	T	AGCCATAGGAGCTGCCAAA	atcttgtggaaaggacGAAACACCGAGCCATAGGAGCTGCCAAAgtttAagagctaTGCTGGAAACAGCAtagcaaGAAGAGCAGGAGCGCTCTTCCGAGCTGTACAAGTGAACGCGTTAAGTCGANNNNNNNNNNTCGACAAGCTCACCTATTAGCGGCTAAGGC	ANK2_30_Flashfry_promoter	ENSG00000145362	ANK2
ANK2;ENST00000671704;ENST00000671951;ENST00000672221::chr4:112860442-112861064(+)	CRISPRaQTL_Flashfry_pipeline	T	TAGCCATAGGAGCTGCCAA	atcttgtggaaaggacGAAACACCGTAGCCATAGGAGCTGCCAAgtttAagagctaTGCTGGAAACAGCAtagcaaGAAGAGCAGGAGCGCTCTTCCGAGCTGTACAAGTGAACGCGTTAAGTCGANNNNNNNNNNTCGACAAGCTCACCTATTAGCGGCTAAGGC	ANK2_27_Flashfry_promoter	ENSG00000145362	ANK2
ANK2;ENST00000671704;ENST00000671951;ENST00000672221::chr4:112860442-112861064(+)	CRISPRaQTL_Flashfry_pipeline	A	TATTTAATTTAAAGCCTAG	atcttgtggaaaggacGAAACACCGTATTTAATTTAAAGCCTAGgtttAagagctaTGCTGGAAACAGCAtagcaaGAAGAGCAGGAGCGCTCTTCCGAGCTGTACAAGTGAACGCGTTAAGTCGANNNNNNNNNNTCGACAAGCTCACCTATTAGCGGCTAAGGC	ANK2_28_Flashfry_promoter	ENSG00000145362	ANK2
ANK2;ENST00000671704;ENST00000671951;ENST00000672221::chr4:112860442-112861064(+)	CRISPRaQTL_Flashfry_pipeline	G	TGGGTTTAATGAGTACCAG	atcttgtggaaaggacGAAACACCGTGGGTTTAATGAGTACCAGgtttAagagctaTGCTGGAAACAGCAtagcaaGAAGAGCAGGAGCGCTCTTCCGAGCTGTACAAGTGAACGCGTTAAGTCGANNNNNNNNNNTCGACAAGCTCACCTATTAGCGGCTAAGGC	ANK2_20_Flashfry_promoter	ENSG00000145362	ANK2
ANK2;ENST00000671971;ENST00000672240;ENST00000673240;ENST00000673363::chr4:113116196-113116696(+)	CRISPRaQTL_Flashfry_pipeline	C	AGCAGAGCAGCCGTAGCAA	atcttgtggaaaggacGAAACACCGAGCAGAGCAGCCGTAGCAAgtttAagagctaTGCTGGAAACAGCAtagcaaGAAGAGCAGGAGCGCTCTTCCGAGCTGTACAAGTGAACGCGTTAAGTCGANNNNNNNNNNTCGACAAGCTCACCTATTAGCGGCTAAGGC	ANK2_11_Flashfry_promoter	ENSG00000145362	ANK2
ANK2;ENST00000671971;ENST00000672240;ENST00000673240;ENST00000673363::chr4:113116196-113116696(+)	CRISPRaQTL_Flashfry_pipeline	C	CACTGCCGTGGCAATACAG	atcttgtggaaaggacGAAACACCGCACTGCCGTGGCAATACAGgtttAagagctaTGCTGGAAACAGCAtagcaaGAAGAGCAGGAGCGCTCTTCCGAGCTGTACAAGTGAACGCGTTAAGTCGANNNNNNNNNNTCGACAAGCTCACCTATTAGCGGCTAAGGC	ANK2_29_Flashfry_promoter	ENSG00000145362	ANK2
ANK2;ENST00000671971;ENST00000672240;ENST00000673240;ENST00000673363::chr4:113116196-113116696(+)	CRISPRaQTL_Flashfry_pipeline	G	CCACTGCCGTGGCAATACA	atcttgtggaaaggacGAAACACCGCCACTGCCGTGGCAATACAgtttAagagctaTGCTGGAAACAGCAtagcaaGAAGAGCAGGAGCGCTCTTCCGAGCTGTACAAGTGAACGCGTTAAGTCGANNNNNNNNNNTCGACAAGCTCACCTATTAGCGGCTAAGGC	ANK2_12_Flashfry_promoter	ENSG00000145362	ANK2
ANK2;ENST00000671971;ENST00000672240;ENST00000673240;ENST00000673363::chr4:113116196-113116696(+)	CRISPRaQTL_Flashfry_pipeline	G	GAGTTACTTGCCACTGCCG	atcttgtggaaaggacGAAACACCGGAGTTACTTGCCACTGCCGgtttAagagctaTGCTGGAAACAGCAtagcaaGAAGAGCAGGAGCGCTCTTCCGAGCTGTACAAGTGAACGCGTTAAGTCGANNNNNNNNNNTCGACAAGCTCACCTATTAGCGGCTAAGGC	ANK2_13_Flashfry_promoter	ENSG00000145362	ANK2
ANO5	Horlbeck_etal_TSS_Positive_Control	G	GACGGCTTGAGCGGAGAGG	atcttgtggaaaggacGAAACACCGGACGGCTTGAGCGGAGAGGgtttAagagctaTGCTGGAAACAGCAtagcaaGAAGAGCAGGAGCGCTCTTCCGAGCTGTACAAGTGAACGCGTTAAGTCGANNNNNNNNNNTCGACAAGCTCACCTATTAGCGGCTAAGGC	ANO5_31_TSS_pos_ctrl	ENSG00000171714	ANO5
BCL11A	Horlbeck_etal_CRISPRa_guides_for_9_NDD_pilot_risk_genes	G	AAGGGGAAGCTCACACCAA	atcttgtggaaaggacGAAACACCGAAGGGGAAGCTCACACCAAgtttAagagctaTGCTGGAAACAGCAtagcaaGAAGAGCAGGAGCGCTCTTCCGAGCTGTACAAGTGAACGCGTTAAGTCGANNNNNNNNNNTCGACAAGCTCACCTATTAGCGGCTAAGGC	BCL11A_34_promoter	ENSG00000119866	BCL11A
BCL11A	Horlbeck_etal_CRISPRa_guides_for_9_NDD_pilot_risk_genes	G	CAAGCCAATGGCCAGTGCG	atcttgtggaaaggacGAAACACCGCAAGCCAATGGCCAGTGCGgtttAagagctaTGCTGGAAACAGCAtagcaaGAAGAGCAGGAGCGCTCTTCCGAGCTGTACAAGTGAACGCGTTAAGTCGANNNNNNNNNNTCGACAAGCTCACCTATTAGCGGCTAAGGC	BCL11A_35_promoter	ENSG00000119866	BCL11A
BCL11A	Horlbeck_etal_CRISPRa_guides_for_9_NDD_pilot_risk_genes	G	CACCAATGGACACACATCA	atcttgtggaaaggacGAAACACCGCACCAATGGACACACATCAgtttAagagctaTGCTGGAAACAGCAtagcaaGAAGAGCAGGAGCGCTCTTCCGAGCTGTACAAGTGAACGCGTTAAGTCGANNNNNNNNNNTCGACAAGCTCACCTATTAGCGGCTAAGGC	BCL11A_41_promoter	ENSG00000119866	BCL11A
BCL11A	Horlbeck_etal_CRISPRa_guides_for_9_NDD_pilot_risk_genes	G	CCAATGGCCAGTGCGGGGA	atcttgtggaaaggacGAAACACCGCCAATGGCCAGTGCGGGGAgtttAagagctaTGCTGGAAACAGCAtagcaaGAAGAGCAGGAGCGCTCTTCCGAGCTGTACAAGTGAACGCGTTAAGTCGANNNNNNNNNNTCGACAAGCTCACCTATTAGCGGCTAAGGC	BCL11A_52_promoter	ENSG00000119866	BCL11A
BCL11A	Horlbeck_etal_CRISPRa_guides_for_9_NDD_pilot_risk_genes	G	GCTCCGCGGACGCCAGACG	atcttgtggaaaggacGAAACACCGgctccgcggacgccagacggtttAagagctaTGCTGGAAACAGCAtagcaaGAAGAGCAGGAGCGCTCTTCCGAGCTGTACAAGTGAACGCGTTAAGTCGANNNNNNNNNNTCGACAAGCTCACCTATTAGCGGCTAAGGC	BCL11A_36_promoter	ENSG00000119866	BCL11A
BCL11A	Horlbeck_etal_CRISPRa_guides_for_9_NDD_pilot_risk_genes	G	GGGCCGCGTCTGGCGTCCG	atcttgtggaaaggacGAAACACCGgggccgcgtctggcgtccggtttAagagctaTGCTGGAAACAGCAtagcaaGAAGAGCAGGAGCGCTCTTCCGAGCTGTACAAGTGAACGCGTTAAGTCGANNNNNNNNNNTCGACAAGCTCACCTATTAGCGGCTAAGGC	BCL11A_40_promoter	ENSG00000119866	BCL11A
BCL11A	Horlbeck_etal_CRISPRa_guides_for_9_NDD_pilot_risk_genes	G	TCCCCGCGTGTGGACGCCA	atcttgtggaaaggacGAAACACCGTCCCCGCGTGTGGACGCCAgtttAagagctaTGCTGGAAACAGCAtagcaaGAAGAGCAGGAGCGCTCTTCCGAGCTGTACAAGTGAACGCGTTAAGTCGANNNNNNNNNNTCGACAAGCTCACCTATTAGCGGCTAAGGC	BCL11A_37_promoter	ENSG00000119866	BCL11A
BCL11A	Horlbeck_etal_CRISPRa_guides_for_9_NDD_pilot_risk_genes	G	TGGACATGAAAAAGAGACC	atcttgtggaaaggacGAAACACCGTGGACATGAAAAAGAGACCgtttAagagctaTGCTGGAAACAGCAtagcaaGAAGAGCAGGAGCGCTCTTCCGAGCTGTACAAGTGAACGCGTTAAGTCGANNNNNNNNNNTCGACAAGCTCACCTATTAGCGGCTAAGGC	BCL11A_33_promoter	ENSG00000119866	BCL11A
BCL11A	Horlbeck_etal_CRISPRa_guides_for_9_NDD_pilot_risk_genes	G	TGGGTGTGCGTACGGAGGA	atcttgtggaaaggacGAAACACCGTGGGTGTGCGTACGGAGGAgtttAagagctaTGCTGGAAACAGCAtagcaaGAAGAGCAGGAGCGCTCTTCCGAGCTGTACAAGTGAACGCGTTAAGTCGANNNNNNNNNNTCGACAAGCTCACCTATTAGCGGCTAAGGC	BCL11A_32_promoter	ENSG00000119866	BCL11A
BCL11A;ENST00000335712;ENST00000356842;ENST00000358510;ENST00000359629;ENST00000409351;ENST00000642384;ENST00000642439;ENST00000643004;ENST00000643716::chr2:60553410-60554159(-)	CRISPRaQTL_Flashfry_pipeline	T	AGAGCGAGAGTGCACCGGG	atcttgtggaaaggacGAAACACCGAGAGCGAGAGTGCACCGGGgtttAagagctaTGCTGGAAACAGCAtagcaaGAAGAGCAGGAGCGCTCTTCCGAGCTGTACAAGTGAACGCGTTAAGTCGANNNNNNNNNNTCGACAAGCTCACCTATTAGCGGCTAAGGC	BCL11A_43_Flashfry_promoter	ENSG00000119866	BCL11A
BCL11A;ENST00000335712;ENST00000356842;ENST00000358510;ENST00000359629;ENST00000409351;ENST00000642384;ENST00000642439;ENST00000643004;ENST00000643716::chr2:60553410-60554159(-)	CRISPRaQTL_Flashfry_pipeline	A	ATAATACAAAGATGGCGCA	atcttgtggaaaggacGAAACACCGATAATACAAAGATGGCGCAgtttAagagctaTGCTGGAAACAGCAtagcaaGAAGAGCAGGAGCGCTCTTCCGAGCTGTACAAGTGAACGCGTTAAGTCGANNNNNNNNNNTCGACAAGCTCACCTATTAGCGGCTAAGGC	BCL11A_44_Flashfry_promoter	ENSG00000119866	BCL11A
BCL11A;ENST00000335712;ENST00000356842;ENST00000358510;ENST00000359629;ENST00000409351;ENST00000642384;ENST00000642439;ENST00000643004;ENST00000643716::chr2:60553410-60554159(-)	CRISPRaQTL_Flashfry_pipeline	T	CCTGACGTTCAAGTTCGCA	atcttgtggaaaggacGAAACACCGCCTGACGTTCAAGTTCGCAgtttAagagctaTGCTGGAAACAGCAtagcaaGAAGAGCAGGAGCGCTCTTCCGAGCTGTACAAGTGAACGCGTTAAGTCGANNNNNNNNNNTCGACAAGCTCACCTATTAGCGGCTAAGGC	BCL11A_42_Flashfry_promoter	ENSG00000119866	BCL11A
BCL11A;ENST00000335712;ENST00000356842;ENST00000358510;ENST00000359629;ENST00000409351;ENST00000642384;ENST00000642439;ENST00000643004;ENST00000643716::chr2:60553410-60554159(-)	CRISPRaQTL_Flashfry_pipeline	C	TGAGCTGCAAGTTCAAGTG	atcttgtggaaaggacGAAACACCGTGAGCTGCAAGTTCAAGTGgtttAagagctaTGCTGGAAACAGCAtagcaaGAAGAGCAGGAGCGCTCTTCCGAGCTGTACAAGTGAACGCGTTAAGTCGANNNNNNNNNNTCGACAAGCTCACCTATTAGCGGCTAAGGC	BCL11A_45_Flashfry_promoter	ENSG00000119866	BCL11A
BCL11A;ENST00000489516::chr2:60550926-60551426(-)	CRISPRaQTL_Flashfry_pipeline	G	AAGTGTGTGACAAGTTCCA	atcttgtggaaaggacGAAACACCGAAGTGTGTGACAAGTTCCAgtttAagagctaTGCTGGAAACAGCAtagcaaGAAGAGCAGGAGCGCTCTTCCGAGCTGTACAAGTGAACGCGTTAAGTCGANNNNNNNNNNTCGACAAGCTCACCTATTAGCGGCTAAGGC	BCL11A_38_Flashfry_promoter	ENSG00000119866	BCL11A
BCL11A;ENST00000489516::chr2:60550926-60551426(-)	CRISPRaQTL_Flashfry_pipeline	G	CCTTTCCAGGCGCAGTCAG	atcttgtggaaaggacGAAACACCGCCTTTCCAGGCGCAGTCAGgtttAagagctaTGCTGGAAACAGCAtagcaaGAAGAGCAGGAGCGCTCTTCCGAGCTGTACAAGTGAACGCGTTAAGTCGANNNNNNNNNNTCGACAAGCTCACCTATTAGCGGCTAAGGC	BCL11A_46_Flashfry_promoter	ENSG00000119866	BCL11A
BCL11A;ENST00000489516::chr2:60550926-60551426(-)	CRISPRaQTL_Flashfry_pipeline	A	CTGCGCCTGGAAAGGCGGG	atcttgtggaaaggacGAAACACCGCTGCGCCTGGAAAGGCGGGgtttAagagctaTGCTGGAAACAGCAtagcaaGAAGAGCAGGAGCGCTCTTCCGAGCTGTACAAGTGAACGCGTTAAGTCGANNNNNNNNNNTCGACAAGCTCACCTATTAGCGGCTAAGGC	BCL11A_48_Flashfry_promoter	ENSG00000119866	BCL11A
BCL11A;ENST00000489516::chr2:60550926-60551426(-)	CRISPRaQTL_Flashfry_pipeline	T	TTAAAGGACCACCTATACT	atcttgtggaaaggacGAAACACCGTTAAAGGACCACCTATACTgtttAagagctaTGCTGGAAACAGCAtagcaaGAAGAGCAGGAGCGCTCTTCCGAGCTGTACAAGTGAACGCGTTAAGTCGANNNNNNNNNNTCGACAAGCTCACCTATTAGCGGCTAAGGC	BCL11A_47_Flashfry_promoter	ENSG00000119866	BCL11A
BCL11A;ENST00000646249::chr2:60554468-60554968(-)	CRISPRaQTL_Flashfry_pipeline	G	AGAGGCCGAGGACAAAGCG	atcttgtggaaaggacGAAACACCGAGAGGCCGAGGACAAAGCGgtttAagagctaTGCTGGAAACAGCAtagcaaGAAGAGCAGGAGCGCTCTTCCGAGCTGTACAAGTGAACGCGTTAAGTCGANNNNNNNNNNTCGACAAGCTCACCTATTAGCGGCTAAGGC	BCL11A_51_Flashfry_promoter	ENSG00000119866	BCL11A
BCL11A;ENST00000646249::chr2:60554468-60554968(-)	CRISPRaQTL_Flashfry_pipeline	G	AGCAACTGCAAAAGCACAG	atcttgtggaaaggacGAAACACCGAGCAACTGCAAAAGCACAGgtttAagagctaTGCTGGAAACAGCAtagcaaGAAGAGCAGGAGCGCTCTTCCGAGCTGTACAAGTGAACGCGTTAAGTCGANNNNNNNNNNTCGACAAGCTCACCTATTAGCGGCTAAGGC	BCL11A_50_Flashfry_promoter	ENSG00000119866	BCL11A
BCL11A;ENST00000646249::chr2:60554468-60554968(-)	CRISPRaQTL_Flashfry_pipeline	A	CAGGCTCGCAGGAGCAGCG	atcttgtggaaaggacGAAACACCGCAGGCTCGCAGGAGCAGCGgtttAagagctaTGCTGGAAACAGCAtagcaaGAAGAGCAGGAGCGCTCTTCCGAGCTGTACAAGTGAACGCGTTAAGTCGANNNNNNNNNNTCGACAAGCTCACCTATTAGCGGCTAAGGC	BCL11A_39_Flashfry_promoter	ENSG00000119866	BCL11A
BCL11A;ENST00000646249::chr2:60554468-60554968(-)	CRISPRaQTL_Flashfry_pipeline	G	GAATGTGCTCACGGCGCCG	atcttgtggaaaggacGAAACACCGGAATGTGCTCACGGCGCCGgtttAagagctaTGCTGGAAACAGCAtagcaaGAAGAGCAGGAGCGCTCTTCCGAGCTGTACAAGTGAACGCGTTAAGTCGANNNNNNNNNNTCGACAAGCTCACCTATTAGCGGCTAAGGC	BCL11A_49_Flashfry_promoter	ENSG00000119866	BCL11A
BIK	Horlbeck_etal_TSS_Positive_Control	G	CACCCCGAGCGCGGAATCC	atcttgtggaaaggacGAAACACCGCACCCCGAGCGCGGAATCCgtttAagagctaTGCTGGAAACAGCAtagcaaGAAGAGCAGGAGCGCTCTTCCGAGCTGTACAAGTGAACGCGTTAAGTCGANNNNNNNNNNTCGACAAGCTCACCTATTAGCGGCTAAGGC	BIK_53_TSS_pos_ctrl	ENSG00000100290	BIK
CCND2	Horlbeck_etal_TSS_Positive_Control	G	TTCTCCTTAATAACGAGAG	atcttgtggaaaggacGAAACACCGTTCTCCTTAATAACgagaggtttAagagctaTGCTGGAAACAGCAtagcaaGAAGAGCAGGAGCGCTCTTCCGAGCTGTACAAGTGAACGCGTTAAGTCGANNNNNNNNNNTCGACAAGCTCACCTATTAGCGGCTAAGGC	CCND2_54_TSS_pos_ctrl	ENSG00000118971	CCND2
CCNE2	Horlbeck_etal_TSS_Positive_Control	G	GCGCGCCCGCCACCCGGAG	atcttgtggaaaggacGAAACACCGGCGCGCCCGCCACCCGGAGgtttAagagctaTGCTGGAAACAGCAtagcaaGAAGAGCAGGAGCGCTCTTCCGAGCTGTACAAGTGAACGCGTTAAGTCGANNNNNNNNNNTCGACAAGCTCACCTATTAGCGGCTAAGGC	CCNE2_55_TSS_pos_ctrl	ENSG00000175305	CCNE2
CHD8	Horlbeck_etal_CRISPRa_guides_for_9_NDD_pilot_risk_genes	G	CACACTAGCTCGCTGGAAG	atcttgtggaaaggacGAAACACCGCACACTAGCTCGCTGGAAGgtttAagagctaTGCTGGAAACAGCAtagcaaGAAGAGCAGGAGCGCTCTTCCGAGCTGTACAAGTGAACGCGTTAAGTCGANNNNNNNNNNTCGACAAGCTCACCTATTAGCGGCTAAGGC	CHD8_68_promoter	ENSG00000100888	CHD8
CHD8	Horlbeck_etal_CRISPRa_guides_for_9_NDD_pilot_risk_genes	G	CCAGGAAGTCTCTTGAGGG	atcttgtggaaaggacGAAACACCGCCAGGAAGTCTCTTGAGGGgtttAagagctaTGCTGGAAACAGCAtagcaaGAAGAGCAGGAGCGCTCTTCCGAGCTGTACAAGTGAACGCGTTAAGTCGANNNNNNNNNNTCGACAAGCTCACCTATTAGCGGCTAAGGC	CHD8_69_promoter	ENSG00000100888	CHD8
CHD8	Horlbeck_etal_CRISPRa_guides_for_9_NDD_pilot_risk_genes	G	CGCAAAGGGTGGGACTATA	atcttgtggaaaggacGAAACACCGCGCAAAGGGTGGGACTATAgtttAagagctaTGCTGGAAACAGCAtagcaaGAAGAGCAGGAGCGCTCTTCCGAGCTGTACAAGTGAACGCGTTAAGTCGANNNNNNNNNNTCGACAAGCTCACCTATTAGCGGCTAAGGC	CHD8_63_promoter	ENSG00000100888	CHD8
CHD8	Horlbeck_etal_CRISPRa_guides_for_9_NDD_pilot_risk_genes	G	CGGGCTTCGGTGCTGCCAT	atcttgtggaaaggacGAAACACCGCGGGCTTCGGTGCTGCCATgtttAagagctaTGCTGGAAACAGCAtagcaaGAAGAGCAGGAGCGCTCTTCCGAGCTGTACAAGTGAACGCGTTAAGTCGANNNNNNNNNNTCGACAAGCTCACCTATTAGCGGCTAAGGC	CHD8_58_promoter	ENSG00000100888	CHD8
CHD8	Horlbeck_etal_CRISPRa_guides_for_9_NDD_pilot_risk_genes	G	CTCTCAACCTAACCTGCGG	atcttgtggaaaggacGAAACACCGCTCTCAACCTAACCTGCGGgtttAagagctaTGCTGGAAACAGCAtagcaaGAAGAGCAGGAGCGCTCTTCCGAGCTGTACAAGTGAACGCGTTAAGTCGANNNNNNNNNNTCGACAAGCTCACCTATTAGCGGCTAAGGC	CHD8_79_promoter	ENSG00000100888	CHD8
CHD8	Horlbeck_etal_CRISPRa_guides_for_9_NDD_pilot_risk_genes	G	CTCTGACGACTCAGTTCAC	atcttgtggaaaggacGAAACACCGCTCTGACGACTCAGTTCACgtttAagagctaTGCTGGAAACAGCAtagcaaGAAGAGCAGGAGCGCTCTTCCGAGCTGTACAAGTGAACGCGTTAAGTCGANNNNNNNNNNTCGACAAGCTCACCTATTAGCGGCTAAGGC	CHD8_65_promoter	ENSG00000100888	CHD8
CHD8	Horlbeck_etal_CRISPRa_guides_for_9_NDD_pilot_risk_genes	G	CTTGAGGGTGGAAGGTCCT	atcttgtggaaaggacGAAACACCGCTTGAGGGTGGAAGGTCCTgtttAagagctaTGCTGGAAACAGCAtagcaaGAAGAGCAGGAGCGCTCTTCCGAGCTGTACAAGTGAACGCGTTAAGTCGANNNNNNNNNNTCGACAAGCTCACCTATTAGCGGCTAAGGC	CHD8_57_promoter	ENSG00000100888	CHD8
CHD8	Horlbeck_etal_CRISPRa_guides_for_9_NDD_pilot_risk_genes	G	GAAGTCTCTTGAGGGTGGA	atcttgtggaaaggacGAAACACCGGAAGTCTCTTGAGGGTGGAgtttAagagctaTGCTGGAAACAGCAtagcaaGAAGAGCAGGAGCGCTCTTCCGAGCTGTACAAGTGAACGCGTTAAGTCGANNNNNNNNNNTCGACAAGCTCACCTATTAGCGGCTAAGGC	CHD8_59_promoter	ENSG00000100888	CHD8
CHD8	Horlbeck_etal_CRISPRa_guides_for_9_NDD_pilot_risk_genes	G	GAGGGTGGAAGGTCCTAGG	atcttgtggaaaggacGAAACACCGGAGGGTGGAAGGTCCTAGGgtttAagagctaTGCTGGAAACAGCAtagcaaGAAGAGCAGGAGCGCTCTTCCGAGCTGTACAAGTGAACGCGTTAAGTCGANNNNNNNNNNTCGACAAGCTCACCTATTAGCGGCTAAGGC	CHD8_64_promoter	ENSG00000100888	CHD8
CHD8	Horlbeck_etal_CRISPRa_guides_for_9_NDD_pilot_risk_genes	G	GCAAAACAGCGCAAAGGGT	atcttgtggaaaggacGAAACACCGGCAAAACAGCGCAAAGGGTgtttAagagctaTGCTGGAAACAGCAtagcaaGAAGAGCAGGAGCGCTCTTCCGAGCTGTACAAGTGAACGCGTTAAGTCGANNNNNNNNNNTCGACAAGCTCACCTATTAGCGGCTAAGGC	CHD8_78_promoter	ENSG00000100888	CHD8
CHD8	Horlbeck_etal_CRISPRa_guides_for_9_NDD_pilot_risk_genes	G	GCGCACGGAGAGGCCTATC	atcttgtggaaaggacGAAACACCGGCGCACGGAGAGGCCTATCgtttAagagctaTGCTGGAAACAGCAtagcaaGAAGAGCAGGAGCGCTCTTCCGAGCTGTACAAGTGAACGCGTTAAGTCGANNNNNNNNNNTCGACAAGCTCACCTATTAGCGGCTAAGGC	CHD8_81_promoter	ENSG00000100888	CHD8
CHD8	Horlbeck_etal_CRISPRa_guides_for_9_NDD_pilot_risk_genes	G	GCGCTCTCAACCTAACCTG	atcttgtggaaaggacGAAACACCGGCGCTCTCAACCTAACCTGgtttAagagctaTGCTGGAAACAGCAtagcaaGAAGAGCAGGAGCGCTCTTCCGAGCTGTACAAGTGAACGCGTTAAGTCGANNNNNNNNNNTCGACAAGCTCACCTATTAGCGGCTAAGGC	CHD8_80_promoter	ENSG00000100888	CHD8
CHD8	Horlbeck_etal_CRISPRa_guides_for_9_NDD_pilot_risk_genes	G	GGCGCTCACACTAGCTCGC	atcttgtggaaaggacGAAACACCGGGCGCTCACACTAGCTCGCgtttAagagctaTGCTGGAAACAGCAtagcaaGAAGAGCAGGAGCGCTCTTCCGAGCTGTACAAGTGAACGCGTTAAGTCGANNNNNNNNNNTCGACAAGCTCACCTATTAGCGGCTAAGGC	CHD8_66_promoter	ENSG00000100888	CHD8
CHD8	Horlbeck_etal_CRISPRa_guides_for_9_NDD_pilot_risk_genes	G	GTACCCTTCTCATCCTCCT	atcttgtggaaaggacGAAACACCGGTACCCTTCTCATCCTCCTgtttAagagctaTGCTGGAAACAGCAtagcaaGAAGAGCAGGAGCGCTCTTCCGAGCTGTACAAGTGAACGCGTTAAGTCGANNNNNNNNNNTCGACAAGCTCACCTATTAGCGGCTAAGGC	CHD8_56_promoter	ENSG00000100888	CHD8
CHD8	Horlbeck_etal_CRISPRa_guides_for_9_NDD_pilot_risk_genes	G	TAGCTCGCTGGAAGAGGCC	atcttgtggaaaggacGAAACACCGTAGCTCGCTGGAAGAGGCCgtttAagagctaTGCTGGAAACAGCAtagcaaGAAGAGCAGGAGCGCTCTTCCGAGCTGTACAAGTGAACGCGTTAAGTCGANNNNNNNNNNTCGACAAGCTCACCTATTAGCGGCTAAGGC	CHD8_67_promoter	ENSG00000100888	CHD8
CHD8	Horlbeck_etal_CRISPRa_guides_for_9_NDD_pilot_risk_genes	G	TCAACCTAACCTGCGGGGG	atcttgtggaaaggacGAAACACCGTCAACCTAACCTGCGGGGGgtttAagagctaTGCTGGAAACAGCAtagcaaGAAGAGCAGGAGCGCTCTTCCGAGCTGTACAAGTGAACGCGTTAAGTCGANNNNNNNNNNTCGACAAGCTCACCTATTAGCGGCTAAGGC	CHD8_82_promoter	ENSG00000100888	CHD8
CHD8	Horlbeck_etal_CRISPRa_guides_for_9_NDD_pilot_risk_genes	G	TCCCCCTCCCCCGCAGGTT	atcttgtggaaaggacGAAACACCGTCCCCCTCCCCCGCAGGTTgtttAagagctaTGCTGGAAACAGCAtagcaaGAAGAGCAGGAGCGCTCTTCCGAGCTGTACAAGTGAACGCGTTAAGTCGANNNNNNNNNNTCGACAAGCTCACCTATTAGCGGCTAAGGC	CHD8_61_promoter	ENSG00000100888	CHD8
CHD8	Horlbeck_etal_CRISPRa_guides_for_9_NDD_pilot_risk_genes	G	TCGCCTCGGCCCTAGAAAC	atcttgtggaaaggacGAAACACCGTCGCCTCGGCCCTAGAAACgtttAagagctaTGCTGGAAACAGCAtagcaaGAAGAGCAGGAGCGCTCTTCCGAGCTGTACAAGTGAACGCGTTAAGTCGANNNNNNNNNNTCGACAAGCTCACCTATTAGCGGCTAAGGC	CHD8_60_promoter	ENSG00000100888	CHD8
CHD8	Horlbeck_etal_CRISPRa_guides_for_9_NDD_pilot_risk_genes	G	TCGGCCCTAGAAACCGGAT	atcttgtggaaaggacGAAACACCGTCGGCCCTAGAAACCGGATgtttAagagctaTGCTGGAAACAGCAtagcaaGAAGAGCAGGAGCGCTCTTCCGAGCTGTACAAGTGAACGCGTTAAGTCGANNNNNNNNNNTCGACAAGCTCACCTATTAGCGGCTAAGGC	CHD8_62_promoter	ENSG00000100888	CHD8
CHD8;ENST00000430710;ENST00000557364;ENST00000643469::chr14:21437246-21437809(-)	CRISPRaQTL_Flashfry_pipeline	A	AAGACGCAAAACAGCGCAA	atcttgtggaaaggacGAAACACCGAAGACGCAAAACAGCGCAAgtttAagagctaTGCTGGAAACAGCAtagcaaGAAGAGCAGGAGCGCTCTTCCGAGCTGTACAAGTGAACGCGTTAAGTCGANNNNNNNNNNTCGACAAGCTCACCTATTAGCGGCTAAGGC	CHD8_70_Flashfry_promoter	ENSG00000100888	CHD8
CHD8;ENST00000430710;ENST00000557364;ENST00000643469::chr14:21437246-21437809(-)	CRISPRaQTL_Flashfry_pipeline	G	CAAGCTGCAGGCTTCGCCT	atcttgtggaaaggacGAAACACCGCAAGCTGCAGGCTTCGCCTgtttAagagctaTGCTGGAAACAGCAtagcaaGAAGAGCAGGAGCGCTCTTCCGAGCTGTACAAGTGAACGCGTTAAGTCGANNNNNNNNNNTCGACAAGCTCACCTATTAGCGGCTAAGGC	CHD8_71_Flashfry_promoter	ENSG00000100888	CHD8
CHD8;ENST00000430710;ENST00000557364;ENST00000643469::chr14:21437246-21437809(-)	CRISPRaQTL_Flashfry_pipeline	A	GAGGCCTATCCGGTTTCTA	atcttgtggaaaggacGAAACACCGGAGGCCTATCCGGTTTCTAgtttAagagctaTGCTGGAAACAGCAtagcaaGAAGAGCAGGAGCGCTCTTCCGAGCTGTACAAGTGAACGCGTTAAGTCGANNNNNNNNNNTCGACAAGCTCACCTATTAGCGGCTAAGGC	CHD8_73_Flashfry_promoter	ENSG00000100888	CHD8
CHD8;ENST00000430710;ENST00000557364;ENST00000643469::chr14:21437246-21437809(-)	CRISPRaQTL_Flashfry_pipeline	C	TATCCGGTTTCTAGGGCCG	atcttgtggaaaggacGAAACACCGTATCCGGTTTCTAGGGCCGgtttAagagctaTGCTGGAAACAGCAtagcaaGAAGAGCAGGAGCGCTCTTCCGAGCTGTACAAGTGAACGCGTTAAGTCGANNNNNNNNNNTCGACAAGCTCACCTATTAGCGGCTAAGGC	CHD8_72_Flashfry_promoter	ENSG00000100888	CHD8
CHD8;ENST00000645929;ENST00000646647::chr14:21456091-21456624(-)	CRISPRaQTL_Flashfry_pipeline	C	CAATGGCAGCACCGAAGCC	atcttgtggaaaggacGAAACACCGCAATGGCAGCACCGAAGCCgtttAagagctaTGCTGGAAACAGCAtagcaaGAAGAGCAGGAGCGCTCTTCCGAGCTGTACAAGTGAACGCGTTAAGTCGANNNNNNNNNNTCGACAAGCTCACCTATTAGCGGCTAAGGC	CHD8_76_Flashfry_promoter	ENSG00000100888	CHD8
CHD8;ENST00000645929;ENST00000646647::chr14:21456091-21456624(-)	CRISPRaQTL_Flashfry_pipeline	C	CTGCGCTCCCATCCGCCAA	atcttgtggaaaggacGAAACACCGCTGCGCTCCCATCCGCCAAgtttAagagctaTGCTGGAAACAGCAtagcaaGAAGAGCAGGAGCGCTCTTCCGAGCTGTACAAGTGAACGCGTTAAGTCGANNNNNNNNNNTCGACAAGCTCACCTATTAGCGGCTAAGGC	CHD8_75_Flashfry_promoter	ENSG00000100888	CHD8
CHD8;ENST00000645929;ENST00000646647::chr14:21456091-21456624(-)	CRISPRaQTL_Flashfry_pipeline	G	GTCAAAAAAAGATGCCGAG	atcttgtggaaaggacGAAACACCGGTCAAAAAAAGATGCCGAGgtttAagagctaTGCTGGAAACAGCAtagcaaGAAGAGCAGGAGCGCTCTTCCGAGCTGTACAAGTGAACGCGTTAAGTCGANNNNNNNNNNTCGACAAGCTCACCTATTAGCGGCTAAGGC	CHD8_77_Flashfry_promoter	ENSG00000100888	CHD8
CHD8;ENST00000645929;ENST00000646647::chr14:21456091-21456624(-)	CRISPRaQTL_Flashfry_pipeline	A	TTGGCGGATGGGAGCGCAG	atcttgtggaaaggacGAAACACCGTTGGCGGATGGGAGCGCAGgtttAagagctaTGCTGGAAACAGCAtagcaaGAAGAGCAGGAGCGCTCTTCCGAGCTGTACAAGTGAACGCGTTAAGTCGANNNNNNNNNNTCGACAAGCTCACCTATTAGCGGCTAAGGC	CHD8_74_Flashfry_promoter	ENSG00000100888	CHD8
chr1.10703	Gasperini_etal_at_scale_CRISPRi_enhancer_hit	C	CTAAAGTAGAACTACAGGT	atcttgtggaaaggacGAAACACCGCTAAAGTAGAACTACAGGTgtttAagagctaTGCTGGAAACAGCAtagcaaGAAGAGCAGGAGCGCTCTTCCGAGCTGTACAAGTGAACGCGTTAAGTCGANNNNNNNNNNTCGACAAGCTCACCTATTAGCGGCTAAGGC	chr1.10703_396_Gasperini_enhancer	ENSG00000163435	ELF3
chr1.10703	Gasperini_etal_at_scale_CRISPRi_enhancer_hit	G	GGATGGGTTAAGATCCGAT	atcttgtggaaaggacGAAACACCGGGATGGGTTAAGATCCGATgtttAagagctaTGCTGGAAACAGCAtagcaaGAAGAGCAGGAGCGCTCTTCCGAGCTGTACAAGTGAACGCGTTAAGTCGANNNNNNNNNNTCGACAAGCTCACCTATTAGCGGCTAAGGC	chr1.10703_395_Gasperini_enhancer	ENSG00000163435	ELF3
chr1.1933	Gasperini_etal_at_scale_CRISPRi_enhancer_nonhit	G	CAGGAGGAGAGCTTCGAGA	atcttgtggaaaggacGAAACACCGCAGGAGGAGAGCTTCGAGAgtttAagagctaTGCTGGAAACAGCAtagcaaGAAGAGCAGGAGCGCTCTTCCGAGCTGTACAAGTGAACGCGTTAAGTCGANNNNNNNNNNTCGACAAGCTCACCTATTAGCGGCTAAGGC	chr1.1933_398_Gasperini_NTC	Non-Targeting	Non-Targeting
chr1.1933	Gasperini_etal_at_scale_CRISPRi_enhancer_nonhit	G	CTGAAGTCGAGGTGTGGCA	atcttgtggaaaggacGAAACACCGCTGAAGTCGAGGTGTGGCAgtttAagagctaTGCTGGAAACAGCAtagcaaGAAGAGCAGGAGCGCTCTTCCGAGCTGTACAAGTGAACGCGTTAAGTCGANNNNNNNNNNTCGACAAGCTCACCTATTAGCGGCTAAGGC	chr1.1933_397_Gasperini_NTC	Non-Targeting	Non-Targeting
chr1.5287	Gasperini_etal_at_scale_CRISPRi_enhancer_nonhit	C	CTCCCAGAGACACAGGTGA	atcttgtggaaaggacGAAACACCGCTCCCAGAGACACAGGTGAgtttAagagctaTGCTGGAAACAGCAtagcaaGAAGAGCAGGAGCGCTCTTCCGAGCTGTACAAGTGAACGCGTTAAGTCGANNNNNNNNNNTCGACAAGCTCACCTATTAGCGGCTAAGGC	chr1.5287_400_Gasperini_NTC	Non-Targeting	Non-Targeting
chr1.5287	Gasperini_etal_at_scale_CRISPRi_enhancer_nonhit	T	TGTCTGCTCCAGATTCCAG	atcttgtggaaaggacGAAACACCGTGTCTGCTCCAGATTCCAGgtttAagagctaTGCTGGAAACAGCAtagcaaGAAGAGCAGGAGCGCTCTTCCGAGCTGTACAAGTGAACGCGTTAAGTCGANNNNNNNNNNTCGACAAGCTCACCTATTAGCGGCTAAGGC	chr1.5287_399_Gasperini_NTC	Non-Targeting	Non-Targeting
chr1.7358	Gasperini_etal_at_scale_CRISPRi_enhancer_hit	C	ATAGATGCCTGGGAGTTAG	atcttgtggaaaggacGAAACACCGATAGATGCCTGGGAGTTAGgtttAagagctaTGCTGGAAACAGCAtagcaaGAAGAGCAGGAGCGCTCTTCCGAGCTGTACAAGTGAACGCGTTAAGTCGANNNNNNNNNNTCGACAAGCTCACCTATTAGCGGCTAAGGC	chr1.7358_402_Gasperini_enhancer	ENSG00000152078	TMEM56
chr1.7358	Gasperini_etal_at_scale_CRISPRi_enhancer_hit	G	CTATTTAAGAGGCTAAATG	atcttgtggaaaggacGAAACACCGCTATTTAAGAGGCTAAATGgtttAagagctaTGCTGGAAACAGCAtagcaaGAAGAGCAGGAGCGCTCTTCCGAGCTGTACAAGTGAACGCGTTAAGTCGANNNNNNNNNNTCGACAAGCTCACCTATTAGCGGCTAAGGC	chr1.7358_401_Gasperini_enhancer	ENSG00000152078	TMEM56
chr10.1030	Gasperini_etal_at_scale_CRISPRi_enhancer_nonhit	C	ATGATGGAAAATAATTAGA	atcttgtggaaaggacGAAACACCGATGATGGAAAATAATTAGAgtttAagagctaTGCTGGAAACAGCAtagcaaGAAGAGCAGGAGCGCTCTTCCGAGCTGTACAAGTGAACGCGTTAAGTCGANNNNNNNNNNTCGACAAGCTCACCTATTAGCGGCTAAGGC	chr10.1030_404_Gasperini_NTC	Non-Targeting	Non-Targeting
chr10.1030	Gasperini_etal_at_scale_CRISPRi_enhancer_nonhit	T	TACATGAAGAACTATCATT	atcttgtggaaaggacGAAACACCGTACATGAAGAACTATCATTgtttAagagctaTGCTGGAAACAGCAtagcaaGAAGAGCAGGAGCGCTCTTCCGAGCTGTACAAGTGAACGCGTTAAGTCGANNNNNNNNNNTCGACAAGCTCACCTATTAGCGGCTAAGGC	chr10.1030_403_Gasperini_NTC	Non-Targeting	Non-Targeting
chr10.805	Gasperini_etal_at_scale_CRISPRi_enhancer_nonhit	A	GGACAATTGAGCTTGGCAG	atcttgtggaaaggacGAAACACCGGGACAATTGAGCTTGGCAGgtttAagagctaTGCTGGAAACAGCAtagcaaGAAGAGCAGGAGCGCTCTTCCGAGCTGTACAAGTGAACGCGTTAAGTCGANNNNNNNNNNTCGACAAGCTCACCTATTAGCGGCTAAGGC	chr10.805_406_Gasperini_NTC	Non-Targeting	Non-Targeting
chr10.805	Gasperini_etal_at_scale_CRISPRi_enhancer_nonhit	C	TGCCAAGCTCAATTGTCCT	atcttgtggaaaggacGAAACACCGTGCCAAGCTCAATTGTCCTgtttAagagctaTGCTGGAAACAGCAtagcaaGAAGAGCAGGAGCGCTCTTCCGAGCTGTACAAGTGAACGCGTTAAGTCGANNNNNNNNNNTCGACAAGCTCACCTATTAGCGGCTAAGGC	chr10.805_405_Gasperini_NTC	Non-Targeting	Non-Targeting
chr10.858	Gasperini_etal_at_scale_CRISPRi_enhancer_nonhit	A	ACACAAGCAATGCGACAAC	atcttgtggaaaggacGAAACACCGACACAAGCAATGCGACAACgtttAagagctaTGCTGGAAACAGCAtagcaaGAAGAGCAGGAGCGCTCTTCCGAGCTGTACAAGTGAACGCGTTAAGTCGANNNNNNNNNNTCGACAAGCTCACCTATTAGCGGCTAAGGC	chr10.858_407_Gasperini_NTC	Non-Targeting	Non-Targeting
chr10.858	Gasperini_etal_at_scale_CRISPRi_enhancer_nonhit	G	AGACAGCTAAGTGACCAAA	atcttgtggaaaggacGAAACACCGAGACAGCTAAGTGACCAAAgtttAagagctaTGCTGGAAACAGCAtagcaaGAAGAGCAGGAGCGCTCTTCCGAGCTGTACAAGTGAACGCGTTAAGTCGANNNNNNNNNNTCGACAAGCTCACCTATTAGCGGCTAAGGC	chr10.858_408_Gasperini_NTC	Non-Targeting	Non-Targeting
chr11.4780	Gasperini_etal_at_scale_CRISPRi_enhancer_nonhit	C	AACAGTCTGATAACCCTGA	atcttgtggaaaggacGAAACACCGAACAGTCTGATAACCCTGAgtttAagagctaTGCTGGAAACAGCAtagcaaGAAGAGCAGGAGCGCTCTTCCGAGCTGTACAAGTGAACGCGTTAAGTCGANNNNNNNNNNTCGACAAGCTCACCTATTAGCGGCTAAGGC	chr11.4780_410_Gasperini_NTC	Non-Targeting	Non-Targeting
chr11.4780	Gasperini_etal_at_scale_CRISPRi_enhancer_nonhit	G	CAACAGTCTGATAACCCTG	atcttgtggaaaggacGAAACACCGCAACAGTCTGATAACCCTGgtttAagagctaTGCTGGAAACAGCAtagcaaGAAGAGCAGGAGCGCTCTTCCGAGCTGTACAAGTGAACGCGTTAAGTCGANNNNNNNNNNTCGACAAGCTCACCTATTAGCGGCTAAGGC	chr11.4780_409_Gasperini_NTC	Non-Targeting	Non-Targeting
chr12.1559	Gasperini_etal_at_scale_CRISPRi_enhancer_hit	A	AGACCAGTGAAGCAGCGAG	atcttgtggaaaggacGAAACACCGAGACCAGTGAAGCAGCGAGgtttAagagctaTGCTGGAAACAGCAtagcaaGAAGAGCAGGAGCGCTCTTCCGAGCTGTACAAGTGAACGCGTTAAGTCGANNNNNNNNNNTCGACAAGCTCACCTATTAGCGGCTAAGGC	chr12.1559_412_Gasperini_enhancer	ENSG00000167552	TUBA1A
chr12.1559	Gasperini_etal_at_scale_CRISPRi_enhancer_hit	G	CATCCCTAGACCCTAGCGG	atcttgtggaaaggacGAAACACCGCATCCCTAGACCCTAGCGGgtttAagagctaTGCTGGAAACAGCAtagcaaGAAGAGCAGGAGCGCTCTTCCGAGCTGTACAAGTGAACGCGTTAAGTCGANNNNNNNNNNTCGACAAGCTCACCTATTAGCGGCTAAGGC	chr12.1559_411_Gasperini_enhancer	ENSG00000167552	TUBA1A
chr12.2823	Gasperini_etal_at_scale_CRISPRi_enhancer_nonhit	A	CAGGAAAGGAACCAGAAGG	atcttgtggaaaggacGAAACACCGCAGGAAAGGAACCAGAAGGgtttAagagctaTGCTGGAAACAGCAtagcaaGAAGAGCAGGAGCGCTCTTCCGAGCTGTACAAGTGAACGCGTTAAGTCGANNNNNNNNNNTCGACAAGCTCACCTATTAGCGGCTAAGGC	chr12.2823_413_Gasperini_NTC	Non-Targeting	Non-Targeting
chr12.2823	Gasperini_etal_at_scale_CRISPRi_enhancer_nonhit	G	GTGGTTGATGGTATCAATG	atcttgtggaaaggacGAAACACCGGTGGTTGATGGTATCAATGgtttAagagctaTGCTGGAAACAGCAtagcaaGAAGAGCAGGAGCGCTCTTCCGAGCTGTACAAGTGAACGCGTTAAGTCGANNNNNNNNNNTCGACAAGCTCACCTATTAGCGGCTAAGGC	chr12.2823_414_Gasperini_NTC	Non-Targeting	Non-Targeting
chr16.1337	Gasperini_etal_at_scale_CRISPRi_enhancer_hit	A	CTCCATCCTGAGTCAACGC	atcttgtggaaaggacGAAACACCGCTCCATCCTGAGTCAACGCgtttAagagctaTGCTGGAAACAGCAtagcaaGAAGAGCAGGAGCGCTCTTCCGAGCTGTACAAGTGAACGCGTTAAGTCGANNNNNNNNNNTCGACAAGCTCACCTATTAGCGGCTAAGGC	chr16.1337_415_Gasperini_enhancer	ENSG00000103381	CPPED1
chr16.1337	Gasperini_etal_at_scale_CRISPRi_enhancer_hit	G	TACTGATAGATTGGCTCTT	atcttgtggaaaggacGAAACACCGTACTGATAGATTGGCTCTTgtttAagagctaTGCTGGAAACAGCAtagcaaGAAGAGCAGGAGCGCTCTTCCGAGCTGTACAAGTGAACGCGTTAAGTCGANNNNNNNNNNTCGACAAGCTCACCTATTAGCGGCTAAGGC	chr16.1337_416_Gasperini_enhancer	ENSG00000103381	CPPED1
chr17.3223	Gasperini_etal_at_scale_CRISPRi_enhancer_nonhit	C	CACAGGTCTACTCCAGCCA	atcttgtggaaaggacGAAACACCGCACAGGTCTACTCCAGCCAgtttAagagctaTGCTGGAAACAGCAtagcaaGAAGAGCAGGAGCGCTCTTCCGAGCTGTACAAGTGAACGCGTTAAGTCGANNNNNNNNNNTCGACAAGCTCACCTATTAGCGGCTAAGGC	chr17.3223_418_Gasperini_NTC	Non-Targeting	Non-Targeting
chr17.3223	Gasperini_etal_at_scale_CRISPRi_enhancer_nonhit	T	CAGCAGCTCATGTGCTGAG	atcttgtggaaaggacGAAACACCGCAGCAGCTCATGTGCTGAGgtttAagagctaTGCTGGAAACAGCAtagcaaGAAGAGCAGGAGCGCTCTTCCGAGCTGTACAAGTGAACGCGTTAAGTCGANNNNNNNNNNTCGACAAGCTCACCTATTAGCGGCTAAGGC	chr17.3223_417_Gasperini_NTC	Non-Targeting	Non-Targeting
chr17.3823	Gasperini_etal_at_scale_CRISPRi_enhancer_hit	G	CTCCAGATAGTGTTAGCTG	atcttgtggaaaggacGAAACACCGCTCCAGATAGTGTTAGCTGgtttAagagctaTGCTGGAAACAGCAtagcaaGAAGAGCAGGAGCGCTCTTCCGAGCTGTACAAGTGAACGCGTTAAGTCGANNNNNNNNNNTCGACAAGCTCACCTATTAGCGGCTAAGGC	chr17.3823_419_Gasperini_enhancer	ENSG00000141179	PCTP
chr17.3823	Gasperini_etal_at_scale_CRISPRi_enhancer_hit	G	TAATTTAGCCCAGGCTCAG	atcttgtggaaaggacGAAACACCGTAATTTAGCCCAGGCTCAGgtttAagagctaTGCTGGAAACAGCAtagcaaGAAGAGCAGGAGCGCTCTTCCGAGCTGTACAAGTGAACGCGTTAAGTCGANNNNNNNNNNTCGACAAGCTCACCTATTAGCGGCTAAGGC	chr17.3823_420_Gasperini_enhancer	ENSG00000141179	PCTP
chr17.5435	Gasperini_etal_at_scale_CRISPRi_enhancer_hit	G	CTGCCTCCCTTTATCTCAG	atcttgtggaaaggacGAAACACCGCTGCCTCCCTTTATCTCAGgtttAagagctaTGCTGGAAACAGCAtagcaaGAAGAGCAGGAGCGCTCTTCCGAGCTGTACAAGTGAACGCGTTAAGTCGANNNNNNNNNNTCGACAAGCTCACCTATTAGCGGCTAAGGC	chr17.5435_422_Gasperini_enhancer	ENSG00000184557	SOCS3
chr17.5435	Gasperini_etal_at_scale_CRISPRi_enhancer_hit	G	GCCCCGCTGAGATAAAGGG	atcttgtggaaaggacGAAACACCGGCCCCGCTGAGATAAAGGGgtttAagagctaTGCTGGAAACAGCAtagcaaGAAGAGCAGGAGCGCTCTTCCGAGCTGTACAAGTGAACGCGTTAAGTCGANNNNNNNNNNTCGACAAGCTCACCTATTAGCGGCTAAGGC	chr17.5435_421_Gasperini_enhancer	ENSG00000184557	SOCS3
chr17.5536	Gasperini_etal_at_scale_CRISPRi_enhancer_nonhit	A	AGGAGCTCACGGAACAGCG	atcttgtggaaaggacGAAACACCGAGGAGCTCACGGAACAGCGgtttAagagctaTGCTGGAAACAGCAtagcaaGAAGAGCAGGAGCGCTCTTCCGAGCTGTACAAGTGAACGCGTTAAGTCGANNNNNNNNNNTCGACAAGCTCACCTATTAGCGGCTAAGGC	chr17.5536_424_Gasperini_NTC	Non-Targeting	Non-Targeting
chr17.5536	Gasperini_etal_at_scale_CRISPRi_enhancer_nonhit	G	CTTGGAAGTGGCATGTCAT	atcttgtggaaaggacGAAACACCGCTTGGAAGTGGCATGTCATgtttAagagctaTGCTGGAAACAGCAtagcaaGAAGAGCAGGAGCGCTCTTCCGAGCTGTACAAGTGAACGCGTTAAGTCGANNNNNNNNNNTCGACAAGCTCACCTATTAGCGGCTAAGGC	chr17.5536_423_Gasperini_NTC	Non-Targeting	Non-Targeting
chr17.5545	Gasperini_etal_at_scale_CRISPRi_enhancer_nonhit	C	CGCAATGCACCCTTCCAAT	atcttgtggaaaggacGAAACACCGCGCAATGCACCCTTCCAATgtttAagagctaTGCTGGAAACAGCAtagcaaGAAGAGCAGGAGCGCTCTTCCGAGCTGTACAAGTGAACGCGTTAAGTCGANNNNNNNNNNTCGACAAGCTCACCTATTAGCGGCTAAGGC	chr17.5545_425_Gasperini_NTC	Non-Targeting	Non-Targeting
chr17.5545	Gasperini_etal_at_scale_CRISPRi_enhancer_nonhit	C	TTAGCTGTGGACTTCTCAC	atcttgtggaaaggacGAAACACCGTTAGCTGTGGACTTCTCACgtttAagagctaTGCTGGAAACAGCAtagcaaGAAGAGCAGGAGCGCTCTTCCGAGCTGTACAAGTGAACGCGTTAAGTCGANNNNNNNNNNTCGACAAGCTCACCTATTAGCGGCTAAGGC	chr17.5545_426_Gasperini_NTC	Non-Targeting	Non-Targeting
chr19.4589	Gasperini_etal_at_scale_CRISPRi_enhancer_hit	A	TACACATGGACACGCCCAG	atcttgtggaaaggacGAAACACCGTACACATGGACACGCCCAGgtttAagagctaTGCTGGAAACAGCAtagcaaGAAGAGCAGGAGCGCTCTTCCGAGCTGTACAAGTGAACGCGTTAAGTCGANNNNNNNNNNTCGACAAGCTCACCTATTAGCGGCTAAGGC	chr19.4589_428_Gasperini_enhancer	ENSG00000104783	KCNN4
chr19.4589	Gasperini_etal_at_scale_CRISPRi_enhancer_hit	G	TGCGTGTCTCGCTTCCCTG	atcttgtggaaaggacGAAACACCGTGCGTGTCTCGCTTCCCTGgtttAagagctaTGCTGGAAACAGCAtagcaaGAAGAGCAGGAGCGCTCTTCCGAGCTGTACAAGTGAACGCGTTAAGTCGANNNNNNNNNNTCGACAAGCTCACCTATTAGCGGCTAAGGC	chr19.4589_427_Gasperini_enhancer	ENSG00000104783	KCNN4
chr2.1528	Gasperini_etal_at_scale_CRISPRi_enhancer_hit	G	CCTCTGCTCTAGAACAGGG	atcttgtggaaaggacGAAACACCGCCTCTGCTCTAGAACAGGGgtttAagagctaTGCTGGAAACAGCAtagcaaGAAGAGCAGGAGCGCTCTTCCGAGCTGTACAAGTGAACGCGTTAAGTCGANNNNNNNNNNTCGACAAGCTCACCTATTAGCGGCTAAGGC	chr2.1528_429_Gasperini_enhancer	ENSG00000143891	GALM
chr2.1528	Gasperini_etal_at_scale_CRISPRi_enhancer_hit	A	CTACTGATAAAAAGCCGAG	atcttgtggaaaggacGAAACACCGCTACTGATAAAAAGCCGAGgtttAagagctaTGCTGGAAACAGCAtagcaaGAAGAGCAGGAGCGCTCTTCCGAGCTGTACAAGTGAACGCGTTAAGTCGANNNNNNNNNNTCGACAAGCTCACCTATTAGCGGCTAAGGC	chr2.1528_430_Gasperini_enhancer	ENSG00000143891	GALM
chr2.1584	Gasperini_etal_at_scale_CRISPRi_enhancer_nonhit	T	GACAGCACCGACAAAAAGG	atcttgtggaaaggacGAAACACCGGACAGCACCGACAAAAAGGgtttAagagctaTGCTGGAAACAGCAtagcaaGAAGAGCAGGAGCGCTCTTCCGAGCTGTACAAGTGAACGCGTTAAGTCGANNNNNNNNNNTCGACAAGCTCACCTATTAGCGGCTAAGGC	chr2.1584_432_Gasperini_NTC	Non-Targeting	Non-Targeting
chr2.1584	Gasperini_etal_at_scale_CRISPRi_enhancer_nonhit	A	TTCAAAGATGGGTAAGCAA	atcttgtggaaaggacGAAACACCGTTCAAAGATGGGTAAGCAAgtttAagagctaTGCTGGAAACAGCAtagcaaGAAGAGCAGGAGCGCTCTTCCGAGCTGTACAAGTGAACGCGTTAAGTCGANNNNNNNNNNTCGACAAGCTCACCTATTAGCGGCTAAGGC	chr2.1584_431_Gasperini_NTC	Non-Targeting	Non-Targeting
chr2.185	Gasperini_etal_at_scale_CRISPRi_enhancer_hit	A	CAATGATCAGCAAACACGA	atcttgtggaaaggacGAAACACCGCAATGATCAGCAAACACGAgtttAagagctaTGCTGGAAACAGCAtagcaaGAAGAGCAGGAGCGCTCTTCCGAGCTGTACAAGTGAACGCGTTAAGTCGANNNNNNNNNNTCGACAAGCTCACCTATTAGCGGCTAAGGC	chr2.185_434_Gasperini_enhancer	ENSG00000115738	ID2
chr2.185	Gasperini_etal_at_scale_CRISPRi_enhancer_hit	G	CTTCTTTCAGGAAAACCCA	atcttgtggaaaggacGAAACACCGCTTCTTTCAGGAAAACCCAgtttAagagctaTGCTGGAAACAGCAtagcaaGAAGAGCAGGAGCGCTCTTCCGAGCTGTACAAGTGAACGCGTTAAGTCGANNNNNNNNNNTCGACAAGCTCACCTATTAGCGGCTAAGGC	chr2.185_436_Gasperini_enhancer	ENSG00000115738	ID2
chr2.6210	Gasperini_etal_at_scale_CRISPRi_enhancer_nonhit	G	TACACACAGGACATTTCCC	atcttgtggaaaggacGAAACACCGTACACACAGGACATTTCCCgtttAagagctaTGCTGGAAACAGCAtagcaaGAAGAGCAGGAGCGCTCTTCCGAGCTGTACAAGTGAACGCGTTAAGTCGANNNNNNNNNNTCGACAAGCTCACCTATTAGCGGCTAAGGC	chr2.6210_438_Gasperini_NTC	Non-Targeting	Non-Targeting
chr2.6210	Gasperini_etal_at_scale_CRISPRi_enhancer_nonhit	C	TACGCCCAAAGTTAGAGGC	atcttgtggaaaggacGAAACACCGTACGCCCAAAGTTAGAGGCgtttAagagctaTGCTGGAAACAGCAtagcaaGAAGAGCAGGAGCGCTCTTCCGAGCTGTACAAGTGAACGCGTTAAGTCGANNNNNNNNNNTCGACAAGCTCACCTATTAGCGGCTAAGGC	chr2.6210_437_Gasperini_NTC	Non-Targeting	Non-Targeting
chr20.2382	Gasperini_etal_at_scale_CRISPRi_enhancer_nonhit	C	CGCAAGATTGTCTCAGGAA	atcttgtggaaaggacGAAACACCGCGCAAGATTGTCTCAGGAAgtttAagagctaTGCTGGAAACAGCAtagcaaGAAGAGCAGGAGCGCTCTTCCGAGCTGTACAAGTGAACGCGTTAAGTCGANNNNNNNNNNTCGACAAGCTCACCTATTAGCGGCTAAGGC	chr20.2382_439_Gasperini_NTC	Non-Targeting	Non-Targeting
chr20.2382	Gasperini_etal_at_scale_CRISPRi_enhancer_nonhit	A	CTAACATTTATAAAGTGCA	atcttgtggaaaggacGAAACACCGCTAACATTTATAAAGTGCAgtttAagagctaTGCTGGAAACAGCAtagcaaGAAGAGCAGGAGCGCTCTTCCGAGCTGTACAAGTGAACGCGTTAAGTCGANNNNNNNNNNTCGACAAGCTCACCTATTAGCGGCTAAGGC	chr20.2382_440_Gasperini_NTC	Non-Targeting	Non-Targeting
chr22.1257	Gasperini_etal_at_scale_CRISPRi_enhancer_hit	A	CAGCCACAGAATGGCTAAG	atcttgtggaaaggacGAAACACCGCAGCCACAGAATGGCTAAGgtttAagagctaTGCTGGAAACAGCAtagcaaGAAGAGCAGGAGCGCTCTTCCGAGCTGTACAAGTGAACGCGTTAAGTCGANNNNNNNNNNTCGACAAGCTCACCTATTAGCGGCTAAGGC	chr22.1257_441_Gasperini_enhancer	ENSG00000182541	LIMK2
chr22.1257	Gasperini_etal_at_scale_CRISPRi_enhancer_hit	G	CTTGGTCACCAACATTTAG	atcttgtggaaaggacGAAACACCGCTTGGTCACCAACATTTAGgtttAagagctaTGCTGGAAACAGCAtagcaaGAAGAGCAGGAGCGCTCTTCCGAGCTGTACAAGTGAACGCGTTAAGTCGANNNNNNNNNNTCGACAAGCTCACCTATTAGCGGCTAAGGC	chr22.1257_442_Gasperini_enhancer	ENSG00000182541	LIMK2
chr22.1857	Gasperini_etal_at_scale_CRISPRi_enhancer_nonhit	T	CAAAAATACAAGCTCCAGC	atcttgtggaaaggacGAAACACCGCAAAAATACAAGCTCCAGCgtttAagagctaTGCTGGAAACAGCAtagcaaGAAGAGCAGGAGCGCTCTTCCGAGCTGTACAAGTGAACGCGTTAAGTCGANNNNNNNNNNTCGACAAGCTCACCTATTAGCGGCTAAGGC	chr22.1857_443_Gasperini_NTC	Non-Targeting	Non-Targeting
chr22.1857	Gasperini_etal_at_scale_CRISPRi_enhancer_nonhit	T	GAAGGAGATAAAAAACAGA	atcttgtggaaaggacGAAACACCGGAAGGAGATAAAAAACAGAgtttAagagctaTGCTGGAAACAGCAtagcaaGAAGAGCAGGAGCGCTCTTCCGAGCTGTACAAGTGAACGCGTTAAGTCGANNNNNNNNNNTCGACAAGCTCACCTATTAGCGGCTAAGGC	chr22.1857_444_Gasperini_NTC	Non-Targeting	Non-Targeting
chr3.3131	Gasperini_etal_at_scale_CRISPRi_enhancer_nonhit	G	AGTCTTCACTCTAGACAAG	atcttgtggaaaggacGAAACACCGAGTCTTCACTCTAGACAAGgtttAagagctaTGCTGGAAACAGCAtagcaaGAAGAGCAGGAGCGCTCTTCCGAGCTGTACAAGTGAACGCGTTAAGTCGANNNNNNNNNNTCGACAAGCTCACCTATTAGCGGCTAAGGC	chr3.3131_445_Gasperini_NTC	Non-Targeting	Non-Targeting
chr3.3131	Gasperini_etal_at_scale_CRISPRi_enhancer_nonhit	T	CTGCTAACAGCACATTCCA	atcttgtggaaaggacGAAACACCGCTGCTAACAGCACATTCCAgtttAagagctaTGCTGGAAACAGCAtagcaaGAAGAGCAGGAGCGCTCTTCCGAGCTGTACAAGTGAACGCGTTAAGTCGANNNNNNNNNNTCGACAAGCTCACCTATTAGCGGCTAAGGC	chr3.3131_446_Gasperini_NTC	Non-Targeting	Non-Targeting
chr3.3352	Gasperini_etal_at_scale_CRISPRi_enhancer_hit	A	CAGCATGCCTCCTTGGGCA	atcttgtggaaaggacGAAACACCGCAGCATGCCTCCTTGGGCAgtttAagagctaTGCTGGAAACAGCAtagcaaGAAGAGCAGGAGCGCTCTTCCGAGCTGTACAAGTGAACGCGTTAAGTCGANNNNNNNNNNTCGACAAGCTCACCTATTAGCGGCTAAGGC	chr3.3352_448_Gasperini_enhancer	ENSG00000065518	NDUFB4
chr3.3352	Gasperini_etal_at_scale_CRISPRi_enhancer_hit	A	GTTTGCTGTGGTTGACCTT	atcttgtggaaaggacGAAACACCGGTTTGCTGTGGTTGACCTTgtttAagagctaTGCTGGAAACAGCAtagcaaGAAGAGCAGGAGCGCTCTTCCGAGCTGTACAAGTGAACGCGTTAAGTCGANNNNNNNNNNTCGACAAGCTCACCTATTAGCGGCTAAGGC	chr3.3352_447_Gasperini_enhancer	ENSG00000065518	NDUFB4
chr3.3679	Gasperini_etal_at_scale_CRISPRi_enhancer_hit	C	CATCTGTGCGAGAGCCCCG	atcttgtggaaaggacGAAACACCGCATCTGTGCGAGAGCCCCGgtttAagagctaTGCTGGAAACAGCAtagcaaGAAGAGCAGGAGCGCTCTTCCGAGCTGTACAAGTGAACGCGTTAAGTCGANNNNNNNNNNTCGACAAGCTCACCTATTAGCGGCTAAGGC	chr3.3679_450_Gasperini_enhancer	ENSG00000179348	GATA2
chr3.3679	Gasperini_etal_at_scale_CRISPRi_enhancer_hit	G	CATTGCTTGAGATGCCCAT	atcttgtggaaaggacGAAACACCGCATTGCTTGAGATGCCCATgtttAagagctaTGCTGGAAACAGCAtagcaaGAAGAGCAGGAGCGCTCTTCCGAGCTGTACAAGTGAACGCGTTAAGTCGANNNNNNNNNNTCGACAAGCTCACCTATTAGCGGCTAAGGC	chr3.3679_449_Gasperini_enhancer	ENSG00000179348	GATA2
chr3.4308	Gasperini_etal_at_scale_CRISPRi_enhancer_nonhit	A	ATGCTACACCCAGAGCAAA	atcttgtggaaaggacGAAACACCGATGCTACACCCAGAGCAAAgtttAagagctaTGCTGGAAACAGCAtagcaaGAAGAGCAGGAGCGCTCTTCCGAGCTGTACAAGTGAACGCGTTAAGTCGANNNNNNNNNNTCGACAAGCTCACCTATTAGCGGCTAAGGC	chr3.4308_452_Gasperini_NTC	Non-Targeting	Non-Targeting
chr3.4308	Gasperini_etal_at_scale_CRISPRi_enhancer_nonhit	A	TGCTACACCCAGAGCAAAG	atcttgtggaaaggacGAAACACCGTGCTACACCCAGAGCAAAGgtttAagagctaTGCTGGAAACAGCAtagcaaGAAGAGCAGGAGCGCTCTTCCGAGCTGTACAAGTGAACGCGTTAAGTCGANNNNNNNNNNTCGACAAGCTCACCTATTAGCGGCTAAGGC	chr3.4308_451_Gasperini_NTC	Non-Targeting	Non-Targeting
chr3.4443	Gasperini_etal_at_scale_CRISPRi_enhancer_hit	A	GCTGAGGTGAGAAAGTGCG	atcttgtggaaaggacGAAACACCGGCTGAGGTGAGAAAGTGCGgtttAagagctaTGCTGGAAACAGCAtagcaaGAAGAGCAGGAGCGCTCTTCCGAGCTGTACAAGTGAACGCGTTAAGTCGANNNNNNNNNNTCGACAAGCTCACCTATTAGCGGCTAAGGC	chr3.4443_453_Gasperini_enhancer	ENSG00000181788	SIAH2
chr3.4443	Gasperini_etal_at_scale_CRISPRi_enhancer_hit	A	GGGGAAATAACAAGTCCAA	atcttgtggaaaggacGAAACACCGGGGGAAATAACAAGTCCAAgtttAagagctaTGCTGGAAACAGCAtagcaaGAAGAGCAGGAGCGCTCTTCCGAGCTGTACAAGTGAACGCGTTAAGTCGANNNNNNNNNNTCGACAAGCTCACCTATTAGCGGCTAAGGC	chr3.4443_454_Gasperini_enhancer	ENSG00000181788	SIAH2
chr3.5817	Gasperini_etal_at_scale_CRISPRi_enhancer_hit	T	CATTATCACCGGCAGCACA	atcttgtggaaaggacGAAACACCGCATTATCACCGGCAGCACAgtttAagagctaTGCTGGAAACAGCAtagcaaGAAGAGCAGGAGCGCTCTTCCGAGCTGTACAAGTGAACGCGTTAAGTCGANNNNNNNNNNTCGACAAGCTCACCTATTAGCGGCTAAGGC	chr3.5817_455_Gasperini_enhancer	ENSG00000072274	TFRC
chr3.5817	Gasperini_etal_at_scale_CRISPRi_enhancer_hit	C	TAACTCTCTAGGAGAGGAA	atcttgtggaaaggacGAAACACCGTAACTCTCTAGGAGAGGAAgtttAagagctaTGCTGGAAACAGCAtagcaaGAAGAGCAGGAGCGCTCTTCCGAGCTGTACAAGTGAACGCGTTAAGTCGANNNNNNNNNNTCGACAAGCTCACCTATTAGCGGCTAAGGC	chr3.5817_456_Gasperini_enhancer	ENSG00000072274	TFRC
chr4.2290	Gasperini_etal_at_scale_CRISPRi_enhancer_hit	T	AGATGCCAGAAGAGCTGTT	atcttgtggaaaggacGAAACACCGAGATGCCAGAAGAGCTGTTgtttAagagctaTGCTGGAAACAGCAtagcaaGAAGAGCAGGAGCGCTCTTCCGAGCTGTACAAGTGAACGCGTTAAGTCGANNNNNNNNNNTCGACAAGCTCACCTATTAGCGGCTAAGGC	chr4.2290_457_Gasperini_enhancer	ENSG00000168785	TSPAN5
chr4.2290	Gasperini_etal_at_scale_CRISPRi_enhancer_hit	G	CTGAAATGATACATGGGGA	atcttgtggaaaggacGAAACACCGCTGAAATGATACATGGGGAgtttAagagctaTGCTGGAAACAGCAtagcaaGAAGAGCAGGAGCGCTCTTCCGAGCTGTACAAGTGAACGCGTTAAGTCGANNNNNNNNNNTCGACAAGCTCACCTATTAGCGGCTAAGGC	chr4.2290_458_Gasperini_enhancer	ENSG00000168785	TSPAN5
chr4.2386	Gasperini_etal_at_scale_CRISPRi_enhancer_nonhit	G	AGACCTTCACAGAAGAGAG	atcttgtggaaaggacGAAACACCGAGACCTTCACAGAAGAGAGgtttAagagctaTGCTGGAAACAGCAtagcaaGAAGAGCAGGAGCGCTCTTCCGAGCTGTACAAGTGAACGCGTTAAGTCGANNNNNNNNNNTCGACAAGCTCACCTATTAGCGGCTAAGGC	chr4.2386_459_Gasperini_NTC	Non-Targeting	Non-Targeting
chr4.2386	Gasperini_etal_at_scale_CRISPRi_enhancer_nonhit	G	CAGAGAAAGAAGGGTACAT	atcttgtggaaaggacGAAACACCGCAGAGAAAGAAGGGTACATgtttAagagctaTGCTGGAAACAGCAtagcaaGAAGAGCAGGAGCGCTCTTCCGAGCTGTACAAGTGAACGCGTTAAGTCGANNNNNNNNNNTCGACAAGCTCACCTATTAGCGGCTAAGGC	chr4.2386_460_Gasperini_NTC	Non-Targeting	Non-Targeting
chr5.1314	Gasperini_etal_at_scale_CRISPRi_enhancer_hit	T	GAGACTTACCACTATCATG	atcttgtggaaaggacGAAACACCGGAGACTTACCACTATCATGgtttAagagctaTGCTGGAAACAGCAtagcaaGAAGAGCAGGAGCGCTCTTCCGAGCTGTACAAGTGAACGCGTTAAGTCGANNNNNNNNNNTCGACAAGCTCACCTATTAGCGGCTAAGGC	chr5.1314_462_Gasperini_enhancer	ENSG00000178996	SNX18
chr5.1314	Gasperini_etal_at_scale_CRISPRi_enhancer_hit	T	TTCTTCCGCATCTGGAAGA	atcttgtggaaaggacGAAACACCGTTCTTCCGCATCTGGAAGAgtttAagagctaTGCTGGAAACAGCAtagcaaGAAGAGCAGGAGCGCTCTTCCGAGCTGTACAAGTGAACGCGTTAAGTCGANNNNNNNNNNTCGACAAGCTCACCTATTAGCGGCTAAGGC	chr5.1314_461_Gasperini_enhancer	ENSG00000178996	SNX18
chr5.1395	Gasperini_etal_at_scale_CRISPRi_enhancer_nonhit	G	CACCTCTAAATAAACAGAA	atcttgtggaaaggacGAAACACCGCACCTCTAAATAAACAGAAgtttAagagctaTGCTGGAAACAGCAtagcaaGAAGAGCAGGAGCGCTCTTCCGAGCTGTACAAGTGAACGCGTTAAGTCGANNNNNNNNNNTCGACAAGCTCACCTATTAGCGGCTAAGGC	chr5.1395_463_Gasperini_NTC	Non-Targeting	Non-Targeting
chr5.1395	Gasperini_etal_at_scale_CRISPRi_enhancer_nonhit	G	TTTATTTAGAGGTGCTGGC	atcttgtggaaaggacGAAACACCGTTTATTTAGAGGTGCTGGCgtttAagagctaTGCTGGAAACAGCAtagcaaGAAGAGCAGGAGCGCTCTTCCGAGCTGTACAAGTGAACGCGTTAAGTCGANNNNNNNNNNTCGACAAGCTCACCTATTAGCGGCTAAGGC	chr5.1395_464_Gasperini_NTC	Non-Targeting	Non-Targeting
chr5.4349	Gasperini_etal_at_scale_CRISPRi_enhancer_nonhit	A	GAGTACTGAATGCTCAACG	atcttgtggaaaggacGAAACACCGGAGTACTGAATGCTCAACGgtttAagagctaTGCTGGAAACAGCAtagcaaGAAGAGCAGGAGCGCTCTTCCGAGCTGTACAAGTGAACGCGTTAAGTCGANNNNNNNNNNTCGACAAGCTCACCTATTAGCGGCTAAGGC	chr5.4349_465_Gasperini_NTC	Non-Targeting	Non-Targeting
chr5.4349	Gasperini_etal_at_scale_CRISPRi_enhancer_nonhit	A	GATTCATCAAAGGAAAAAG	atcttgtggaaaggacGAAACACCGGATTCATCAAAGGAAAAAGgtttAagagctaTGCTGGAAACAGCAtagcaaGAAGAGCAGGAGCGCTCTTCCGAGCTGTACAAGTGAACGCGTTAAGTCGANNNNNNNNNNTCGACAAGCTCACCTATTAGCGGCTAAGGC	chr5.4349_466_Gasperini_NTC	Non-Targeting	Non-Targeting
chr6.1134	Gasperini_etal_at_scale_CRISPRi_enhancer_hit	T	TAAGAGACGAACGAAGGAT	atcttgtggaaaggacGAAACACCGTAAGAGACGAACGAAGGATgtttAagagctaTGCTGGAAACAGCAtagcaaGAAGAGCAGGAGCGCTCTTCCGAGCTGTACAAGTGAACGCGTTAAGTCGANNNNNNNNNNTCGACAAGCTCACCTATTAGCGGCTAAGGC	chr6.1134_467_Gasperini_enhancer	ENSG00000112343	TRIM38
chr6.1134	Gasperini_etal_at_scale_CRISPRi_enhancer_hit	A	TGATTTAAGAGACGAACGA	atcttgtggaaaggacGAAACACCGTGATTTAAGAGACGAACGAgtttAagagctaTGCTGGAAACAGCAtagcaaGAAGAGCAGGAGCGCTCTTCCGAGCTGTACAAGTGAACGCGTTAAGTCGANNNNNNNNNNTCGACAAGCTCACCTATTAGCGGCTAAGGC	chr6.1134_468_Gasperini_enhancer	ENSG00000112343	TRIM38
chr6.1269	Gasperini_etal_at_scale_CRISPRi_enhancer_hit	A	AACATATAAGACTCCCGGC	atcttgtggaaaggacGAAACACCGAACATATAAGACTCCCGGCgtttAagagctaTGCTGGAAACAGCAtagcaaGAAGAGCAGGAGCGCTCTTCCGAGCTGTACAAGTGAACGCGTTAAGTCGANNNNNNNNNNTCGACAAGCTCACCTATTAGCGGCTAAGGC	chr6.1269_471_Gasperini_enhancer	ENSG00000124635	HIST1H2BJ
chr6.1269	Gasperini_etal_at_scale_CRISPRi_enhancer_hit	G	ATGTTAATGAGACATGCAA	atcttgtggaaaggacGAAACACCGATGTTAATGAGACATGCAAgtttAagagctaTGCTGGAAACAGCAtagcaaGAAGAGCAGGAGCGCTCTTCCGAGCTGTACAAGTGAACGCGTTAAGTCGANNNNNNNNNNTCGACAAGCTCACCTATTAGCGGCTAAGGC	chr6.1269_469_Gasperini_enhancer	ENSG00000124635	HIST1H2BJ
chr6.2134	Gasperini_etal_at_scale_CRISPRi_enhancer_nonhit	G	GAGCTGCAGTCGAATCGCA	atcttgtggaaaggacGAAACACCGGAGCTGCAGTCGAATCGCAgtttAagagctaTGCTGGAAACAGCAtagcaaGAAGAGCAGGAGCGCTCTTCCGAGCTGTACAAGTGAACGCGTTAAGTCGANNNNNNNNNNTCGACAAGCTCACCTATTAGCGGCTAAGGC	chr6.2134_473_Gasperini_NTC	Non-Targeting	Non-Targeting
chr6.2134	Gasperini_etal_at_scale_CRISPRi_enhancer_nonhit	G	GATGAGGAGGAGAGCCTGG	atcttgtggaaaggacGAAACACCGGATGAGGAGGAGAGCCTGGgtttAagagctaTGCTGGAAACAGCAtagcaaGAAGAGCAGGAGCGCTCTTCCGAGCTGTACAAGTGAACGCGTTAAGTCGANNNNNNNNNNTCGACAAGCTCACCTATTAGCGGCTAAGGC	chr6.2134_474_Gasperini_NTC	Non-Targeting	Non-Targeting
chr6.2479	Gasperini_etal_at_scale_CRISPRi_enhancer_hit	G	CGTGATCCACTTATCTCTA	atcttgtggaaaggacGAAACACCGCGTGATCCACTTATCTCTAgtttAagagctaTGCTGGAAACAGCAtagcaaGAAGAGCAGGAGCGCTCTTCCGAGCTGTACAAGTGAACGCGTTAAGTCGANNNNNNNNNNTCGACAAGCTCACCTATTAGCGGCTAAGGC	chr6.2479_476_Gasperini_enhancer	ENSG00000137193	PIM1
chr6.2479	Gasperini_etal_at_scale_CRISPRi_enhancer_hit	C	CTCTCATCTGAGAGCCAAG	atcttgtggaaaggacGAAACACCGCTCTCATCTGAGAGCCAAGgtttAagagctaTGCTGGAAACAGCAtagcaaGAAGAGCAGGAGCGCTCTTCCGAGCTGTACAAGTGAACGCGTTAAGTCGANNNNNNNNNNTCGACAAGCTCACCTATTAGCGGCTAAGGC	chr6.2479_475_Gasperini_enhancer	ENSG00000137193	PIM1
chr6.3216	Gasperini_etal_at_scale_CRISPRi_enhancer_hit	G	CCTCTGCCCAGAACCCCCG	atcttgtggaaaggacGAAACACCGCCTCTGCCCAGAACCCCCGgtttAagagctaTGCTGGAAACAGCAtagcaaGAAGAGCAGGAGCGCTCTTCCGAGCTGTACAAGTGAACGCGTTAAGTCGANNNNNNNNNNTCGACAAGCTCACCTATTAGCGGCTAAGGC	chr6.3216_477_Gasperini_enhancer	ENSG00000112759	SLC29A1
chr6.3216	Gasperini_etal_at_scale_CRISPRi_enhancer_hit	G	TAGGGCTGCCCTTCCACGG	atcttgtggaaaggacGAAACACCGTAGGGCTGCCCTTCCACGGgtttAagagctaTGCTGGAAACAGCAtagcaaGAAGAGCAGGAGCGCTCTTCCGAGCTGTACAAGTGAACGCGTTAAGTCGANNNNNNNNNNTCGACAAGCTCACCTATTAGCGGCTAAGGC	chr6.3216_478_Gasperini_enhancer	ENSG00000112759	SLC29A1
chr6.702	Gasperini_etal_at_scale_CRISPRi_enhancer_hit	G	ATCATGATCCCAGGTACCG	atcttgtggaaaggacGAAACACCGATCATGATCCCAGGTACCGgtttAagagctaTGCTGGAAACAGCAtagcaaGAAGAGCAGGAGCGCTCTTCCGAGCTGTACAAGTGAACGCGTTAAGTCGANNNNNNNNNNTCGACAAGCTCACCTATTAGCGGCTAAGGC	chr6.702_479_Gasperini_enhancer	ENSG00000180537	RNF182
chr6.702	Gasperini_etal_at_scale_CRISPRi_enhancer_hit	T	TACTTCTCGAGAACAAAAT	atcttgtggaaaggacGAAACACCGTACTTCTCGAGAACAAAATgtttAagagctaTGCTGGAAACAGCAtagcaaGAAGAGCAGGAGCGCTCTTCCGAGCTGTACAAGTGAACGCGTTAAGTCGANNNNNNNNNNTCGACAAGCTCACCTATTAGCGGCTAAGGC	chr6.702_480_Gasperini_enhancer	ENSG00000180537	RNF182
chr6.918	Gasperini_etal_at_scale_CRISPRi_enhancer_nonhit	A	GATAAGAGAACTTGCCCTG	atcttgtggaaaggacGAAACACCGGATAAGAGAACTTGCCCTGgtttAagagctaTGCTGGAAACAGCAtagcaaGAAGAGCAGGAGCGCTCTTCCGAGCTGTACAAGTGAACGCGTTAAGTCGANNNNNNNNNNTCGACAAGCTCACCTATTAGCGGCTAAGGC	chr6.918_481_Gasperini_NTC	Non-Targeting	Non-Targeting
chr6.918	Gasperini_etal_at_scale_CRISPRi_enhancer_nonhit	G	TGCTGAAAGACAAGAAAGA	atcttgtggaaaggacGAAACACCGTGCTGAAAGACAAGAAAGAgtttAagagctaTGCTGGAAACAGCAtagcaaGAAGAGCAGGAGCGCTCTTCCGAGCTGTACAAGTGAACGCGTTAAGTCGANNNNNNNNNNTCGACAAGCTCACCTATTAGCGGCTAAGGC	chr6.918_482_Gasperini_NTC	Non-Targeting	Non-Targeting
chr7.1103	Gasperini_etal_at_scale_CRISPRi_enhancer_nonhit	C	TAACTGTAGAAGTGGGGAG	atcttgtggaaaggacGAAACACCGTAACTGTAGAAGTGGGGAGgtttAagagctaTGCTGGAAACAGCAtagcaaGAAGAGCAGGAGCGCTCTTCCGAGCTGTACAAGTGAACGCGTTAAGTCGANNNNNNNNNNTCGACAAGCTCACCTATTAGCGGCTAAGGC	chr7.1103_484_Gasperini_NTC	Non-Targeting	Non-Targeting
chr7.1103	Gasperini_etal_at_scale_CRISPRi_enhancer_nonhit	T	TGTCTGTGCAGCAGTCAGA	atcttgtggaaaggacGAAACACCGTGTCTGTGCAGCAGTCAGAgtttAagagctaTGCTGGAAACAGCAtagcaaGAAGAGCAGGAGCGCTCTTCCGAGCTGTACAAGTGAACGCGTTAAGTCGANNNNNNNNNNTCGACAAGCTCACCTATTAGCGGCTAAGGC	chr7.1103_483_Gasperini_NTC	Non-Targeting	Non-Targeting
chr8.2347	Gasperini_etal_at_scale_CRISPRi_enhancer_hit	G	CAATGGTGACAGTAGAGGG	atcttgtggaaaggacGAAACACCGCAATGGTGACAGTAGAGGGgtttAagagctaTGCTGGAAACAGCAtagcaaGAAGAGCAGGAGCGCTCTTCCGAGCTGTACAAGTGAACGCGTTAAGTCGANNNNNNNNNNTCGACAAGCTCACCTATTAGCGGCTAAGGC	chr8.2347_485_Gasperini_enhancer	ENSG00000164941	INTS8
chr8.2347	Gasperini_etal_at_scale_CRISPRi_enhancer_hit	G	CAGCAATGGTGACAGTAGA	atcttgtggaaaggacGAAACACCGCAGCAATGGTGACAGTAGAgtttAagagctaTGCTGGAAACAGCAtagcaaGAAGAGCAGGAGCGCTCTTCCGAGCTGTACAAGTGAACGCGTTAAGTCGANNNNNNNNNNTCGACAAGCTCACCTATTAGCGGCTAAGGC	chr8.2347_486_Gasperini_enhancer	ENSG00000164941	INTS8
chr9.246	Gasperini_etal_at_scale_CRISPRi_enhancer_hit	A	CACACTGTGAGTAGAAAAG	atcttgtggaaaggacGAAACACCGCACACTGTGAGTAGAAAAGgtttAagagctaTGCTGGAAACAGCAtagcaaGAAGAGCAGGAGCGCTCTTCCGAGCTGTACAAGTGAACGCGTTAAGTCGANNNNNNNNNNTCGACAAGCTCACCTATTAGCGGCTAAGGC	chr9.246_487_Gasperini_enhancer	ENSG00000147872	PLIN2
chr9.246	Gasperini_etal_at_scale_CRISPRi_enhancer_hit	T	TAGGGAGAACAGCACCACG	atcttgtggaaaggacGAAACACCGTAGGGAGAACAGCACCACGgtttAagagctaTGCTGGAAACAGCAtagcaaGAAGAGCAGGAGCGCTCTTCCGAGCTGTACAAGTGAACGCGTTAAGTCGANNNNNNNNNNTCGACAAGCTCACCTATTAGCGGCTAAGGC	chr9.246_488_Gasperini_enhancer	ENSG00000147872	PLIN2
chr9.871	Gasperini_etal_at_scale_CRISPRi_enhancer_hit	C	CCATTACTTAGCTTCAGGG	atcttgtggaaaggacGAAACACCGCCATTACTTAGCTTCAGGGgtttAagagctaTGCTGGAAACAGCAtagcaaGAAGAGCAGGAGCGCTCTTCCGAGCTGTACAAGTGAACGCGTTAAGTCGANNNNNNNNNNTCGACAAGCTCACCTATTAGCGGCTAAGGC	chr9.871_490_Gasperini_enhancer	ENSG00000135046	ANXA1
chr9.871	Gasperini_etal_at_scale_CRISPRi_enhancer_hit	C	CTCCCTGAAGCTAAGTAAT	atcttgtggaaaggacGAAACACCGCTCCCTGAAGCTAAGTAATgtttAagagctaTGCTGGAAACAGCAtagcaaGAAGAGCAGGAGCGCTCTTCCGAGCTGTACAAGTGAACGCGTTAAGTCGANNNNNNNNNNTCGACAAGCTCACCTATTAGCGGCTAAGGC	chr9.871_489_Gasperini_enhancer	ENSG00000135046	ANXA1
chrX.1291	Gasperini_etal_at_scale_CRISPRi_enhancer_nonhit	G	TTGAACTCTCCAAGTCAGT	atcttgtggaaaggacGAAACACCGTTGAACTCTCCAAGTCAGTgtttAagagctaTGCTGGAAACAGCAtagcaaGAAGAGCAGGAGCGCTCTTCCGAGCTGTACAAGTGAACGCGTTAAGTCGANNNNNNNNNNTCGACAAGCTCACCTATTAGCGGCTAAGGC	chrX.1291_492_Gasperini_NTC	Non-Targeting	Non-Targeting
chrX.1291	Gasperini_etal_at_scale_CRISPRi_enhancer_nonhit	C	TTGCAGGCTTAGCCTACCA	atcttgtggaaaggacGAAACACCGTTGCAGGCTTAGCCTACCAgtttAagagctaTGCTGGAAACAGCAtagcaaGAAGAGCAGGAGCGCTCTTCCGAGCTGTACAAGTGAACGCGTTAAGTCGANNNNNNNNNNTCGACAAGCTCACCTATTAGCGGCTAAGGC	chrX.1291_491_Gasperini_NTC	Non-Targeting	Non-Targeting
chrX.1784	Gasperini_etal_at_scale_CRISPRi_enhancer_nonhit	T	CCTCCCTTCCACTTCCCAA	atcttgtggaaaggacGAAACACCGCCTCCCTTCCACTTCCCAAgtttAagagctaTGCTGGAAACAGCAtagcaaGAAGAGCAGGAGCGCTCTTCCGAGCTGTACAAGTGAACGCGTTAAGTCGANNNNNNNNNNTCGACAAGCTCACCTATTAGCGGCTAAGGC	chrX.1784_493_Gasperini_NTC	Non-Targeting	Non-Targeting
chrX.1784	Gasperini_etal_at_scale_CRISPRi_enhancer_nonhit	C	TACAGAATGAAGCGAACAA	atcttgtggaaaggacGAAACACCGTACAGAATGAAGCGAACAAgtttAagagctaTGCTGGAAACAGCAtagcaaGAAGAGCAGGAGCGCTCTTCCGAGCTGTACAAGTGAACGCGTTAAGTCGANNNNNNNNNNTCGACAAGCTCACCTATTAGCGGCTAAGGC	chrX.1784_494_Gasperini_NTC	Non-Targeting	Non-Targeting
chrX.232	Gasperini_etal_at_scale_CRISPRi_enhancer_hit	T	CTCAGGGAACCACAAGCCA	atcttgtggaaaggacGAAACACCGCTCAGGGAACCACAAGCCAgtttAagagctaTGCTGGAAACAGCAtagcaaGAAGAGCAGGAGCGCTCTTCCGAGCTGTACAAGTGAACGCGTTAAGTCGANNNNNNNNNNTCGACAAGCTCACCTATTAGCGGCTAAGGC	chrX.232_495_Gasperini_enhancer	ENSG00000205542	TMSB4X
chrX.232	Gasperini_etal_at_scale_CRISPRi_enhancer_hit	G	GCCCGCTCTACTTCCACCG	atcttgtggaaaggacGAAACACCGGCCCGCTCTACTTCCACCGgtttAagagctaTGCTGGAAACAGCAtagcaaGAAGAGCAGGAGCGCTCTTCCGAGCTGTACAAGTGAACGCGTTAAGTCGANNNNNNNNNNTCGACAAGCTCACCTATTAGCGGCTAAGGC	chrX.232_496_Gasperini_enhancer	ENSG00000205542	TMSB4X
chrX.2694	Gasperini_etal_at_scale_CRISPRi_enhancer_nonhit	G	ATGAGTGCTTGTTGCTGCG	atcttgtggaaaggacGAAACACCGATGAGTGCTTGTTGCTGCGgtttAagagctaTGCTGGAAACAGCAtagcaaGAAGAGCAGGAGCGCTCTTCCGAGCTGTACAAGTGAACGCGTTAAGTCGANNNNNNNNNNTCGACAAGCTCACCTATTAGCGGCTAAGGC	chrX.2694_498_Gasperini_NTC	Non-Targeting	Non-Targeting
chrX.2694	Gasperini_etal_at_scale_CRISPRi_enhancer_nonhit	A	GGCCACCCTTACTTCACAG	atcttgtggaaaggacGAAACACCGGGCCACCCTTACTTCACAGgtttAagagctaTGCTGGAAACAGCAtagcaaGAAGAGCAGGAGCGCTCTTCCGAGCTGTACAAGTGAACGCGTTAAGTCGANNNNNNNNNNTCGACAAGCTCACCTATTAGCGGCTAAGGC	chrX.2694_497_Gasperini_NTC	Non-Targeting	Non-Targeting
DNMT3B	Horlbeck_etal_TSS_Positive_Control	G	TTAGGGCTTCTGATCCCCC	atcttgtggaaaggacGAAACACCGTTAGGGCTTCTGATCCCCCgtttAagagctaTGCTGGAAACAGCAtagcaaGAAGAGCAGGAGCGCTCTTCCGAGCTGTACAAGTGAACGCGTTAAGTCGANNNNNNNNNNTCGACAAGCTCACCTATTAGCGGCTAAGGC	DNMT3B_83_TSS_pos_ctrl	ENSG00000088305	DNMT3B
DYRK2	Horlbeck_etal_TSS_Positive_Control	G	GAGGCCGCCGAGTTTTCCG	atcttgtggaaaggacGAAACACCGGAGGCCGCCGAGTTTTCCGgtttAagagctaTGCTGGAAACAGCAtagcaaGAAGAGCAGGAGCGCTCTTCCGAGCTGTACAAGTGAACGCGTTAAGTCGANNNNNNNNNNTCGACAAGCTCACCTATTAGCGGCTAAGGC	DYRK2_84_TSS_pos_ctrl	ENSG00000127334	DYRK2
EHD1	Horlbeck_etal_TSS_Positive_Control	G	AAGGCGAGGAGCGGGCGTT	atcttgtggaaaggacGAAACACCGAAGGCGAGGAGCGGGCGTTgtttAagagctaTGCTGGAAACAGCAtagcaaGAAGAGCAGGAGCGCTCTTCCGAGCTGTACAAGTGAACGCGTTAAGTCGANNNNNNNNNNTCGACAAGCTCACCTATTAGCGGCTAAGGC	EHD1_85_TSS_pos_ctrl	ENSG00000110047	EHD1
EIF1AX	Horlbeck_etal_TSS_Positive_Control	G	GCAAGCCAGAGAGGACGCG	atcttgtggaaaggacGAAACACCGGCAAGCCAGAGAGGACGCGgtttAagagctaTGCTGGAAACAGCAtagcaaGAAGAGCAGGAGCGCTCTTCCGAGCTGTACAAGTGAACGCGTTAAGTCGANNNNNNNNNNTCGACAAGCTCACCTATTAGCGGCTAAGGC	EIF1AX_86_TSS_pos_ctrl	ENSG00000173674	EIF1AX
FAM91A1	Horlbeck_etal_TSS_Positive_Control	G	GCGACGACGAGGTACCGGG	atcttgtggaaaggacGAAACACCGGCGACGACGAGGTACCGGGgtttAagagctaTGCTGGAAACAGCAtagcaaGAAGAGCAGGAGCGCTCTTCCGAGCTGTACAAGTGAACGCGTTAAGTCGANNNNNNNNNNTCGACAAGCTCACCTATTAGCGGCTAAGGC	FAM91A1_87_TSS_pos_ctrl	ENSG00000176853	FAM91A1
FOXP1	Horlbeck_etal_CRISPRa_guides_for_9_NDD_pilot_risk_genes	G	AACCATATTAGGATGTGTA	atcttgtggaaaggacGAAACACCGAACCATATTAGGATGTGTAgtttAagagctaTGCTGGAAACAGCAtagcaaGAAGAGCAGGAGCGCTCTTCCGAGCTGTACAAGTGAACGCGTTAAGTCGANNNNNNNNNNTCGACAAGCTCACCTATTAGCGGCTAAGGC	FOXP1_114_promoter	ENSG00000114861	FOXP1
FOXP1	Horlbeck_etal_CRISPRa_guides_for_9_NDD_pilot_risk_genes	G	AAGTGAGGGGCGTCCAGGC	atcttgtggaaaggacGAAACACCGAAGTGAGGGGCGTCCAGGCgtttAagagctaTGCTGGAAACAGCAtagcaaGAAGAGCAGGAGCGCTCTTCCGAGCTGTACAAGTGAACGCGTTAAGTCGANNNNNNNNNNTCGACAAGCTCACCTATTAGCGGCTAAGGC	FOXP1_97_promoter	ENSG00000114861	FOXP1
FOXP1	Horlbeck_etal_CRISPRa_guides_for_9_NDD_pilot_risk_genes	G	ACAGCGGAAAAAACGAGAA	atcttgtggaaaggacGAAACACCGACAGCGGAAAAAACGAGAAgtttAagagctaTGCTGGAAACAGCAtagcaaGAAGAGCAGGAGCGCTCTTCCGAGCTGTACAAGTGAACGCGTTAAGTCGANNNNNNNNNNTCGACAAGCTCACCTATTAGCGGCTAAGGC	FOXP1_90_promoter	ENSG00000114861	FOXP1
FOXP1	Horlbeck_etal_CRISPRa_guides_for_9_NDD_pilot_risk_genes	G	ACCCCGCTGGGCACTCCAG	atcttgtggaaaggacGAAACACCGACCCCGCTGGGCACTCCAGgtttAagagctaTGCTGGAAACAGCAtagcaaGAAGAGCAGGAGCGCTCTTCCGAGCTGTACAAGTGAACGCGTTAAGTCGANNNNNNNNNNTCGACAAGCTCACCTATTAGCGGCTAAGGC	FOXP1_96_promoter	ENSG00000114861	FOXP1
FOXP1	Horlbeck_etal_CRISPRa_guides_for_9_NDD_pilot_risk_genes	G	ACCTGCTGGGTAAACAACC	atcttgtggaaaggacGAAACACCGACCTGCTGGGTAAACAACCgtttAagagctaTGCTGGAAACAGCAtagcaaGAAGAGCAGGAGCGCTCTTCCGAGCTGTACAAGTGAACGCGTTAAGTCGANNNNNNNNNNTCGACAAGCTCACCTATTAGCGGCTAAGGC	FOXP1_89_promoter	ENSG00000114861	FOXP1
FOXP1	Horlbeck_etal_CRISPRa_guides_for_9_NDD_pilot_risk_genes	G	ACCTTTATGTGGTGGTCTA	atcttgtggaaaggacGAAACACCGACCTTTATGTGGTGGTCTAgtttAagagctaTGCTGGAAACAGCAtagcaaGAAGAGCAGGAGCGCTCTTCCGAGCTGTACAAGTGAACGCGTTAAGTCGANNNNNNNNNNTCGACAAGCTCACCTATTAGCGGCTAAGGC	FOXP1_104_promoter	ENSG00000114861	FOXP1
FOXP1	Horlbeck_etal_CRISPRa_guides_for_9_NDD_pilot_risk_genes	G	ACGGGGAGGTAACCATATT	atcttgtggaaaggacGAAACACCGACGGGGAGGTAACCATATTgtttAagagctaTGCTGGAAACAGCAtagcaaGAAGAGCAGGAGCGCTCTTCCGAGCTGTACAAGTGAACGCGTTAAGTCGANNNNNNNNNNTCGACAAGCTCACCTATTAGCGGCTAAGGC	FOXP1_113_promoter	ENSG00000114861	FOXP1
FOXP1	Horlbeck_etal_CRISPRa_guides_for_9_NDD_pilot_risk_genes	G	AGAACCACTTCAAACACAT	atcttgtggaaaggacGAAACACCGAGAACCACTTCAAACACATgtttAagagctaTGCTGGAAACAGCAtagcaaGAAGAGCAGGAGCGCTCTTCCGAGCTGTACAAGTGAACGCGTTAAGTCGANNNNNNNNNNTCGACAAGCTCACCTATTAGCGGCTAAGGC	FOXP1_102_promoter	ENSG00000114861	FOXP1
FOXP1	Horlbeck_etal_CRISPRa_guides_for_9_NDD_pilot_risk_genes	G	AGAGGCCAACACGTCGCGG	atcttgtggaaaggacGAAACACCGAGAGGCCAACACGTCGCGGgtttAagagctaTGCTGGAAACAGCAtagcaaGAAGAGCAGGAGCGCTCTTCCGAGCTGTACAAGTGAACGCGTTAAGTCGANNNNNNNNNNTCGACAAGCTCACCTATTAGCGGCTAAGGC	FOXP1_88_promoter	ENSG00000114861	FOXP1
FOXP1	Horlbeck_etal_CRISPRa_guides_for_9_NDD_pilot_risk_genes	G	AGCCCCGCGGACCAGAGAG	atcttgtggaaaggacGAAACACCGAGCCCCGCGGACCAGAGAGgtttAagagctaTGCTGGAAACAGCAtagcaaGAAGAGCAGGAGCGCTCTTCCGAGCTGTACAAGTGAACGCGTTAAGTCGANNNNNNNNNNTCGACAAGCTCACCTATTAGCGGCTAAGGC	FOXP1_91_promoter	ENSG00000114861	FOXP1
FOXP1	Horlbeck_etal_CRISPRa_guides_for_9_NDD_pilot_risk_genes	G	AGGAGGGCCTGTTTGAACT	atcttgtggaaaggacGAAACACCGAGGAGGGCCTGTTTGAACTgtttAagagctaTGCTGGAAACAGCAtagcaaGAAGAGCAGGAGCGCTCTTCCGAGCTGTACAAGTGAACGCGTTAAGTCGANNNNNNNNNNTCGACAAGCTCACCTATTAGCGGCTAAGGC	FOXP1_112_promoter	ENSG00000114861	FOXP1
FOXP1	Horlbeck_etal_CRISPRa_guides_for_9_NDD_pilot_risk_genes	G	AGGGAGCCGCTCCCGCTCG	atcttgtggaaaggacGAAACACCGAGGGAGCCGCTCCCGCTCGgtttAagagctaTGCTGGAAACAGCAtagcaaGAAGAGCAGGAGCGCTCTTCCGAGCTGTACAAGTGAACGCGTTAAGTCGANNNNNNNNNNTCGACAAGCTCACCTATTAGCGGCTAAGGC	FOXP1_109_promoter	ENSG00000114861	FOXP1
FOXP1	Horlbeck_etal_CRISPRa_guides_for_9_NDD_pilot_risk_genes	G	ATCCCTCTACTTCTGTGCC	atcttgtggaaaggacGAAACACCGATCCCTCTACTTCTGTGCCgtttAagagctaTGCTGGAAACAGCAtagcaaGAAGAGCAGGAGCGCTCTTCCGAGCTGTACAAGTGAACGCGTTAAGTCGANNNNNNNNNNTCGACAAGCTCACCTATTAGCGGCTAAGGC	FOXP1_103_promoter	ENSG00000114861	FOXP1
FOXP1	Horlbeck_etal_CRISPRa_guides_for_9_NDD_pilot_risk_genes	G	CACACGCACTCCCGGGCGA	atcttgtggaaaggacGAAACACCGcacacgcacTCCCGGGCGAgtttAagagctaTGCTGGAAACAGCAtagcaaGAAGAGCAGGAGCGCTCTTCCGAGCTGTACAAGTGAACGCGTTAAGTCGANNNNNNNNNNTCGACAAGCTCACCTATTAGCGGCTAAGGC	FOXP1_107_promoter	ENSG00000114861	FOXP1
FOXP1	Horlbeck_etal_CRISPRa_guides_for_9_NDD_pilot_risk_genes	G	CACAGAAGTAGAGGGATAT	atcttgtggaaaggacGAAACACCGCACAGAAGTAGAGGGATATgtttAagagctaTGCTGGAAACAGCAtagcaaGAAGAGCAGGAGCGCTCTTCCGAGCTGTACAAGTGAACGCGTTAAGTCGANNNNNNNNNNTCGACAAGCTCACCTATTAGCGGCTAAGGC	FOXP1_98_promoter	ENSG00000114861	FOXP1
FOXP1	Horlbeck_etal_CRISPRa_guides_for_9_NDD_pilot_risk_genes	G	CACTTGTCACATACACCCT	atcttgtggaaaggacGAAACACCGCACTTGTCACATACACCCTgtttAagagctaTGCTGGAAACAGCAtagcaaGAAGAGCAGGAGCGCTCTTCCGAGCTGTACAAGTGAACGCGTTAAGTCGANNNNNNNNNNTCGACAAGCTCACCTATTAGCGGCTAAGGC	FOXP1_101_promoter	ENSG00000114861	FOXP1
FOXP1	Horlbeck_etal_CRISPRa_guides_for_9_NDD_pilot_risk_genes	G	CCCCGGCGAACGGCAAAGA	atcttgtggaaaggacGAAACACCGCCCCGGCGAACGGCAAAGAgtttAagagctaTGCTGGAAACAGCAtagcaaGAAGAGCAGGAGCGCTCTTCCGAGCTGTACAAGTGAACGCGTTAAGTCGANNNNNNNNNNTCGACAAGCTCACCTATTAGCGGCTAAGGC	FOXP1_92_promoter	ENSG00000114861	FOXP1
FOXP1	Horlbeck_etal_CRISPRa_guides_for_9_NDD_pilot_risk_genes	G	CTAGCCGTGGAGGCACATG	atcttgtggaaaggacGAAACACCGCTAGCCGTGGAGGCACATGgtttAagagctaTGCTGGAAACAGCAtagcaaGAAGAGCAGGAGCGCTCTTCCGAGCTGTACAAGTGAACGCGTTAAGTCGANNNNNNNNNNTCGACAAGCTCACCTATTAGCGGCTAAGGC	FOXP1_99_promoter	ENSG00000114861	FOXP1
FOXP1	Horlbeck_etal_CRISPRa_guides_for_9_NDD_pilot_risk_genes	G	GAGAGAGGCCAACACGTCG	atcttgtggaaaggacGAAACACCGGAGAGAGGCCAACACGTCGgtttAagagctaTGCTGGAAACAGCAtagcaaGAAGAGCAGGAGCGCTCTTCCGAGCTGTACAAGTGAACGCGTTAAGTCGANNNNNNNNNNTCGACAAGCTCACCTATTAGCGGCTAAGGC	FOXP1_95_promoter	ENSG00000114861	FOXP1
FOXP1	Horlbeck_etal_CRISPRa_guides_for_9_NDD_pilot_risk_genes	G	GCAGAAGCGAGAGTTCCGT	atcttgtggaaaggacGAAACACCGGCAGAAGCGAGAGTTCCGTgtttAagagctaTGCTGGAAACAGCAtagcaaGAAGAGCAGGAGCGCTCTTCCGAGCTGTACAAGTGAACGCGTTAAGTCGANNNNNNNNNNTCGACAAGCTCACCTATTAGCGGCTAAGGC	FOXP1_117_promoter	ENSG00000114861	FOXP1
FOXP1	Horlbeck_etal_CRISPRa_guides_for_9_NDD_pilot_risk_genes	G	GCTTCCCCACTCTGTTTTG	atcttgtggaaaggacGAAACACCGGCTTCCCCACTCTGTTTTGgtttAagagctaTGCTGGAAACAGCAtagcaaGAAGAGCAGGAGCGCTCTTCCGAGCTGTACAAGTGAACGCGTTAAGTCGANNNNNNNNNNTCGACAAGCTCACCTATTAGCGGCTAAGGC	FOXP1_105_promoter	ENSG00000114861	FOXP1
FOXP1	Horlbeck_etal_CRISPRa_guides_for_9_NDD_pilot_risk_genes	G	GGAACGCCAGAGCAGTCCC	atcttgtggaaaggacGAAACACCGGGAACGCCAGAGCAGTCCCgtttAagagctaTGCTGGAAACAGCAtagcaaGAAGAGCAGGAGCGCTCTTCCGAGCTGTACAAGTGAACGCGTTAAGTCGANNNNNNNNNNTCGACAAGCTCACCTATTAGCGGCTAAGGC	FOXP1_94_promoter	ENSG00000114861	FOXP1
FOXP1	Horlbeck_etal_CRISPRa_guides_for_9_NDD_pilot_risk_genes	G	GGGAGGTAGAGGGTCGGGC	atcttgtggaaaggacGAAACACCGGGGAGGTAGAGGGTCGGGCgtttAagagctaTGCTGGAAACAGCAtagcaaGAAGAGCAGGAGCGCTCTTCCGAGCTGTACAAGTGAACGCGTTAAGTCGANNNNNNNNNNTCGACAAGCTCACCTATTAGCGGCTAAGGC	FOXP1_108_promoter	ENSG00000114861	FOXP1
FOXP1	Horlbeck_etal_CRISPRa_guides_for_9_NDD_pilot_risk_genes	G	GGGCTCCGGGAAGCTAGTC	atcttgtggaaaggacGAAACACCGGGGCTCCGGGAAGCTAGTCgtttAagagctaTGCTGGAAACAGCAtagcaaGAAGAGCAGGAGCGCTCTTCCGAGCTGTACAAGTGAACGCGTTAAGTCGANNNNNNNNNNTCGACAAGCTCACCTATTAGCGGCTAAGGC	FOXP1_106_promoter	ENSG00000114861	FOXP1
FOXP1	Horlbeck_etal_CRISPRa_guides_for_9_NDD_pilot_risk_genes	G	GGGGTGCGTGAAGCGGAGA	atcttgtggaaaggacGAAACACCGGGGGTGCGTGAAGCGGAGAgtttAagagctaTGCTGGAAACAGCAtagcaaGAAGAGCAGGAGCGCTCTTCCGAGCTGTACAAGTGAACGCGTTAAGTCGANNNNNNNNNNTCGACAAGCTCACCTATTAGCGGCTAAGGC	FOXP1_93_promoter	ENSG00000114861	FOXP1
FOXP1	Horlbeck_etal_CRISPRa_guides_for_9_NDD_pilot_risk_genes	G	GTTACCTCCCCGTCAGAGG	atcttgtggaaaggacGAAACACCGGTTACCTCCCCGTCAGAGGgtttAagagctaTGCTGGAAACAGCAtagcaaGAAGAGCAGGAGCGCTCTTCCGAGCTGTACAAGTGAACGCGTTAAGTCGANNNNNNNNNNTCGACAAGCTCACCTATTAGCGGCTAAGGC	FOXP1_115_promoter	ENSG00000114861	FOXP1
FOXP1	Horlbeck_etal_CRISPRa_guides_for_9_NDD_pilot_risk_genes	G	TAGGAATGGCTGAAAAGAC	atcttgtggaaaggacGAAACACCGTAGGAATGGCTGAAAAGACgtttAagagctaTGCTGGAAACAGCAtagcaaGAAGAGCAGGAGCGCTCTTCCGAGCTGTACAAGTGAACGCGTTAAGTCGANNNNNNNNNNTCGACAAGCTCACCTATTAGCGGCTAAGGC	FOXP1_110_promoter	ENSG00000114861	FOXP1
FOXP1	Horlbeck_etal_CRISPRa_guides_for_9_NDD_pilot_risk_genes	G	TAGGAGCTTTCTCCCGGAG	atcttgtggaaaggacGAAACACCGTAGGAGCTTTCTCCCGGAGgtttAagagctaTGCTGGAAACAGCAtagcaaGAAGAGCAGGAGCGCTCTTCCGAGCTGTACAAGTGAACGCGTTAAGTCGANNNNNNNNNNTCGACAAGCTCACCTATTAGCGGCTAAGGC	FOXP1_118_promoter	ENSG00000114861	FOXP1
FOXP1	Horlbeck_etal_CRISPRa_guides_for_9_NDD_pilot_risk_genes	G	TCTGCCTCAAAACAGAGTG	atcttgtggaaaggacGAAACACCGTCTGCCTCAAAACAGAGTGgtttAagagctaTGCTGGAAACAGCAtagcaaGAAGAGCAGGAGCGCTCTTCCGAGCTGTACAAGTGAACGCGTTAAGTCGANNNNNNNNNNTCGACAAGCTCACCTATTAGCGGCTAAGGC	FOXP1_100_promoter	ENSG00000114861	FOXP1
FOXP1	Horlbeck_etal_CRISPRa_guides_for_9_NDD_pilot_risk_genes	G	TGGCTTGGCCTCCTCTGAC	atcttgtggaaaggacGAAACACCGTGGCTTGGCCTCCTCTGACgtttAagagctaTGCTGGAAACAGCAtagcaaGAAGAGCAGGAGCGCTCTTCCGAGCTGTACAAGTGAACGCGTTAAGTCGANNNNNNNNNNTCGACAAGCTCACCTATTAGCGGCTAAGGC	FOXP1_116_promoter	ENSG00000114861	FOXP1
FOXP1	Horlbeck_etal_CRISPRa_guides_for_9_NDD_pilot_risk_genes	G	TTGGCCTCCTCTGACGGGG	atcttgtggaaaggacGAAACACCGTTGGCCTCCTCTGACGGGGgtttAagagctaTGCTGGAAACAGCAtagcaaGAAGAGCAGGAGCGCTCTTCCGAGCTGTACAAGTGAACGCGTTAAGTCGANNNNNNNNNNTCGACAAGCTCACCTATTAGCGGCTAAGGC	FOXP1_111_promoter	ENSG00000114861	FOXP1
FOXP1;ENST00000318779;ENST00000318789;ENST00000493089;ENST00000615603;ENST00000648718;ENST00000649528;ENST00000649596;ENST00000649631::chr3:71583600-71584490(-)	CRISPRaQTL_Flashfry_pipeline	T	CCCTCTTTGCCGTTCGCCG	atcttgtggaaaggacGAAACACCGCCCTCTTTGCCGTTCGCCGgtttAagagctaTGCTGGAAACAGCAtagcaaGAAGAGCAGGAGCGCTCTTCCGAGCTGTACAAGTGAACGCGTTAAGTCGANNNNNNNNNNTCGACAAGCTCACCTATTAGCGGCTAAGGC	FOXP1_126_Flashfry_promoter	ENSG00000114861	FOXP1
FOXP1;ENST00000318779;ENST00000318789;ENST00000493089;ENST00000615603;ENST00000648718;ENST00000649528;ENST00000649596;ENST00000649631::chr3:71583600-71584490(-)	CRISPRaQTL_Flashfry_pipeline	G	GGAAGCTAGTCCGGAGCGG	atcttgtggaaaggacGAAACACCGGGAAGCTAGTCCGGAGCGGgtttAagagctaTGCTGGAAACAGCAtagcaaGAAGAGCAGGAGCGCTCTTCCGAGCTGTACAAGTGAACGCGTTAAGTCGANNNNNNNNNNTCGACAAGCTCACCTATTAGCGGCTAAGGC	FOXP1_125_Flashfry_promoter	ENSG00000114861	FOXP1
FOXP1;ENST00000318779;ENST00000318789;ENST00000493089;ENST00000615603;ENST00000648718;ENST00000649528;ENST00000649596;ENST00000649631::chr3:71583600-71584490(-)	CRISPRaQTL_Flashfry_pipeline	G	TTGCACGCTGTACTCGCGG	atcttgtggaaaggacGAAACACCGTTGCACGCTGTACTCGCGGgtttAagagctaTGCTGGAAACAGCAtagcaaGAAGAGCAGGAGCGCTCTTCCGAGCTGTACAAGTGAACGCGTTAAGTCGANNNNNNNNNNTCGACAAGCTCACCTATTAGCGGCTAAGGC	FOXP1_123_Flashfry_promoter	ENSG00000114861	FOXP1
FOXP1;ENST00000468577;ENST00000648426::chr3:71198382-71198893(-)	CRISPRaQTL_Flashfry_pipeline	C	AACTTATCCCCTCATTAGT	atcttgtggaaaggacGAAACACCGAACTTATCCCCTCATTAGTgtttAagagctaTGCTGGAAACAGCAtagcaaGAAGAGCAGGAGCGCTCTTCCGAGCTGTACAAGTGAACGCGTTAAGTCGANNNNNNNNNNTCGACAAGCTCACCTATTAGCGGCTAAGGC	FOXP1_128_Flashfry_promoter	ENSG00000114861	FOXP1
FOXP1;ENST00000468577;ENST00000648426::chr3:71198382-71198893(-)	CRISPRaQTL_Flashfry_pipeline	A	CAGTTTCAGACCCGAAACT	atcttgtggaaaggacGAAACACCGCAGTTTCAGACCCGAAACTgtttAagagctaTGCTGGAAACAGCAtagcaaGAAGAGCAGGAGCGCTCTTCCGAGCTGTACAAGTGAACGCGTTAAGTCGANNNNNNNNNNTCGACAAGCTCACCTATTAGCGGCTAAGGC	FOXP1_130_Flashfry_promoter	ENSG00000114861	FOXP1
FOXP1;ENST00000468577;ENST00000648426::chr3:71198382-71198893(-)	CRISPRaQTL_Flashfry_pipeline	G	GGCATGGCCCACTAATGAG	atcttgtggaaaggacGAAACACCGGGCATGGCCCACTAATGAGgtttAagagctaTGCTGGAAACAGCAtagcaaGAAGAGCAGGAGCGCTCTTCCGAGCTGTACAAGTGAACGCGTTAAGTCGANNNNNNNNNNTCGACAAGCTCACCTATTAGCGGCTAAGGC	FOXP1_127_Flashfry_promoter	ENSG00000114861	FOXP1
FOXP1;ENST00000468577;ENST00000648426::chr3:71198382-71198893(-)	CRISPRaQTL_Flashfry_pipeline	A	GTTTCAGACCCGAAACTAG	atcttgtggaaaggacGAAACACCGGTTTCAGACCCGAAACTAGgtttAagagctaTGCTGGAAACAGCAtagcaaGAAGAGCAGGAGCGCTCTTCCGAGCTGTACAAGTGAACGCGTTAAGTCGANNNNNNNNNNTCGACAAGCTCACCTATTAGCGGCTAAGGC	FOXP1_129_Flashfry_promoter	ENSG00000114861	FOXP1
FOXP1;ENST00000475937::chr3:71543558-71544058(-)	CRISPRaQTL_Flashfry_pipeline	A	ACCTTAGACCACCACATAA	atcttgtggaaaggacGAAACACCGACCTTAGACCACCACATAAgtttAagagctaTGCTGGAAACAGCAtagcaaGAAGAGCAGGAGCGCTCTTCCGAGCTGTACAAGTGAACGCGTTAAGTCGANNNNNNNNNNTCGACAAGCTCACCTATTAGCGGCTAAGGC	FOXP1_133_Flashfry_promoter	ENSG00000114861	FOXP1
FOXP1;ENST00000475937::chr3:71543558-71544058(-)	CRISPRaQTL_Flashfry_pipeline	T	CACTTCTACCTTTATGTGG	atcttgtggaaaggacGAAACACCGCACTTCTACCTTTATGTGGgtttAagagctaTGCTGGAAACAGCAtagcaaGAAGAGCAGGAGCGCTCTTCCGAGCTGTACAAGTGAACGCGTTAAGTCGANNNNNNNNNNTCGACAAGCTCACCTATTAGCGGCTAAGGC	FOXP1_132_Flashfry_promoter	ENSG00000114861	FOXP1
FOXP1;ENST00000475937::chr3:71543558-71544058(-)	CRISPRaQTL_Flashfry_pipeline	A	CGTGACTCTCAGCTAGCCG	atcttgtggaaaggacGAAACACCGCGTGACTCTCAGCTAGCCGgtttAagagctaTGCTGGAAACAGCAtagcaaGAAGAGCAGGAGCGCTCTTCCGAGCTGTACAAGTGAACGCGTTAAGTCGANNNNNNNNNNTCGACAAGCTCACCTATTAGCGGCTAAGGC	FOXP1_131_Flashfry_promoter	ENSG00000114861	FOXP1
FOXP1;ENST00000475937::chr3:71543558-71544058(-)	CRISPRaQTL_Flashfry_pipeline	G	CTCCAGGCACAGAAGTAGA	atcttgtggaaaggacGAAACACCGCTCCAGGCACAGAAGTAGAgtttAagagctaTGCTGGAAACAGCAtagcaaGAAGAGCAGGAGCGCTCTTCCGAGCTGTACAAGTGAACGCGTTAAGTCGANNNNNNNNNNTCGACAAGCTCACCTATTAGCGGCTAAGGC	FOXP1_134_Flashfry_promoter	ENSG00000114861	FOXP1
FOXP1;ENST00000484350::chr3:71304761-71305261(-)	CRISPRaQTL_Flashfry_pipeline	T	CACAGTTTCCAACCGGCGG	atcttgtggaaaggacGAAACACCGCACAGTTTCCAACCGGCGGgtttAagagctaTGCTGGAAACAGCAtagcaaGAAGAGCAGGAGCGCTCTTCCGAGCTGTACAAGTGAACGCGTTAAGTCGANNNNNNNNNNTCGACAAGCTCACCTATTAGCGGCTAAGGC	FOXP1_137_Flashfry_promoter	ENSG00000114861	FOXP1
FOXP1;ENST00000484350::chr3:71304761-71305261(-)	CRISPRaQTL_Flashfry_pipeline	T	CTCACAGTTTCCAACCGGC	atcttgtggaaaggacGAAACACCGCTCACAGTTTCCAACCGGCgtttAagagctaTGCTGGAAACAGCAtagcaaGAAGAGCAGGAGCGCTCTTCCGAGCTGTACAAGTGAACGCGTTAAGTCGANNNNNNNNNNTCGACAAGCTCACCTATTAGCGGCTAAGGC	FOXP1_136_Flashfry_promoter	ENSG00000114861	FOXP1
FOXP1;ENST00000484350::chr3:71304761-71305261(-)	CRISPRaQTL_Flashfry_pipeline	A	GAGTGTGCTGTTCCCCCGC	atcttgtggaaaggacGAAACACCGGAGTGTGCTGTTCCCCCGCgtttAagagctaTGCTGGAAACAGCAtagcaaGAAGAGCAGGAGCGCTCTTCCGAGCTGTACAAGTGAACGCGTTAAGTCGANNNNNNNNNNTCGACAAGCTCACCTATTAGCGGCTAAGGC	FOXP1_135_Flashfry_promoter	ENSG00000114861	FOXP1
FOXP1;ENST00000484350::chr3:71304761-71305261(-)	CRISPRaQTL_Flashfry_pipeline	T	TAGAAAGCACCATATTCAG	atcttgtggaaaggacGAAACACCGTAGAAAGCACCATATTCAGgtttAagagctaTGCTGGAAACAGCAtagcaaGAAGAGCAGGAGCGCTCTTCCGAGCTGTACAAGTGAACGCGTTAAGTCGANNNNNNNNNNTCGACAAGCTCACCTATTAGCGGCTAAGGC	FOXP1_138_Flashfry_promoter	ENSG00000114861	FOXP1
FOXP1;ENST00000491238;ENST00000497355;ENST00000648748;ENST00000649695;ENST00000674446::chr3:71130593-71131888(-)	CRISPRaQTL_Flashfry_pipeline	G	CCCTTTGTAGGCAACCTCA	atcttgtggaaaggacGAAACACCGCCCTTTGTAGGCAACCTCAgtttAagagctaTGCTGGAAACAGCAtagcaaGAAGAGCAGGAGCGCTCTTCCGAGCTGTACAAGTGAACGCGTTAAGTCGANNNNNNNNNNTCGACAAGCTCACCTATTAGCGGCTAAGGC	FOXP1_139_Flashfry_promoter	ENSG00000114861	FOXP1
FOXP1;ENST00000491238;ENST00000497355;ENST00000648748;ENST00000649695;ENST00000674446::chr3:71130593-71131888(-)	CRISPRaQTL_Flashfry_pipeline	G	CTAGGGCTTGGTCTAGCCA	atcttgtggaaaggacGAAACACCGCTAGGGCTTGGTCTAGCCAgtttAagagctaTGCTGGAAACAGCAtagcaaGAAGAGCAGGAGCGCTCTTCCGAGCTGTACAAGTGAACGCGTTAAGTCGANNNNNNNNNNTCGACAAGCTCACCTATTAGCGGCTAAGGC	FOXP1_141_Flashfry_promoter	ENSG00000114861	FOXP1
FOXP1;ENST00000491238;ENST00000497355;ENST00000648748;ENST00000649695;ENST00000674446::chr3:71130593-71131888(-)	CRISPRaQTL_Flashfry_pipeline	T	GGAGCGGTTTAGATATGTG	atcttgtggaaaggacGAAACACCGGGAGCGGTTTAGATATGTGgtttAagagctaTGCTGGAAACAGCAtagcaaGAAGAGCAGGAGCGCTCTTCCGAGCTGTACAAGTGAACGCGTTAAGTCGANNNNNNNNNNTCGACAAGCTCACCTATTAGCGGCTAAGGC	FOXP1_142_Flashfry_promoter	ENSG00000114861	FOXP1
FOXP1;ENST00000491238;ENST00000497355;ENST00000648748;ENST00000649695;ENST00000674446::chr3:71130593-71131888(-)	CRISPRaQTL_Flashfry_pipeline	C	TTTGTAGGCAACCTCAGGG	atcttgtggaaaggacGAAACACCGTTTGTAGGCAACCTCAGGGgtttAagagctaTGCTGGAAACAGCAtagcaaGAAGAGCAGGAGCGCTCTTCCGAGCTGTACAAGTGAACGCGTTAAGTCGANNNNNNNNNNTCGACAAGCTCACCTATTAGCGGCTAAGGC	FOXP1_140_Flashfry_promoter	ENSG00000114861	FOXP1
FOXP1;ENST00000498215::chr3:71245365-71245865(-)	CRISPRaQTL_Flashfry_pipeline	G	AAGGCTTGTATCTCTGCAA	atcttgtggaaaggacGAAACACCGAAGGCTTGTATCTCTGCAAgtttAagagctaTGCTGGAAACAGCAtagcaaGAAGAGCAGGAGCGCTCTTCCGAGCTGTACAAGTGAACGCGTTAAGTCGANNNNNNNNNNTCGACAAGCTCACCTATTAGCGGCTAAGGC	FOXP1_145_Flashfry_promoter	ENSG00000114861	FOXP1
FOXP1;ENST00000498215::chr3:71245365-71245865(-)	CRISPRaQTL_Flashfry_pipeline	A	ACACTTGAAAAAAAAAAGG	atcttgtggaaaggacGAAACACCGACACTTGAAAAAAAAAAGGgtttAagagctaTGCTGGAAACAGCAtagcaaGAAGAGCAGGAGCGCTCTTCCGAGCTGTACAAGTGAACGCGTTAAGTCGANNNNNNNNNNTCGACAAGCTCACCTATTAGCGGCTAAGGC	FOXP1_146_Flashfry_promoter	ENSG00000114861	FOXP1
FOXP1;ENST00000498215::chr3:71245365-71245865(-)	CRISPRaQTL_Flashfry_pipeline	G	CTAACACTTGAAAAAAAAA	atcttgtggaaaggacGAAACACCGCTAACACTTGAAAAAAAAAgtttAagagctaTGCTGGAAACAGCAtagcaaGAAGAGCAGGAGCGCTCTTCCGAGCTGTACAAGTGAACGCGTTAAGTCGANNNNNNNNNNTCGACAAGCTCACCTATTAGCGGCTAAGGC	FOXP1_144_Flashfry_promoter	ENSG00000114861	FOXP1
FOXP1;ENST00000498215::chr3:71245365-71245865(-)	CRISPRaQTL_Flashfry_pipeline	T	TAACCTTCAGAGAAAGATG	atcttgtggaaaggacGAAACACCGTAACCTTCAGAGAAAGATGgtttAagagctaTGCTGGAAACAGCAtagcaaGAAGAGCAGGAGCGCTCTTCCGAGCTGTACAAGTGAACGCGTTAAGTCGANNNNNNNNNNTCGACAAGCTCACCTATTAGCGGCTAAGGC	FOXP1_143_Flashfry_promoter	ENSG00000114861	FOXP1
FOXP1;ENST00000614176;ENST00000650387::chr3:71064927-71065484(-)	CRISPRaQTL_Flashfry_pipeline	G	CGCGGCGCGGGGTGTTTAG	atcttgtggaaaggacGAAACACCGCGCGGCGCGGGGTGTTTAGgtttAagagctaTGCTGGAAACAGCAtagcaaGAAGAGCAGGAGCGCTCTTCCGAGCTGTACAAGTGAACGCGTTAAGTCGANNNNNNNNNNTCGACAAGCTCACCTATTAGCGGCTAAGGC	FOXP1_148_Flashfry_promoter	ENSG00000114861	FOXP1
FOXP1;ENST00000614176;ENST00000650387::chr3:71064927-71065484(-)	CRISPRaQTL_Flashfry_pipeline	G	CGGCAGGTGAAATCACGCT	atcttgtggaaaggacGAAACACCGCGGCAGGTGAAATCACGCTgtttAagagctaTGCTGGAAACAGCAtagcaaGAAGAGCAGGAGCGCTCTTCCGAGCTGTACAAGTGAACGCGTTAAGTCGANNNNNNNNNNTCGACAAGCTCACCTATTAGCGGCTAAGGC	FOXP1_150_Flashfry_promoter	ENSG00000114861	FOXP1
FOXP1;ENST00000614176;ENST00000650387::chr3:71064927-71065484(-)	CRISPRaQTL_Flashfry_pipeline	G	CGTGATTTCACCTGCCGCG	atcttgtggaaaggacGAAACACCGCGTGATTTCACCTGCCGCGgtttAagagctaTGCTGGAAACAGCAtagcaaGAAGAGCAGGAGCGCTCTTCCGAGCTGTACAAGTGAACGCGTTAAGTCGANNNNNNNNNNTCGACAAGCTCACCTATTAGCGGCTAAGGC	FOXP1_149_Flashfry_promoter	ENSG00000114861	FOXP1
FOXP1;ENST00000614176;ENST00000650387::chr3:71064927-71065484(-)	CRISPRaQTL_Flashfry_pipeline	C	GTCTTGTCAGCCCGCGAGC	atcttgtggaaaggacGAAACACCGGTCTTGTCAGCCCGCGAGCgtttAagagctaTGCTGGAAACAGCAtagcaaGAAGAGCAGGAGCGCTCTTCCGAGCTGTACAAGTGAACGCGTTAAGTCGANNNNNNNNNNTCGACAAGCTCACCTATTAGCGGCTAAGGC	FOXP1_147_Flashfry_promoter	ENSG00000114861	FOXP1
FOXP1;ENST00000622151::chr3:71210870-71211370(-)	CRISPRaQTL_Flashfry_pipeline	G	CAAGTGTAACACCACTGCT	atcttgtggaaaggacGAAACACCGCAAGTGTAACACCACTGCTgtttAagagctaTGCTGGAAACAGCAtagcaaGAAGAGCAGGAGCGCTCTTCCGAGCTGTACAAGTGAACGCGTTAAGTCGANNNNNNNNNNTCGACAAGCTCACCTATTAGCGGCTAAGGC	FOXP1_151_Flashfry_promoter	ENSG00000114861	FOXP1
FOXP1;ENST00000622151::chr3:71210870-71211370(-)	CRISPRaQTL_Flashfry_pipeline	A	CATAGTTGACAATTCTAAA	atcttgtggaaaggacGAAACACCGCATAGTTGACAATTCTAAAgtttAagagctaTGCTGGAAACAGCAtagcaaGAAGAGCAGGAGCGCTCTTCCGAGCTGTACAAGTGAACGCGTTAAGTCGANNNNNNNNNNTCGACAAGCTCACCTATTAGCGGCTAAGGC	FOXP1_154_Flashfry_promoter	ENSG00000114861	FOXP1
FOXP1;ENST00000622151::chr3:71210870-71211370(-)	CRISPRaQTL_Flashfry_pipeline	T	CCTGCTCGTGATAAGGAAT	atcttgtggaaaggacGAAACACCGCCTGCTCGTGATAAGGAATgtttAagagctaTGCTGGAAACAGCAtagcaaGAAGAGCAGGAGCGCTCTTCCGAGCTGTACAAGTGAACGCGTTAAGTCGANNNNNNNNNNTCGACAAGCTCACCTATTAGCGGCTAAGGC	FOXP1_152_Flashfry_promoter	ENSG00000114861	FOXP1
FOXP1;ENST00000622151::chr3:71210870-71211370(-)	CRISPRaQTL_Flashfry_pipeline	T	TGAAAACTAGGCTAAACCT	atcttgtggaaaggacGAAACACCGTGAAAACTAGGCTAAACCTgtttAagagctaTGCTGGAAACAGCAtagcaaGAAGAGCAGGAGCGCTCTTCCGAGCTGTACAAGTGAACGCGTTAAGTCGANNNNNNNNNNTCGACAAGCTCACCTATTAGCGGCTAAGGC	FOXP1_153_Flashfry_promoter	ENSG00000114861	FOXP1
FOXP1;ENST00000648107::chr3:71289714-71290214(-)	CRISPRaQTL_Flashfry_pipeline	A	AACTTGACTGAACTCACCA	atcttgtggaaaggacGAAACACCGAACTTGACTGAACTCACCAgtttAagagctaTGCTGGAAACAGCAtagcaaGAAGAGCAGGAGCGCTCTTCCGAGCTGTACAAGTGAACGCGTTAAGTCGANNNNNNNNNNTCGACAAGCTCACCTATTAGCGGCTAAGGC	FOXP1_155_Flashfry_promoter	ENSG00000114861	FOXP1
FOXP1;ENST00000648107::chr3:71289714-71290214(-)	CRISPRaQTL_Flashfry_pipeline	A	ATGTAGTTGTAGATATGGG	atcttgtggaaaggacGAAACACCGATGTAGTTGTAGATATGGGgtttAagagctaTGCTGGAAACAGCAtagcaaGAAGAGCAGGAGCGCTCTTCCGAGCTGTACAAGTGAACGCGTTAAGTCGANNNNNNNNNNTCGACAAGCTCACCTATTAGCGGCTAAGGC	FOXP1_156_Flashfry_promoter	ENSG00000114861	FOXP1
FOXP1;ENST00000648107::chr3:71289714-71290214(-)	CRISPRaQTL_Flashfry_pipeline	A	CCCAGACTAAGATGCCAAG	atcttgtggaaaggacGAAACACCGCCCAGACTAAGATGCCAAGgtttAagagctaTGCTGGAAACAGCAtagcaaGAAGAGCAGGAGCGCTCTTCCGAGCTGTACAAGTGAACGCGTTAAGTCGANNNNNNNNNNTCGACAAGCTCACCTATTAGCGGCTAAGGC	FOXP1_157_Flashfry_promoter	ENSG00000114861	FOXP1
FOXP1;ENST00000648107::chr3:71289714-71290214(-)	CRISPRaQTL_Flashfry_pipeline	T	GAACTCACCAAGGAAGCAG	atcttgtggaaaggacGAAACACCGGAACTCACCAAGGAAGCAGgtttAagagctaTGCTGGAAACAGCAtagcaaGAAGAGCAGGAGCGCTCTTCCGAGCTGTACAAGTGAACGCGTTAAGTCGANNNNNNNNNNTCGACAAGCTCACCTATTAGCGGCTAAGGC	FOXP1_158_Flashfry_promoter	ENSG00000114861	FOXP1
FOXP1;ENST00000648380::chr3:71493565-71494065(-)	CRISPRaQTL_Flashfry_pipeline	G	ATCATAACTTAATAGGGAA	atcttgtggaaaggacGAAACACCGATCATAACTTAATAGGGAAgtttAagagctaTGCTGGAAACAGCAtagcaaGAAGAGCAGGAGCGCTCTTCCGAGCTGTACAAGTGAACGCGTTAAGTCGANNNNNNNNNNTCGACAAGCTCACCTATTAGCGGCTAAGGC	FOXP1_122_Flashfry_promoter	ENSG00000114861	FOXP1
FOXP1;ENST00000648380::chr3:71493565-71494065(-)	CRISPRaQTL_Flashfry_pipeline	G	GAAAACACCGTTCAAGCCA	atcttgtggaaaggacGAAACACCGGAAAACACCGTTCAAGCCAgtttAagagctaTGCTGGAAACAGCAtagcaaGAAGAGCAGGAGCGCTCTTCCGAGCTGTACAAGTGAACGCGTTAAGTCGANNNNNNNNNNTCGACAAGCTCACCTATTAGCGGCTAAGGC	FOXP1_119_Flashfry_promoter	ENSG00000114861	FOXP1
FOXP1;ENST00000648380::chr3:71493565-71494065(-)	CRISPRaQTL_Flashfry_pipeline	T	TACCTGAAGACTTGATAAT	atcttgtggaaaggacGAAACACCGTACCTGAAGACTTGATAATgtttAagagctaTGCTGGAAACAGCAtagcaaGAAGAGCAGGAGCGCTCTTCCGAGCTGTACAAGTGAACGCGTTAAGTCGANNNNNNNNNNTCGACAAGCTCACCTATTAGCGGCTAAGGC	FOXP1_121_Flashfry_promoter	ENSG00000114861	FOXP1
FOXP1;ENST00000648380::chr3:71493565-71494065(-)	CRISPRaQTL_Flashfry_pipeline	C	TTGATGTATTGACATACCC	atcttgtggaaaggacGAAACACCGTTGATGTATTGACATACCCgtttAagagctaTGCTGGAAACAGCAtagcaaGAAGAGCAGGAGCGCTCTTCCGAGCTGTACAAGTGAACGCGTTAAGTCGANNNNNNNNNNTCGACAAGCTCACCTATTAGCGGCTAAGGC	FOXP1_120_Flashfry_promoter	ENSG00000114861	FOXP1
FOXP1;ENST00000648662::chr3:71288370-71288870(-)	CRISPRaQTL_Flashfry_pipeline	G	ATTAGAGAACGGGTCAAGA	atcttgtggaaaggacGAAACACCGATTAGAGAACGGGTCAAGAgtttAagagctaTGCTGGAAACAGCAtagcaaGAAGAGCAGGAGCGCTCTTCCGAGCTGTACAAGTGAACGCGTTAAGTCGANNNNNNNNNNTCGACAAGCTCACCTATTAGCGGCTAAGGC	FOXP1_164_Flashfry_promoter	ENSG00000114861	FOXP1
FOXP1;ENST00000648662::chr3:71288370-71288870(-)	CRISPRaQTL_Flashfry_pipeline	C	CTATATTAGTAAAAGGTAA	atcttgtggaaaggacGAAACACCGCTATATTAGTAAAAGGTAAgtttAagagctaTGCTGGAAACAGCAtagcaaGAAGAGCAGGAGCGCTCTTCCGAGCTGTACAAGTGAACGCGTTAAGTCGANNNNNNNNNNTCGACAAGCTCACCTATTAGCGGCTAAGGC	FOXP1_166_Flashfry_promoter	ENSG00000114861	FOXP1
FOXP1;ENST00000648662::chr3:71288370-71288870(-)	CRISPRaQTL_Flashfry_pipeline	T	GACCCGTTCTCTAATCTGA	atcttgtggaaaggacGAAACACCGGACCCGTTCTCTAATCTGAgtttAagagctaTGCTGGAAACAGCAtagcaaGAAGAGCAGGAGCGCTCTTCCGAGCTGTACAAGTGAACGCGTTAAGTCGANNNNNNNNNNTCGACAAGCTCACCTATTAGCGGCTAAGGC	FOXP1_165_Flashfry_promoter	ENSG00000114861	FOXP1
FOXP1;ENST00000648662::chr3:71288370-71288870(-)	CRISPRaQTL_Flashfry_pipeline	G	TAAAGGTGATAGACAGACG	atcttgtggaaaggacGAAACACCGTAAAGGTGATAGACAGACGgtttAagagctaTGCTGGAAACAGCAtagcaaGAAGAGCAGGAGCGCTCTTCCGAGCTGTACAAGTGAACGCGTTAAGTCGANNNNNNNNNNTCGACAAGCTCACCTATTAGCGGCTAAGGC	FOXP1_163_Flashfry_promoter	ENSG00000114861	FOXP1
FOXP1;ENST00000648710::chr3:71359203-71359703(-)	CRISPRaQTL_Flashfry_pipeline	G	AAGGCACTGACATCCACTT	atcttgtggaaaggacGAAACACCGAAGGCACTGACATCCACTTgtttAagagctaTGCTGGAAACAGCAtagcaaGAAGAGCAGGAGCGCTCTTCCGAGCTGTACAAGTGAACGCGTTAAGTCGANNNNNNNNNNTCGACAAGCTCACCTATTAGCGGCTAAGGC	FOXP1_169_Flashfry_promoter	ENSG00000114861	FOXP1
FOXP1;ENST00000648710::chr3:71359203-71359703(-)	CRISPRaQTL_Flashfry_pipeline	G	GTCAAATGCTGATTCTAGA	atcttgtggaaaggacGAAACACCGGTCAAATGCTGATTCTAGAgtttAagagctaTGCTGGAAACAGCAtagcaaGAAGAGCAGGAGCGCTCTTCCGAGCTGTACAAGTGAACGCGTTAAGTCGANNNNNNNNNNTCGACAAGCTCACCTATTAGCGGCTAAGGC	FOXP1_168_Flashfry_promoter	ENSG00000114861	FOXP1
FOXP1;ENST00000648710::chr3:71359203-71359703(-)	CRISPRaQTL_Flashfry_pipeline	T	TATATACTGAAGGTAAATG	atcttgtggaaaggacGAAACACCGTATATACTGAAGGTAAATGgtttAagagctaTGCTGGAAACAGCAtagcaaGAAGAGCAGGAGCGCTCTTCCGAGCTGTACAAGTGAACGCGTTAAGTCGANNNNNNNNNNTCGACAAGCTCACCTATTAGCGGCTAAGGC	FOXP1_170_Flashfry_promoter	ENSG00000114861	FOXP1
FOXP1;ENST00000648710::chr3:71359203-71359703(-)	CRISPRaQTL_Flashfry_pipeline	C	TCACAACCTGAATTACAGG	atcttgtggaaaggacGAAACACCGTCACAACCTGAATTACAGGgtttAagagctaTGCTGGAAACAGCAtagcaaGAAGAGCAGGAGCGCTCTTCCGAGCTGTACAAGTGAACGCGTTAAGTCGANNNNNNNNNNTCGACAAGCTCACCTATTAGCGGCTAAGGC	FOXP1_167_Flashfry_promoter	ENSG00000114861	FOXP1
FOXP1;ENST00000649431::chr3:71306034-71306534(-)	CRISPRaQTL_Flashfry_pipeline	C	AACCCATAGTAGAACTCCA	atcttgtggaaaggacGAAACACCGAACCCATAGTAGAACTCCAgtttAagagctaTGCTGGAAACAGCAtagcaaGAAGAGCAGGAGCGCTCTTCCGAGCTGTACAAGTGAACGCGTTAAGTCGANNNNNNNNNNTCGACAAGCTCACCTATTAGCGGCTAAGGC	FOXP1_171_Flashfry_promoter	ENSG00000114861	FOXP1
FOXP1;ENST00000649431::chr3:71306034-71306534(-)	CRISPRaQTL_Flashfry_pipeline	C	CATCCCTGGAGTTCTACTA	atcttgtggaaaggacGAAACACCGCATCCCTGGAGTTCTACTAgtttAagagctaTGCTGGAAACAGCAtagcaaGAAGAGCAGGAGCGCTCTTCCGAGCTGTACAAGTGAACGCGTTAAGTCGANNNNNNNNNNTCGACAAGCTCACCTATTAGCGGCTAAGGC	FOXP1_161_Flashfry_promoter	ENSG00000114861	FOXP1
FOXP1;ENST00000649431::chr3:71306034-71306534(-)	CRISPRaQTL_Flashfry_pipeline	T	TAAGAACTCACTCGTGGGG	atcttgtggaaaggacGAAACACCGTAAGAACTCACTCGTGGGGgtttAagagctaTGCTGGAAACAGCAtagcaaGAAGAGCAGGAGCGCTCTTCCGAGCTGTACAAGTGAACGCGTTAAGTCGANNNNNNNNNNTCGACAAGCTCACCTATTAGCGGCTAAGGC	FOXP1_159_Flashfry_promoter	ENSG00000114861	FOXP1
FOXP1;ENST00000649431::chr3:71306034-71306534(-)	CRISPRaQTL_Flashfry_pipeline	G	TAATTAAGAACTCACTCGT	atcttgtggaaaggacGAAACACCGTAATTAAGAACTCACTCGTgtttAagagctaTGCTGGAAACAGCAtagcaaGAAGAGCAGGAGCGCTCTTCCGAGCTGTACAAGTGAACGCGTTAAGTCGANNNNNNNNNNTCGACAAGCTCACCTATTAGCGGCTAAGGC	FOXP1_160_Flashfry_promoter	ENSG00000114861	FOXP1
FOXP1;ENST00000649592;ENST00000650188::chr3:71132100-71132712(-)	CRISPRaQTL_Flashfry_pipeline	A	CAGGCAGCATCAGGTTAAA	atcttgtggaaaggacGAAACACCGCAGGCAGCATCAGGTTAAAgtttAagagctaTGCTGGAAACAGCAtagcaaGAAGAGCAGGAGCGCTCTTCCGAGCTGTACAAGTGAACGCGTTAAGTCGANNNNNNNNNNTCGACAAGCTCACCTATTAGCGGCTAAGGC	FOXP1_173_Flashfry_promoter	ENSG00000114861	FOXP1
FOXP1;ENST00000649592;ENST00000650188::chr3:71132100-71132712(-)	CRISPRaQTL_Flashfry_pipeline	T	CTTGCTTTGCAGTCCCAGA	atcttgtggaaaggacGAAACACCGCTTGCTTTGCAGTCCCAGAgtttAagagctaTGCTGGAAACAGCAtagcaaGAAGAGCAGGAGCGCTCTTCCGAGCTGTACAAGTGAACGCGTTAAGTCGANNNNNNNNNNTCGACAAGCTCACCTATTAGCGGCTAAGGC	FOXP1_162_Flashfry_promoter	ENSG00000114861	FOXP1
FOXP1;ENST00000649592;ENST00000650188::chr3:71132100-71132712(-)	CRISPRaQTL_Flashfry_pipeline	C	TGACTTTATTGAAAATAAG	atcttgtggaaaggacGAAACACCGTGACTTTATTGAAAATAAGgtttAagagctaTGCTGGAAACAGCAtagcaaGAAGAGCAGGAGCGCTCTTCCGAGCTGTACAAGTGAACGCGTTAAGTCGANNNNNNNNNNTCGACAAGCTCACCTATTAGCGGCTAAGGC	FOXP1_174_Flashfry_promoter	ENSG00000114861	FOXP1
FOXP1;ENST00000649592;ENST00000650188::chr3:71132100-71132712(-)	CRISPRaQTL_Flashfry_pipeline	T	TTATTATGCAAAAAAAGAG	atcttgtggaaaggacGAAACACCGTTATTATGCAAAAAAAGAGgtttAagagctaTGCTGGAAACAGCAtagcaaGAAGAGCAGGAGCGCTCTTCCGAGCTGTACAAGTGAACGCGTTAAGTCGANNNNNNNNNNTCGACAAGCTCACCTATTAGCGGCTAAGGC	FOXP1_172_Flashfry_promoter	ENSG00000114861	FOXP1
FOXP1;ENST00000649610::chr3:71581949-71582449(-)	CRISPRaQTL_Flashfry_pipeline	G	CGATTTCGAAGCAAACACA	atcttgtggaaaggacGAAACACCGCGATTTCGAAGCAAACACAgtttAagagctaTGCTGGAAACAGCAtagcaaGAAGAGCAGGAGCGCTCTTCCGAGCTGTACAAGTGAACGCGTTAAGTCGANNNNNNNNNNTCGACAAGCTCACCTATTAGCGGCTAAGGC	FOXP1_175_Flashfry_promoter	ENSG00000114861	FOXP1
FOXP1;ENST00000649610::chr3:71581949-71582449(-)	CRISPRaQTL_Flashfry_pipeline	C	GATTTCGAAGCAAACACAT	atcttgtggaaaggacGAAACACCGGATTTCGAAGCAAACACATgtttAagagctaTGCTGGAAACAGCAtagcaaGAAGAGCAGGAGCGCTCTTCCGAGCTGTACAAGTGAACGCGTTAAGTCGANNNNNNNNNNTCGACAAGCTCACCTATTAGCGGCTAAGGC	FOXP1_176_Flashfry_promoter	ENSG00000114861	FOXP1
FOXP1;ENST00000649610::chr3:71581949-71582449(-)	CRISPRaQTL_Flashfry_pipeline	G	TCCTTATTCTCACAGGGGG	atcttgtggaaaggacGAAACACCGTCCTTATTCTCACAGGGGGgtttAagagctaTGCTGGAAACAGCAtagcaaGAAGAGCAGGAGCGCTCTTCCGAGCTGTACAAGTGAACGCGTTAAGTCGANNNNNNNNNNTCGACAAGCTCACCTATTAGCGGCTAAGGC	FOXP1_177_Flashfry_promoter	ENSG00000114861	FOXP1
FOXP1;ENST00000649610::chr3:71581949-71582449(-)	CRISPRaQTL_Flashfry_pipeline	T	TTAGTCCTTATTCTCACAG	atcttgtggaaaggacGAAACACCGTTAGTCCTTATTCTCACAGgtttAagagctaTGCTGGAAACAGCAtagcaaGAAGAGCAGGAGCGCTCTTCCGAGCTGTACAAGTGAACGCGTTAAGTCGANNNNNNNNNNTCGACAAGCTCACCTATTAGCGGCTAAGGC	FOXP1_178_Flashfry_promoter	ENSG00000114861	FOXP1
GMPR	Horlbeck_etal_TSS_Positive_Control	G	GTGTGGCTGCCTTATCCAA	atcttgtggaaaggacGAAACACCGGTGTGGCTGCCTTATCCAAgtttAagagctaTGCTGGAAACAGCAtagcaaGAAGAGCAGGAGCGCTCTTCCGAGCTGTACAAGTGAACGCGTTAAGTCGANNNNNNNNNNTCGACAAGCTCACCTATTAGCGGCTAAGGC	GMPR_179_TSS_pos_ctrl	ENSG00000137198	GMPR
GNB2	Horlbeck_etal_TSS_Positive_Control	G	CTCCCGCCCCGCCTGGAAT	atcttgtggaaaggacGAAACACCGCTCCCGCCCCGCCTGGAATgtttAagagctaTGCTGGAAACAGCAtagcaaGAAGAGCAGGAGCGCTCTTCCGAGCTGTACAAGTGAACGCGTTAAGTCGANNNNNNNNNNTCGACAAGCTCACCTATTAGCGGCTAAGGC	GNB2_180_TSS_pos_ctrl	ENSG00000172354	GNB2
HDAC6	Horlbeck_etal_TSS_Positive_Control	G	CGCCTGTGAGCTCGCGGTG	atcttgtggaaaggacGAAACACCGCGCCTGTGAGCTCGCGGTGgtttAagagctaTGCTGGAAACAGCAtagcaaGAAGAGCAGGAGCGCTCTTCCGAGCTGTACAAGTGAACGCGTTAAGTCGANNNNNNNNNNTCGACAAGCTCACCTATTAGCGGCTAAGGC	HDAC6_181_TSS_pos_ctrl	ENSG00000094631	HDAC6
IRF2	Horlbeck_etal_TSS_Positive_Control	G	GGCGAACTTCCGCACCTCC	atcttgtggaaaggacGAAACACCGGGCGAACTTCCGCACCTCCgtttAagagctaTGCTGGAAACAGCAtagcaaGAAGAGCAGGAGCGCTCTTCCGAGCTGTACAAGTGAACGCGTTAAGTCGANNNNNNNNNNTCGACAAGCTCACCTATTAGCGGCTAAGGC	IRF2_182_TSS_pos_ctrl	ENSG00000168310	IRF2
IRS1	Horlbeck_etal_TSS_Positive_Control	G	CCCCGGTTGGCGCGCGTGT	atcttgtggaaaggacGAAACACCGCCCCGGTTGGCGCGCGTGTgtttAagagctaTGCTGGAAACAGCAtagcaaGAAGAGCAGGAGCGCTCTTCCGAGCTGTACAAGTGAACGCGTTAAGTCGANNNNNNNNNNTCGACAAGCTCACCTATTAGCGGCTAAGGC	IRS1_183_TSS_pos_ctrl	ENSG00000169047	IRS1
JMJD1C	Horlbeck_etal_TSS_Positive_Control	G	TTACTAGTGATTACTCATT	atcttgtggaaaggacGAAACACCGTTACTAGTGATTACTCATTgtttAagagctaTGCTGGAAACAGCAtagcaaGAAGAGCAGGAGCGCTCTTCCGAGCTGTACAAGTGAACGCGTTAAGTCGANNNNNNNNNNTCGACAAGCTCACCTATTAGCGGCTAAGGC	JMJD1C_184_TSS_pos_ctrl	ENSG00000171988	JMJD1C
KIAA1324L	Horlbeck_etal_TSS_Positive_Control	G	GAGCGCCGCGCAGCCCCTG	atcttgtggaaaggacGAAACACCGGAGCGCCGCGCAGCCCCTGgtttAagagctaTGCTGGAAACAGCAtagcaaGAAGAGCAGGAGCGCTCTTCCGAGCTGTACAAGTGAACGCGTTAAGTCGANNNNNNNNNNTCGACAAGCTCACCTATTAGCGGCTAAGGC	KIAA1324L_185_TSS_pos_ctrl	ENSG00000164659	KIAA1324L
LAPTM4A	Horlbeck_etal_TSS_Positive_Control	G	AGAAGAACTACTTAGCTGC	atcttgtggaaaggacGAAACACCGAGAAGAACTACTTAGCTGCgtttAagagctaTGCTGGAAACAGCAtagcaaGAAGAGCAGGAGCGCTCTTCCGAGCTGTACAAGTGAACGCGTTAAGTCGANNNNNNNNNNTCGACAAGCTCACCTATTAGCGGCTAAGGC	LAPTM4A_186_TSS_pos_ctrl	ENSG00000068697	LAPTM4A
MED15	Horlbeck_etal_TSS_Positive_Control	G	ACCGAGACCGCTTCGTCCC	atcttgtggaaaggacGAAACACCGACCGAGACCGCTTCGTCCCgtttAagagctaTGCTGGAAACAGCAtagcaaGAAGAGCAGGAGCGCTCTTCCGAGCTGTACAAGTGAACGCGTTAAGTCGANNNNNNNNNNTCGACAAGCTCACCTATTAGCGGCTAAGGC	MED15_187_TSS_pos_ctrl	ENSG00000099917	MED15
negative_control	Horlbeck_etal_NTC	G	AAGTGCTCGCAGCAGCCGA	atcttgtggaaaggacGAAACACCGAAGTGCTCGCAGCAGCCGAgtttAagagctaTGCTGGAAACAGCAtagcaaGAAGAGCAGGAGCGCTCTTCCGAGCTGTACAAGTGAACGCGTTAAGTCGANNNNNNNNNNTCGACAAGCTCACCTATTAGCGGCTAAGGC	negative_214_Horlbeck_NTC	Non-Targeting	Non-Targeting
negative_control	Horlbeck_etal_NTC	G	AATTAGAGTAACACGACAA	atcttgtggaaaggacGAAACACCGAATTAGAGTAACACGACAAgtttAagagctaTGCTGGAAACAGCAtagcaaGAAGAGCAGGAGCGCTCTTCCGAGCTGTACAAGTGAACGCGTTAAGTCGANNNNNNNNNNTCGACAAGCTCACCTATTAGCGGCTAAGGC	negative_229_Horlbeck_NTC	Non-Targeting	Non-Targeting
negative_control	Horlbeck_etal_NTC	G	AATTCTTGCGCCAGTACAG	atcttgtggaaaggacGAAACACCGAATTCTTGCGCCAGTACAGgtttAagagctaTGCTGGAAACAGCAtagcaaGAAGAGCAGGAGCGCTCTTCCGAGCTGTACAAGTGAACGCGTTAAGTCGANNNNNNNNNNTCGACAAGCTCACCTATTAGCGGCTAAGGC	negative_215_Horlbeck_NTC	Non-Targeting	Non-Targeting
negative_control	Horlbeck_etal_NTC	G	ACCGCGGTTAAGAGCCCAA	atcttgtggaaaggacGAAACACCGACCGCGGTTAAGAGCCCAAgtttAagagctaTGCTGGAAACAGCAtagcaaGAAGAGCAGGAGCGCTCTTCCGAGCTGTACAAGTGAACGCGTTAAGTCGANNNNNNNNNNTCGACAAGCTCACCTATTAGCGGCTAAGGC	negative_191_Horlbeck_NTC	Non-Targeting	Non-Targeting
negative_control	Horlbeck_etal_NTC	G	ACGATCGGGTCGGCTAATC	atcttgtggaaaggacGAAACACCGACGATCGGGTCGGCTAATCgtttAagagctaTGCTGGAAACAGCAtagcaaGAAGAGCAGGAGCGCTCTTCCGAGCTGTACAAGTGAACGCGTTAAGTCGANNNNNNNNNNTCGACAAGCTCACCTATTAGCGGCTAAGGC	negative_204_Horlbeck_NTC	Non-Targeting	Non-Targeting
negative_control	Horlbeck_etal_NTC	G	ACTTAGAGAATCAACCGAA	atcttgtggaaaggacGAAACACCGACTTAGAGAATCAACCGAAgtttAagagctaTGCTGGAAACAGCAtagcaaGAAGAGCAGGAGCGCTCTTCCGAGCTGTACAAGTGAACGCGTTAAGTCGANNNNNNNNNNTCGACAAGCTCACCTATTAGCGGCTAAGGC	negative_233_Horlbeck_NTC	Non-Targeting	Non-Targeting
negative_control	Horlbeck_etal_NTC	G	ACTTCCATGTCAATAACGA	atcttgtggaaaggacGAAACACCGACTTCCATGTCAATAACGAgtttAagagctaTGCTGGAAACAGCAtagcaaGAAGAGCAGGAGCGCTCTTCCGAGCTGTACAAGTGAACGCGTTAAGTCGANNNNNNNNNNTCGACAAGCTCACCTATTAGCGGCTAAGGC	negative_213_Horlbeck_NTC	Non-Targeting	Non-Targeting
negative_control	Horlbeck_etal_NTC	G	AGAATCATGAGGCCCCTGA	atcttgtggaaaggacGAAACACCGAGAATCATGAGGCCCCTGAgtttAagagctaTGCTGGAAACAGCAtagcaaGAAGAGCAGGAGCGCTCTTCCGAGCTGTACAAGTGAACGCGTTAAGTCGANNNNNNNNNNTCGACAAGCTCACCTATTAGCGGCTAAGGC	negative_221_Horlbeck_NTC	Non-Targeting	Non-Targeting
negative_control	Horlbeck_etal_NTC	G	AGACCGAGCCTCTCGCTGT	atcttgtggaaaggacGAAACACCGAGACCGAGCCTCTCGCTGTgtttAagagctaTGCTGGAAACAGCAtagcaaGAAGAGCAGGAGCGCTCTTCCGAGCTGTACAAGTGAACGCGTTAAGTCGANNNNNNNNNNTCGACAAGCTCACCTATTAGCGGCTAAGGC	negative_223_Horlbeck_NTC	Non-Targeting	Non-Targeting
negative_control	Horlbeck_etal_NTC	G	AGCACTAAATACCCCATGA	atcttgtggaaaggacGAAACACCGAGCACTAAATACCCCATGAgtttAagagctaTGCTGGAAACAGCAtagcaaGAAGAGCAGGAGCGCTCTTCCGAGCTGTACAAGTGAACGCGTTAAGTCGANNNNNNNNNNTCGACAAGCTCACCTATTAGCGGCTAAGGC	negative_220_Horlbeck_NTC	Non-Targeting	Non-Targeting
negative_control	Horlbeck_etal_NTC	G	AGCTGCTTGGGGACTACAA	atcttgtggaaaggacGAAACACCGAGCTGCTTGGGGACTACAAgtttAagagctaTGCTGGAAACAGCAtagcaaGAAGAGCAGGAGCGCTCTTCCGAGCTGTACAAGTGAACGCGTTAAGTCGANNNNNNNNNNTCGACAAGCTCACCTATTAGCGGCTAAGGC	negative_193_Horlbeck_NTC	Non-Targeting	Non-Targeting
negative_control	Horlbeck_etal_NTC	G	AGGCCTACTGCGAGAGCAG	atcttgtggaaaggacGAAACACCGAGGCCTACTGCGAGAGCAGgtttAagagctaTGCTGGAAACAGCAtagcaaGAAGAGCAGGAGCGCTCTTCCGAGCTGTACAAGTGAACGCGTTAAGTCGANNNNNNNNNNTCGACAAGCTCACCTATTAGCGGCTAAGGC	negative_236_Horlbeck_NTC	Non-Targeting	Non-Targeting
negative_control	Horlbeck_etal_NTC	G	ATAGCGTAATTGGGAGGAT	atcttgtggaaaggacGAAACACCGATAGCGTAATTGGGAGGATgtttAagagctaTGCTGGAAACAGCAtagcaaGAAGAGCAGGAGCGCTCTTCCGAGCTGTACAAGTGAACGCGTTAAGTCGANNNNNNNNNNTCGACAAGCTCACCTATTAGCGGCTAAGGC	negative_232_Horlbeck_NTC	Non-Targeting	Non-Targeting
negative_control	Horlbeck_etal_NTC	G	ATCCCGTCACTAAAGACAA	atcttgtggaaaggacGAAACACCGATCCCGTCACTAAAGACAAgtttAagagctaTGCTGGAAACAGCAtagcaaGAAGAGCAGGAGCGCTCTTCCGAGCTGTACAAGTGAACGCGTTAAGTCGANNNNNNNNNNTCGACAAGCTCACCTATTAGCGGCTAAGGC	negative_222_Horlbeck_NTC	Non-Targeting	Non-Targeting
negative_control	Horlbeck_etal_NTC	G	ATGAGTGGAGAGTAAAACC	atcttgtggaaaggacGAAACACCGATGAGTGGAGAGTAAAACCgtttAagagctaTGCTGGAAACAGCAtagcaaGAAGAGCAGGAGCGCTCTTCCGAGCTGTACAAGTGAACGCGTTAAGTCGANNNNNNNNNNTCGACAAGCTCACCTATTAGCGGCTAAGGC	negative_200_Horlbeck_NTC	Non-Targeting	Non-Targeting
negative_control	Horlbeck_etal_NTC	G	ATTTGGTCAGTTAGTGGAC	atcttgtggaaaggacGAAACACCGATTTGGTCAGTTAGTGGACgtttAagagctaTGCTGGAAACAGCAtagcaaGAAGAGCAGGAGCGCTCTTCCGAGCTGTACAAGTGAACGCGTTAAGTCGANNNNNNNNNNTCGACAAGCTCACCTATTAGCGGCTAAGGC	negative_203_Horlbeck_NTC	Non-Targeting	Non-Targeting
negative_control	Horlbeck_etal_NTC	G	CAAAAATCCACGCCTGGCA	atcttgtggaaaggacGAAACACCGCAAAAATCCACGCCTGGCAgtttAagagctaTGCTGGAAACAGCAtagcaaGAAGAGCAGGAGCGCTCTTCCGAGCTGTACAAGTGAACGCGTTAAGTCGANNNNNNNNNNTCGACAAGCTCACCTATTAGCGGCTAAGGC	negative_237_Horlbeck_NTC	Non-Targeting	Non-Targeting
negative_control	Horlbeck_etal_NTC	G	CAACAGAACGTCTGCAACA	atcttgtggaaaggacGAAACACCGCAACAGAACGTCTGCAACAgtttAagagctaTGCTGGAAACAGCAtagcaaGAAGAGCAGGAGCGCTCTTCCGAGCTGTACAAGTGAACGCGTTAAGTCGANNNNNNNNNNTCGACAAGCTCACCTATTAGCGGCTAAGGC	negative_202_Horlbeck_NTC	Non-Targeting	Non-Targeting
negative_control	Horlbeck_etal_NTC	G	CAGAGGGCTGTCCCTGTTA	atcttgtggaaaggacGAAACACCGCAGAGGGCTGTCCCTGTTAgtttAagagctaTGCTGGAAACAGCAtagcaaGAAGAGCAGGAGCGCTCTTCCGAGCTGTACAAGTGAACGCGTTAAGTCGANNNNNNNNNNTCGACAAGCTCACCTATTAGCGGCTAAGGC	negative_211_Horlbeck_NTC	Non-Targeting	Non-Targeting
negative_control	Horlbeck_etal_NTC	G	CAGCCCAACAGTATCGATA	atcttgtggaaaggacGAAACACCGCAGCCCAACAGTATCGATAgtttAagagctaTGCTGGAAACAGCAtagcaaGAAGAGCAGGAGCGCTCTTCCGAGCTGTACAAGTGAACGCGTTAAGTCGANNNNNNNNNNTCGACAAGCTCACCTATTAGCGGCTAAGGC	negative_195_Horlbeck_NTC	Non-Targeting	Non-Targeting
negative_control	Horlbeck_etal_NTC	G	CATGTTCAACACATCATAG	atcttgtggaaaggacGAAACACCGCATGTTCAACACATCATAGgtttAagagctaTGCTGGAAACAGCAtagcaaGAAGAGCAGGAGCGCTCTTCCGAGCTGTACAAGTGAACGCGTTAAGTCGANNNNNNNNNNTCGACAAGCTCACCTATTAGCGGCTAAGGC	negative_234_Horlbeck_NTC	Non-Targeting	Non-Targeting
negative_control	Horlbeck_etal_NTC	G	CCCGGGATCCCACCAAGTA	atcttgtggaaaggacGAAACACCGCCCGGGATCCCACCAAGTAgtttAagagctaTGCTGGAAACAGCAtagcaaGAAGAGCAGGAGCGCTCTTCCGAGCTGTACAAGTGAACGCGTTAAGTCGANNNNNNNNNNTCGACAAGCTCACCTATTAGCGGCTAAGGC	negative_205_Horlbeck_NTC	Non-Targeting	Non-Targeting
negative_control	Horlbeck_etal_NTC	G	CCTGTCCGGAATGACCACC	atcttgtggaaaggacGAAACACCGCCTGTCCGGAATGACCACCgtttAagagctaTGCTGGAAACAGCAtagcaaGAAGAGCAGGAGCGCTCTTCCGAGCTGTACAAGTGAACGCGTTAAGTCGANNNNNNNNNNTCGACAAGCTCACCTATTAGCGGCTAAGGC	negative_198_Horlbeck_NTC	Non-Targeting	Non-Targeting
negative_control	Horlbeck_etal_NTC	G	CGGCGTTGAGTGAGCAAAA	atcttgtggaaaggacGAAACACCGCGGCGTTGAGTGAGCAAAAgtttAagagctaTGCTGGAAACAGCAtagcaaGAAGAGCAGGAGCGCTCTTCCGAGCTGTACAAGTGAACGCGTTAAGTCGANNNNNNNNNNTCGACAAGCTCACCTATTAGCGGCTAAGGC	negative_225_Horlbeck_NTC	Non-Targeting	Non-Targeting
negative_control	Horlbeck_etal_NTC	G	CGGTTGGTAGCAGACGCCG	atcttgtggaaaggacGAAACACCGCGGTTGGTAGCAGACGCCGgtttAagagctaTGCTGGAAACAGCAtagcaaGAAGAGCAGGAGCGCTCTTCCGAGCTGTACAAGTGAACGCGTTAAGTCGANNNNNNNNNNTCGACAAGCTCACCTATTAGCGGCTAAGGC	negative_230_Horlbeck_NTC	Non-Targeting	Non-Targeting
negative_control	Horlbeck_etal_NTC	G	CGTAGTTCTAACGAAGGAT	atcttgtggaaaggacGAAACACCGCGTAGTTCTAACGAAGGATgtttAagagctaTGCTGGAAACAGCAtagcaaGAAGAGCAGGAGCGCTCTTCCGAGCTGTACAAGTGAACGCGTTAAGTCGANNNNNNNNNNTCGACAAGCTCACCTATTAGCGGCTAAGGC	negative_199_Horlbeck_NTC	Non-Targeting	Non-Targeting
negative_control	Horlbeck_etal_NTC	G	CTTGGGTGATGTTCCATTC	atcttgtggaaaggacGAAACACCGCTTGGGTGATGTTCCATTCgtttAagagctaTGCTGGAAACAGCAtagcaaGAAGAGCAGGAGCGCTCTTCCGAGCTGTACAAGTGAACGCGTTAAGTCGANNNNNNNNNNTCGACAAGCTCACCTATTAGCGGCTAAGGC	negative_194_Horlbeck_NTC	Non-Targeting	Non-Targeting
negative_control	Horlbeck_etal_NTC	G	GACCTCGTTTACATTATCG	atcttgtggaaaggacGAAACACCGGACCTCGTTTACATTATCGgtttAagagctaTGCTGGAAACAGCAtagcaaGAAGAGCAGGAGCGCTCTTCCGAGCTGTACAAGTGAACGCGTTAAGTCGANNNNNNNNNNTCGACAAGCTCACCTATTAGCGGCTAAGGC	negative_224_Horlbeck_NTC	Non-Targeting	Non-Targeting
negative_control	Horlbeck_etal_NTC	G	GACGCGGCACCCACATGGA	atcttgtggaaaggacGAAACACCGGACGCGGCACCCACATGGAgtttAagagctaTGCTGGAAACAGCAtagcaaGAAGAGCAGGAGCGCTCTTCCGAGCTGTACAAGTGAACGCGTTAAGTCGANNNNNNNNNNTCGACAAGCTCACCTATTAGCGGCTAAGGC	negative_209_Horlbeck_NTC	Non-Targeting	Non-Targeting
negative_control	Horlbeck_etal_NTC	G	GAGGTCAACCTAACCATTC	atcttgtggaaaggacGAAACACCGGAGGTCAACCTAACCATTCgtttAagagctaTGCTGGAAACAGCAtagcaaGAAGAGCAGGAGCGCTCTTCCGAGCTGTACAAGTGAACGCGTTAAGTCGANNNNNNNNNNTCGACAAGCTCACCTATTAGCGGCTAAGGC	negative_189_Horlbeck_NTC	Non-Targeting	Non-Targeting
negative_control	Horlbeck_etal_NTC	G	GATCCGAACAGCGGTGGGT	atcttgtggaaaggacGAAACACCGGATCCGAACAGCGGTGGGTgtttAagagctaTGCTGGAAACAGCAtagcaaGAAGAGCAGGAGCGCTCTTCCGAGCTGTACAAGTGAACGCGTTAAGTCGANNNNNNNNNNTCGACAAGCTCACCTATTAGCGGCTAAGGC	negative_231_Horlbeck_NTC	Non-Targeting	Non-Targeting
negative_control	Horlbeck_etal_NTC	G	GATCCTCGTGCCCATAACC	atcttgtggaaaggacGAAACACCGGATCCTCGTGCCCATAACCgtttAagagctaTGCTGGAAACAGCAtagcaaGAAGAGCAGGAGCGCTCTTCCGAGCTGTACAAGTGAACGCGTTAAGTCGANNNNNNNNNNTCGACAAGCTCACCTATTAGCGGCTAAGGC	negative_235_Horlbeck_NTC	Non-Targeting	Non-Targeting
negative_control	Horlbeck_etal_NTC	G	GCCGAGTGGAATGAATTTC	atcttgtggaaaggacGAAACACCGGCCGAGTGGAATGAATTTCgtttAagagctaTGCTGGAAACAGCAtagcaaGAAGAGCAGGAGCGCTCTTCCGAGCTGTACAAGTGAACGCGTTAAGTCGANNNNNNNNNNTCGACAAGCTCACCTATTAGCGGCTAAGGC	negative_218_Horlbeck_NTC	Non-Targeting	Non-Targeting
negative_control	Horlbeck_etal_NTC	G	GCGCAAGACGATGGGGTAA	atcttgtggaaaggacGAAACACCGGCGCAAGACGATGGGGTAAgtttAagagctaTGCTGGAAACAGCAtagcaaGAAGAGCAGGAGCGCTCTTCCGAGCTGTACAAGTGAACGCGTTAAGTCGANNNNNNNNNNTCGACAAGCTCACCTATTAGCGGCTAAGGC	negative_227_Horlbeck_NTC	Non-Targeting	Non-Targeting
negative_control	Horlbeck_etal_NTC	G	GCGGGCTCGTCATCGCATG	atcttgtggaaaggacGAAACACCGGCGGGCTCGTCATCGCATGgtttAagagctaTGCTGGAAACAGCAtagcaaGAAGAGCAGGAGCGCTCTTCCGAGCTGTACAAGTGAACGCGTTAAGTCGANNNNNNNNNNTCGACAAGCTCACCTATTAGCGGCTAAGGC	negative_208_Horlbeck_NTC	Non-Targeting	Non-Targeting
negative_control	Horlbeck_etal_NTC	G	GCTCATGTTAGACAAGATA	atcttgtggaaaggacGAAACACCGGCTCATGTTAGACAAGATAgtttAagagctaTGCTGGAAACAGCAtagcaaGAAGAGCAGGAGCGCTCTTCCGAGCTGTACAAGTGAACGCGTTAAGTCGANNNNNNNNNNTCGACAAGCTCACCTATTAGCGGCTAAGGC	negative_226_Horlbeck_NTC	Non-Targeting	Non-Targeting
negative_control	Horlbeck_etal_NTC	G	GGCGAGGAATGCGCCTATA	atcttgtggaaaggacGAAACACCGGGCGAGGAATGCGCCTATAgtttAagagctaTGCTGGAAACAGCAtagcaaGAAGAGCAGGAGCGCTCTTCCGAGCTGTACAAGTGAACGCGTTAAGTCGANNNNNNNNNNTCGACAAGCTCACCTATTAGCGGCTAAGGC	negative_216_Horlbeck_NTC	Non-Targeting	Non-Targeting
negative_control	Horlbeck_etal_NTC	G	GGTCCGGCTGTGCTATAAA	atcttgtggaaaggacGAAACACCGGGTCCGGCTGTGCTATAAAgtttAagagctaTGCTGGAAACAGCAtagcaaGAAGAGCAGGAGCGCTCTTCCGAGCTGTACAAGTGAACGCGTTAAGTCGANNNNNNNNNNTCGACAAGCTCACCTATTAGCGGCTAAGGC	negative_219_Horlbeck_NTC	Non-Targeting	Non-Targeting
negative_control	Horlbeck_etal_NTC	G	GTGTGGTTCAAAAGGTCGT	atcttgtggaaaggacGAAACACCGGTGTGGTTCAAAAGGTCGTgtttAagagctaTGCTGGAAACAGCAtagcaaGAAGAGCAGGAGCGCTCTTCCGAGCTGTACAAGTGAACGCGTTAAGTCGANNNNNNNNNNTCGACAAGCTCACCTATTAGCGGCTAAGGC	negative_228_Horlbeck_NTC	Non-Targeting	Non-Targeting
negative_control	Horlbeck_etal_NTC	G	TAATGGGCACACCAAGGGG	atcttgtggaaaggacGAAACACCGTAATGGGCACACCAAGGGGgtttAagagctaTGCTGGAAACAGCAtagcaaGAAGAGCAGGAGCGCTCTTCCGAGCTGTACAAGTGAACGCGTTAAGTCGANNNNNNNNNNTCGACAAGCTCACCTATTAGCGGCTAAGGC	negative_188_Horlbeck_NTC	Non-Targeting	Non-Targeting
negative_control	Horlbeck_etal_NTC	G	TAGACGCGGCGTAATCGAA	atcttgtggaaaggacGAAACACCGTAGACGCGGCGTAATCGAAgtttAagagctaTGCTGGAAACAGCAtagcaaGAAGAGCAGGAGCGCTCTTCCGAGCTGTACAAGTGAACGCGTTAAGTCGANNNNNNNNNNTCGACAAGCTCACCTATTAGCGGCTAAGGC	negative_207_Horlbeck_NTC	Non-Targeting	Non-Targeting
negative_control	Horlbeck_etal_NTC	G	TATCTTGATCTTAATGCTT	atcttgtggaaaggacGAAACACCGTATCTTGATCTTAATGCTTgtttAagagctaTGCTGGAAACAGCAtagcaaGAAGAGCAGGAGCGCTCTTCCGAGCTGTACAAGTGAACGCGTTAAGTCGANNNNNNNNNNTCGACAAGCTCACCTATTAGCGGCTAAGGC	negative_196_Horlbeck_NTC	Non-Targeting	Non-Targeting
negative_control	Horlbeck_etal_NTC	G	TCACGGGATGGGTGCAGCG	atcttgtggaaaggacGAAACACCGTCACGGGATGGGTGCAGCGgtttAagagctaTGCTGGAAACAGCAtagcaaGAAGAGCAGGAGCGCTCTTCCGAGCTGTACAAGTGAACGCGTTAAGTCGANNNNNNNNNNTCGACAAGCTCACCTATTAGCGGCTAAGGC	negative_190_Horlbeck_NTC	Non-Targeting	Non-Targeting
negative_control	Horlbeck_etal_NTC	G	TCTAAAGGGGCGTAGCATG	atcttgtggaaaggacGAAACACCGTCTAAAGGGGCGTAGCATGgtttAagagctaTGCTGGAAACAGCAtagcaaGAAGAGCAGGAGCGCTCTTCCGAGCTGTACAAGTGAACGCGTTAAGTCGANNNNNNNNNNTCGACAAGCTCACCTATTAGCGGCTAAGGC	negative_206_Horlbeck_NTC	Non-Targeting	Non-Targeting
negative_control	Horlbeck_etal_NTC	G	TGAAGATGGACAAAGAGGG	atcttgtggaaaggacGAAACACCGTGAAGATGGACAAAGAGGGgtttAagagctaTGCTGGAAACAGCAtagcaaGAAGAGCAGGAGCGCTCTTCCGAGCTGTACAAGTGAACGCGTTAAGTCGANNNNNNNNNNTCGACAAGCTCACCTATTAGCGGCTAAGGC	negative_212_Horlbeck_NTC	Non-Targeting	Non-Targeting
negative_control	Horlbeck_etal_NTC	G	TGGAGTAGGTTAGATCCAA	atcttgtggaaaggacGAAACACCGTGGAGTAGGTTAGATCCAAgtttAagagctaTGCTGGAAACAGCAtagcaaGAAGAGCAGGAGCGCTCTTCCGAGCTGTACAAGTGAACGCGTTAAGTCGANNNNNNNNNNTCGACAAGCTCACCTATTAGCGGCTAAGGC	negative_201_Horlbeck_NTC	Non-Targeting	Non-Targeting
negative_control	Horlbeck_etal_NTC	G	TGTACCGGGTAATGCTGCT	atcttgtggaaaggacGAAACACCGTGTACCGGGTAATGCTGCTgtttAagagctaTGCTGGAAACAGCAtagcaaGAAGAGCAGGAGCGCTCTTCCGAGCTGTACAAGTGAACGCGTTAAGTCGANNNNNNNNNNTCGACAAGCTCACCTATTAGCGGCTAAGGC	negative_217_Horlbeck_NTC	Non-Targeting	Non-Targeting
negative_control	Horlbeck_etal_NTC	G	TGTCGGACTGTGAAGATTA	atcttgtggaaaggacGAAACACCGTGTCGGACTGTGAAGATTAgtttAagagctaTGCTGGAAACAGCAtagcaaGAAGAGCAGGAGCGCTCTTCCGAGCTGTACAAGTGAACGCGTTAAGTCGANNNNNNNNNNTCGACAAGCTCACCTATTAGCGGCTAAGGC	negative_210_Horlbeck_NTC	Non-Targeting	Non-Targeting
negative_control	Horlbeck_etal_NTC	G	TTCACGCAGAAGAGAGGCG	atcttgtggaaaggacGAAACACCGTTCACGCAGAAGAGAGGCGgtttAagagctaTGCTGGAAACAGCAtagcaaGAAGAGCAGGAGCGCTCTTCCGAGCTGTACAAGTGAACGCGTTAAGTCGANNNNNNNNNNTCGACAAGCTCACCTATTAGCGGCTAAGGC	negative_192_Horlbeck_NTC	Non-Targeting	Non-Targeting
negative_control	Horlbeck_etal_NTC	G	TTCCGTGCAGCCGGAAAGC	atcttgtggaaaggacGAAACACCGTTCCGTGCAGCCGGAAAGCgtttAagagctaTGCTGGAAACAGCAtagcaaGAAGAGCAGGAGCGCTCTTCCGAGCTGTACAAGTGAACGCGTTAAGTCGANNNNNNNNNNTCGACAAGCTCACCTATTAGCGGCTAAGGC	negative_197_Horlbeck_NTC	Non-Targeting	Non-Targeting
PPP5D1	Horlbeck_etal_TSS_Positive_Control	G	GGGGCGCGGAGGGATCCGT	atcttgtggaaaggacGAAACACCGGGGGCGCGGAGGGATCCGTgtttAagagctaTGCTGGAAACAGCAtagcaaGAAGAGCAGGAGCGCTCTTCCGAGCTGTACAAGTGAACGCGTTAAGTCGANNNNNNNNNNTCGACAAGCTCACCTATTAGCGGCTAAGGC	PPP5D1_238_TSS_pos_ctrl	ENSG00000230510	PPP5D1
RAD54L	Horlbeck_etal_TSS_Positive_Control	G	CGGTTGGGCGAGAAGAGAG	atcttgtggaaaggacGAAACACCGcggttgggcgagaagagaggtttAagagctaTGCTGGAAACAGCAtagcaaGAAGAGCAGGAGCGCTCTTCCGAGCTGTACAAGTGAACGCGTTAAGTCGANNNNNNNNNNTCGACAAGCTCACCTATTAGCGGCTAAGGC	RAD54L_239_TSS_pos_ctrl	ENSG00000085999	RAD54L
RBM6	Horlbeck_etal_TSS_Positive_Control	G	CTGGCAGGGAGCAAACCTC	atcttgtggaaaggacGAAACACCGCTGGCAGGGAGCAAACCTCgtttAagagctaTGCTGGAAACAGCAtagcaaGAAGAGCAGGAGCGCTCTTCCGAGCTGTACAAGTGAACGCGTTAAGTCGANNNNNNNNNNTCGACAAGCTCACCTATTAGCGGCTAAGGC	RBM6_240_TSS_pos_ctrl	ENSG00000004534	RBM6
SCN2A	Horlbeck_etal_CRISPRa_guides_for_9_NDD_pilot_risk_genes	G	AAAGGAACGTGAATTAAGA	atcttgtggaaaggacGAAACACCGAAAGGAACGTGAATTAAGAgtttAagagctaTGCTGGAAACAGCAtagcaaGAAGAGCAGGAGCGCTCTTCCGAGCTGTACAAGTGAACGCGTTAAGTCGANNNNNNNNNNTCGACAAGCTCACCTATTAGCGGCTAAGGC	SCN2A_241_promoter	ENSG00000136531	SCN2A
SCN2A	Horlbeck_etal_CRISPRa_guides_for_9_NDD_pilot_risk_genes	G	AATCTTAAGTTTTCAATGA	atcttgtggaaaggacGAAACACCGAATCTTAAGTTTTCAATGAgtttAagagctaTGCTGGAAACAGCAtagcaaGAAGAGCAGGAGCGCTCTTCCGAGCTGTACAAGTGAACGCGTTAAGTCGANNNNNNNNNNTCGACAAGCTCACCTATTAGCGGCTAAGGC	SCN2A_260_promoter	ENSG00000136531	SCN2A
SCN2A	Horlbeck_etal_CRISPRa_guides_for_9_NDD_pilot_risk_genes	G	ACATGACAGCTCCATCTCC	atcttgtggaaaggacGAAACACCGACATGACAGCTCCATCTCCgtttAagagctaTGCTGGAAACAGCAtagcaaGAAGAGCAGGAGCGCTCTTCCGAGCTGTACAAGTGAACGCGTTAAGTCGANNNNNNNNNNTCGACAAGCTCACCTATTAGCGGCTAAGGC	SCN2A_244_promoter	ENSG00000136531	SCN2A
SCN2A	Horlbeck_etal_CRISPRa_guides_for_9_NDD_pilot_risk_genes	G	ACATTATGTTTAAACTAAA	atcttgtggaaaggacGAAACACCGACATTATGTTTAAACTAAAgtttAagagctaTGCTGGAAACAGCAtagcaaGAAGAGCAGGAGCGCTCTTCCGAGCTGTACAAGTGAACGCGTTAAGTCGANNNNNNNNNNTCGACAAGCTCACCTATTAGCGGCTAAGGC	SCN2A_257_promoter	ENSG00000136531	SCN2A
SCN2A	Horlbeck_etal_CRISPRa_guides_for_9_NDD_pilot_risk_genes	G	GAAAGGTTAAAGATAAGGC	atcttgtggaaaggacGAAACACCGGAAAGGTTAAAGATAAGGCgtttAagagctaTGCTGGAAACAGCAtagcaaGAAGAGCAGGAGCGCTCTTCCGAGCTGTACAAGTGAACGCGTTAAGTCGANNNNNNNNNNTCGACAAGCTCACCTATTAGCGGCTAAGGC	SCN2A_259_promoter	ENSG00000136531	SCN2A
SCN2A	Horlbeck_etal_CRISPRa_guides_for_9_NDD_pilot_risk_genes	G	GATGGTTCCACTTTTGACC	atcttgtggaaaggacGAAACACCGGATGGTTCCACTTTTGACCgtttAagagctaTGCTGGAAACAGCAtagcaaGAAGAGCAGGAGCGCTCTTCCGAGCTGTACAAGTGAACGCGTTAAGTCGANNNNNNNNNNTCGACAAGCTCACCTATTAGCGGCTAAGGC	SCN2A_258_promoter	ENSG00000136531	SCN2A
SCN2A	Horlbeck_etal_CRISPRa_guides_for_9_NDD_pilot_risk_genes	G	TCAAATAGAGTGGAATTAT	atcttgtggaaaggacGAAACACCGTCAAATAGAGTGGAATTATgtttAagagctaTGCTGGAAACAGCAtagcaaGAAGAGCAGGAGCGCTCTTCCGAGCTGTACAAGTGAACGCGTTAAGTCGANNNNNNNNNNTCGACAAGCTCACCTATTAGCGGCTAAGGC	SCN2A_242_promoter	ENSG00000136531	SCN2A
SCN2A	Horlbeck_etal_CRISPRa_guides_for_9_NDD_pilot_risk_genes	G	TCCACTTTTGACCAGGAGA	atcttgtggaaaggacGAAACACCGTCCACTTTTGACCAGGAGAgtttAagagctaTGCTGGAAACAGCAtagcaaGAAGAGCAGGAGCGCTCTTCCGAGCTGTACAAGTGAACGCGTTAAGTCGANNNNNNNNNNTCGACAAGCTCACCTATTAGCGGCTAAGGC	SCN2A_243_promoter	ENSG00000136531	SCN2A
SCN2A;ENST00000283256::chr2:165293530-165294030(+)	CRISPRaQTL_Flashfry_pipeline	C	CTGTACAGGGACTACAAAA	atcttgtggaaaggacGAAACACCGCTGTACAGGGACTACAAAAgtttAagagctaTGCTGGAAACAGCAtagcaaGAAGAGCAGGAGCGCTCTTCCGAGCTGTACAAGTGAACGCGTTAAGTCGANNNNNNNNNNTCGACAAGCTCACCTATTAGCGGCTAAGGC	SCN2A_247_Flashfry_promoter	ENSG00000136531	SCN2A
SCN2A;ENST00000283256::chr2:165293530-165294030(+)	CRISPRaQTL_Flashfry_pipeline	G	TAACTACCACTAGAGGGCG	atcttgtggaaaggacGAAACACCGTAACTACCACTAGAGGGCGgtttAagagctaTGCTGGAAACAGCAtagcaaGAAGAGCAGGAGCGCTCTTCCGAGCTGTACAAGTGAACGCGTTAAGTCGANNNNNNNNNNTCGACAAGCTCACCTATTAGCGGCTAAGGC	SCN2A_245_Flashfry_promoter	ENSG00000136531	SCN2A
SCN2A;ENST00000283256::chr2:165293530-165294030(+)	CRISPRaQTL_Flashfry_pipeline	T	TATTGTAACTACCACTAGA	atcttgtggaaaggacGAAACACCGTATTGTAACTACCACTAGAgtttAagagctaTGCTGGAAACAGCAtagcaaGAAGAGCAGGAGCGCTCTTCCGAGCTGTACAAGTGAACGCGTTAAGTCGANNNNNNNNNNTCGACAAGCTCACCTATTAGCGGCTAAGGC	SCN2A_248_Flashfry_promoter	ENSG00000136531	SCN2A
SCN2A;ENST00000283256::chr2:165293530-165294030(+)	CRISPRaQTL_Flashfry_pipeline	T	TGTAACTACCACTAGAGGG	atcttgtggaaaggacGAAACACCGTGTAACTACCACTAGAGGGgtttAagagctaTGCTGGAAACAGCAtagcaaGAAGAGCAGGAGCGCTCTTCCGAGCTGTACAAGTGAACGCGTTAAGTCGANNNNNNNNNNTCGACAAGCTCACCTATTAGCGGCTAAGGC	SCN2A_246_Flashfry_promoter	ENSG00000136531	SCN2A
SCN2A;ENST00000375437;ENST00000631182;ENST00000636071;ENST00000636985::chr2:165238913-165239444(+)	CRISPRaQTL_Flashfry_pipeline	G	CTGACTGCTACATAGCCAA	atcttgtggaaaggacGAAACACCGCTGACTGCTACATAGCCAAgtttAagagctaTGCTGGAAACAGCAtagcaaGAAGAGCAGGAGCGCTCTTCCGAGCTGTACAAGTGAACGCGTTAAGTCGANNNNNNNNNNTCGACAAGCTCACCTATTAGCGGCTAAGGC	SCN2A_249_Flashfry_promoter	ENSG00000136531	SCN2A
SCN2A;ENST00000375437;ENST00000631182;ENST00000636071;ENST00000636985::chr2:165238913-165239444(+)	CRISPRaQTL_Flashfry_pipeline	G	TAGTTGATTTCAAATAGAG	atcttgtggaaaggacGAAACACCGTAGTTGATTTCAAATAGAGgtttAagagctaTGCTGGAAACAGCAtagcaaGAAGAGCAGGAGCGCTCTTCCGAGCTGTACAAGTGAACGCGTTAAGTCGANNNNNNNNNNTCGACAAGCTCACCTATTAGCGGCTAAGGC	SCN2A_250_Flashfry_promoter	ENSG00000136531	SCN2A
SCN2A;ENST00000375437;ENST00000631182;ENST00000636071;ENST00000636985::chr2:165238913-165239444(+)	CRISPRaQTL_Flashfry_pipeline	A	TGAACATCACATCTCTTTG	atcttgtggaaaggacGAAACACCGTGAACATCACATCTCTTTGgtttAagagctaTGCTGGAAACAGCAtagcaaGAAGAGCAGGAGCGCTCTTCCGAGCTGTACAAGTGAACGCGTTAAGTCGANNNNNNNNNNTCGACAAGCTCACCTATTAGCGGCTAAGGC	SCN2A_251_Flashfry_promoter	ENSG00000136531	SCN2A
SCN2A;ENST00000375437;ENST00000631182;ENST00000636071;ENST00000636985::chr2:165238913-165239444(+)	CRISPRaQTL_Flashfry_pipeline	C	TTGTGTTGCTATTGTTTGG	atcttgtggaaaggacGAAACACCGTTGTGTTGCTATTGTTTGGgtttAagagctaTGCTGGAAACAGCAtagcaaGAAGAGCAGGAGCGCTCTTCCGAGCTGTACAAGTGAACGCGTTAAGTCGANNNNNNNNNNTCGACAAGCTCACCTATTAGCGGCTAAGGC	SCN2A_252_Flashfry_promoter	ENSG00000136531	SCN2A
SCN2A;ENST00000637266::chr2:165240559-165241059(+)	CRISPRaQTL_Flashfry_pipeline	C	AGAGGTTGTGAAAGCTATG	atcttgtggaaaggacGAAACACCGAGAGGTTGTGAAAGCTATGgtttAagagctaTGCTGGAAACAGCAtagcaaGAAGAGCAGGAGCGCTCTTCCGAGCTGTACAAGTGAACGCGTTAAGTCGANNNNNNNNNNTCGACAAGCTCACCTATTAGCGGCTAAGGC	SCN2A_253_Flashfry_promoter	ENSG00000136531	SCN2A
SCN2A;ENST00000637266::chr2:165240559-165241059(+)	CRISPRaQTL_Flashfry_pipeline	A	TAGAGTTTGTAGTTCTACA	atcttgtggaaaggacGAAACACCGTAGAGTTTGTAGTTCTACAgtttAagagctaTGCTGGAAACAGCAtagcaaGAAGAGCAGGAGCGCTCTTCCGAGCTGTACAAGTGAACGCGTTAAGTCGANNNNNNNNNNTCGACAAGCTCACCTATTAGCGGCTAAGGC	SCN2A_255_Flashfry_promoter	ENSG00000136531	SCN2A
SCN2A;ENST00000637266::chr2:165240559-165241059(+)	CRISPRaQTL_Flashfry_pipeline	G	TGATGGTGGAGGTGGCAGG	atcttgtggaaaggacGAAACACCGTGATGGTGGAGGTGGCAGGgtttAagagctaTGCTGGAAACAGCAtagcaaGAAGAGCAGGAGCGCTCTTCCGAGCTGTACAAGTGAACGCGTTAAGTCGANNNNNNNNNNTCGACAAGCTCACCTATTAGCGGCTAAGGC	SCN2A_256_Flashfry_promoter	ENSG00000136531	SCN2A
SCN2A;ENST00000637266::chr2:165240559-165241059(+)	CRISPRaQTL_Flashfry_pipeline	A	TTGTAATTGAGAGATAAGG	atcttgtggaaaggacGAAACACCGTTGTAATTGAGAGATAAGGgtttAagagctaTGCTGGAAACAGCAtagcaaGAAGAGCAGGAGCGCTCTTCCGAGCTGTACAAGTGAACGCGTTAAGTCGANNNNNNNNNNTCGACAAGCTCACCTATTAGCGGCTAAGGC	SCN2A_254_Flashfry_promoter	ENSG00000136531	SCN2A
SHANK3	Horlbeck_etal_CRISPRa_guides_for_9_NDD_pilot_risk_genes	G	AAGGTGGGCATCACGCAGT	atcttgtggaaaggacGAAACACCGAAGGTGGGCATCACGCAGTgtttAagagctaTGCTGGAAACAGCAtagcaaGAAGAGCAGGAGCGCTCTTCCGAGCTGTACAAGTGAACGCGTTAAGTCGANNNNNNNNNNTCGACAAGCTCACCTATTAGCGGCTAAGGC	SHANK3_278_promoter	ENSG00000251322	SHANK3
SHANK3	Horlbeck_etal_CRISPRa_guides_for_9_NDD_pilot_risk_genes	G	ACTGGGCACCCAGCGATCC	atcttgtggaaaggacGAAACACCGACTGGGCACCCAGCGATCCgtttAagagctaTGCTGGAAACAGCAtagcaaGAAGAGCAGGAGCGCTCTTCCGAGCTGTACAAGTGAACGCGTTAAGTCGANNNNNNNNNNTCGACAAGCTCACCTATTAGCGGCTAAGGC	SHANK3_276_promoter	ENSG00000251322	SHANK3
SHANK3	Horlbeck_etal_CRISPRa_guides_for_9_NDD_pilot_risk_genes	G	CCAGTCTGGGAGTGGTCTG	atcttgtggaaaggacGAAACACCGCCAGTCTGGGAGTGGTCTGgtttAagagctaTGCTGGAAACAGCAtagcaaGAAGAGCAGGAGCGCTCTTCCGAGCTGTACAAGTGAACGCGTTAAGTCGANNNNNNNNNNTCGACAAGCTCACCTATTAGCGGCTAAGGC	SHANK3_279_promoter	ENSG00000251322	SHANK3
SHANK3	Horlbeck_etal_CRISPRa_guides_for_9_NDD_pilot_risk_genes	G	CGGACGCGGGACGGTGGTC	atcttgtggaaaggacGAAACACCGCGGACGCGGGACGGTGGTCgtttAagagctaTGCTGGAAACAGCAtagcaaGAAGAGCAGGAGCGCTCTTCCGAGCTGTACAAGTGAACGCGTTAAGTCGANNNNNNNNNNTCGACAAGCTCACCTATTAGCGGCTAAGGC	SHANK3_271_promoter	ENSG00000251322	SHANK3
SHANK3	Horlbeck_etal_CRISPRa_guides_for_9_NDD_pilot_risk_genes	G	CTGGAGCCGGTGAACGGGA	atcttgtggaaaggacGAAACACCGCTGGAGCCGGTGAACGGGAgtttAagagctaTGCTGGAAACAGCAtagcaaGAAGAGCAGGAGCGCTCTTCCGAGCTGTACAAGTGAACGCGTTAAGTCGANNNNNNNNNNTCGACAAGCTCACCTATTAGCGGCTAAGGC	SHANK3_272_promoter	ENSG00000251322	SHANK3
SHANK3	Horlbeck_etal_CRISPRa_guides_for_9_NDD_pilot_risk_genes	G	GCCGCCTGGAGCCGGTGAA	atcttgtggaaaggacGAAACACCGGCCGCCTGGAGCCGGTGAAgtttAagagctaTGCTGGAAACAGCAtagcaaGAAGAGCAGGAGCGCTCTTCCGAGCTGTACAAGTGAACGCGTTAAGTCGANNNNNNNNNNTCGACAAGCTCACCTATTAGCGGCTAAGGC	SHANK3_274_promoter	ENSG00000251322	SHANK3
SHANK3	Horlbeck_etal_CRISPRa_guides_for_9_NDD_pilot_risk_genes	G	GGGAGGGGGAGTTCGGACG	atcttgtggaaaggacGAAACACCGGGGAGGGGGAGTTCGGACGgtttAagagctaTGCTGGAAACAGCAtagcaaGAAGAGCAGGAGCGCTCTTCCGAGCTGTACAAGTGAACGCGTTAAGTCGANNNNNNNNNNTCGACAAGCTCACCTATTAGCGGCTAAGGC	SHANK3_277_promoter	ENSG00000251322	SHANK3
SHANK3	Horlbeck_etal_CRISPRa_guides_for_9_NDD_pilot_risk_genes	G	GGGCAGCCTAGTGGGAGCG	atcttgtggaaaggacGAAACACCGGGGCAGCCTAGTGGGAGCGgtttAagagctaTGCTGGAAACAGCAtagcaaGAAGAGCAGGAGCGCTCTTCCGAGCTGTACAAGTGAACGCGTTAAGTCGANNNNNNNNNNTCGACAAGCTCACCTATTAGCGGCTAAGGC	SHANK3_273_promoter	ENSG00000251322	SHANK3
SHANK3	Horlbeck_etal_CRISPRa_guides_for_9_NDD_pilot_risk_genes	G	GGGCCGGTGTCCAGGACGA	atcttgtggaaaggacGAAACACCGGGGCCGGTGTCCAGGACGAgtttAagagctaTGCTGGAAACAGCAtagcaaGAAGAGCAGGAGCGCTCTTCCGAGCTGTACAAGTGAACGCGTTAAGTCGANNNNNNNNNNTCGACAAGCTCACCTATTAGCGGCTAAGGC	SHANK3_275_promoter	ENSG00000251322	SHANK3
SHANK3	Horlbeck_etal_CRISPRa_guides_for_9_NDD_pilot_risk_genes	G	GTGGTCAGGGCAGCCTAGT	atcttgtggaaaggacGAAACACCGGTGGTCAGGGCAGCCTAGTgtttAagagctaTGCTGGAAACAGCAtagcaaGAAGAGCAGGAGCGCTCTTCCGAGCTGTACAAGTGAACGCGTTAAGTCGANNNNNNNNNNTCGACAAGCTCACCTATTAGCGGCTAAGGC	SHANK3_270_promoter	ENSG00000251322	SHANK3
SHANK3;ENST00000262795;ENST00000445220::chr22:50674141-50674891(+)	CRISPRaQTL_Flashfry_pipeline	C	ATCCCGGACCTGCAGCAGA	atcttgtggaaaggacGAAACACCGATCCCGGACCTGCAGCAGAgtttAagagctaTGCTGGAAACAGCAtagcaaGAAGAGCAGGAGCGCTCTTCCGAGCTGTACAAGTGAACGCGTTAAGTCGANNNNNNNNNNTCGACAAGCTCACCTATTAGCGGCTAAGGC	SHANK3_261_Flashfry_promoter	ENSG00000251322	SHANK3
SHANK3;ENST00000262795;ENST00000445220::chr22:50674141-50674891(+)	CRISPRaQTL_Flashfry_pipeline	G	ATGCCGACGCGCACGACCA	atcttgtggaaaggacGAAACACCGATGCCGACGCGCACGACCAgtttAagagctaTGCTGGAAACAGCAtagcaaGAAGAGCAGGAGCGCTCTTCCGAGCTGTACAAGTGAACGCGTTAAGTCGANNNNNNNNNNTCGACAAGCTCACCTATTAGCGGCTAAGGC	SHANK3_262_Flashfry_promoter	ENSG00000251322	SHANK3
SHANK3;ENST00000262795;ENST00000445220::chr22:50674141-50674891(+)	CRISPRaQTL_Flashfry_pipeline	C	CTGAGACGGGAGGGAAGCG	atcttgtggaaaggacGAAACACCGCTGAGACGGGAGGGAAGCGgtttAagagctaTGCTGGAAACAGCAtagcaaGAAGAGCAGGAGCGCTCTTCCGAGCTGTACAAGTGAACGCGTTAAGTCGANNNNNNNNNNTCGACAAGCTCACCTATTAGCGGCTAAGGC	SHANK3_263_Flashfry_promoter	ENSG00000251322	SHANK3
SHANK3;ENST00000262795;ENST00000445220::chr22:50674141-50674891(+)	CRISPRaQTL_Flashfry_pipeline	G	TTACTTGCGGGGTCCCGGG	atcttgtggaaaggacGAAACACCGTTACTTGCGGGGTCCCGGGgtttAagagctaTGCTGGAAACAGCAtagcaaGAAGAGCAGGAGCGCTCTTCCGAGCTGTACAAGTGAACGCGTTAAGTCGANNNNNNNNNNTCGACAAGCTCACCTATTAGCGGCTAAGGC	SHANK3_264_Flashfry_promoter	ENSG00000251322	SHANK3
SHANK3;ENST00000659388::chr22:50729071-50729571(+)	CRISPRaQTL_Flashfry_pipeline	C	ATGGGGCTCCCCTTAAAGC	atcttgtggaaaggacGAAACACCGATGGGGCTCCCCTTAAAGCgtttAagagctaTGCTGGAAACAGCAtagcaaGAAGAGCAGGAGCGCTCTTCCGAGCTGTACAAGTGAACGCGTTAAGTCGANNNNNNNNNNTCGACAAGCTCACCTATTAGCGGCTAAGGC	SHANK3_267_Flashfry_promoter	ENSG00000251322	SHANK3
SHANK3;ENST00000659388::chr22:50729071-50729571(+)	CRISPRaQTL_Flashfry_pipeline	G	CACTTGGAGACTCTCGCAC	atcttgtggaaaggacGAAACACCGCACTTGGAGACTCTCGCACgtttAagagctaTGCTGGAAACAGCAtagcaaGAAGAGCAGGAGCGCTCTTCCGAGCTGTACAAGTGAACGCGTTAAGTCGANNNNNNNNNNTCGACAAGCTCACCTATTAGCGGCTAAGGC	SHANK3_265_Flashfry_promoter	ENSG00000251322	SHANK3
SHANK3;ENST00000659388::chr22:50729071-50729571(+)	CRISPRaQTL_Flashfry_pipeline	T	GGTGAGGACAGCCTTTAAG	atcttgtggaaaggacGAAACACCGGGTGAGGACAGCCTTTAAGgtttAagagctaTGCTGGAAACAGCAtagcaaGAAGAGCAGGAGCGCTCTTCCGAGCTGTACAAGTGAACGCGTTAAGTCGANNNNNNNNNNTCGACAAGCTCACCTATTAGCGGCTAAGGC	SHANK3_268_Flashfry_promoter	ENSG00000251322	SHANK3
SHANK3;ENST00000659388::chr22:50729071-50729571(+)	CRISPRaQTL_Flashfry_pipeline	G	TGCAGGTGAACCACAAGCG	atcttgtggaaaggacGAAACACCGTGCAGGTGAACCACAAGCGgtttAagagctaTGCTGGAAACAGCAtagcaaGAAGAGCAGGAGCGCTCTTCCGAGCTGTACAAGTGAACGCGTTAAGTCGANNNNNNNNNNTCGACAAGCTCACCTATTAGCGGCTAAGGC	SHANK3_266_Flashfry_promoter	ENSG00000251322	SHANK3
SHANK3;ENST00000664402::chr22:50704995-50705495(+)	CRISPRaQTL_Flashfry_pipeline	A	ATGAACCACCCACACGTGT	atcttgtggaaaggacGAAACACCGATGAACCACCCACACGTGTgtttAagagctaTGCTGGAAACAGCAtagcaaGAAGAGCAGGAGCGCTCTTCCGAGCTGTACAAGTGAACGCGTTAAGTCGANNNNNNNNNNTCGACAAGCTCACCTATTAGCGGCTAAGGC	SHANK3_280_Flashfry_promoter	ENSG00000251322	SHANK3
SHANK3;ENST00000664402::chr22:50704995-50705495(+)	CRISPRaQTL_Flashfry_pipeline	T	CTAGCACCAGGGATCGGGA	atcttgtggaaaggacGAAACACCGCTAGCACCAGGGATCGGGAgtttAagagctaTGCTGGAAACAGCAtagcaaGAAGAGCAGGAGCGCTCTTCCGAGCTGTACAAGTGAACGCGTTAAGTCGANNNNNNNNNNTCGACAAGCTCACCTATTAGCGGCTAAGGC	SHANK3_282_Flashfry_promoter	ENSG00000251322	SHANK3
SHANK3;ENST00000664402::chr22:50704995-50705495(+)	CRISPRaQTL_Flashfry_pipeline	G	GACTGGCAGTCTAGCACCA	atcttgtggaaaggacGAAACACCGGACTGGCAGTCTAGCACCAgtttAagagctaTGCTGGAAACAGCAtagcaaGAAGAGCAGGAGCGCTCTTCCGAGCTGTACAAGTGAACGCGTTAAGTCGANNNNNNNNNNTCGACAAGCTCACCTATTAGCGGCTAAGGC	SHANK3_269_Flashfry_promoter	ENSG00000251322	SHANK3
SHANK3;ENST00000664402::chr22:50704995-50705495(+)	CRISPRaQTL_Flashfry_pipeline	C	TAGCACCAGGGATCGGGAG	atcttgtggaaaggacGAAACACCGTAGCACCAGGGATCGGGAGgtttAagagctaTGCTGGAAACAGCAtagcaaGAAGAGCAGGAGCGCTCTTCCGAGCTGTACAAGTGAACGCGTTAAGTCGANNNNNNNNNNTCGACAAGCTCACCTATTAGCGGCTAAGGC	SHANK3_281_Flashfry_promoter	ENSG00000251322	SHANK3
SLC35E4	Horlbeck_etal_TSS_Positive_Control	G	CCCCCCTGGCGGCGAAGAG	atcttgtggaaaggacGAAACACCGCCCCCCTGGCGGCGAAGAGgtttAagagctaTGCTGGAAACAGCAtagcaaGAAGAGCAGGAGCGCTCTTCCGAGCTGTACAAGTGAACGCGTTAAGTCGANNNNNNNNNNTCGACAAGCTCACCTATTAGCGGCTAAGGC	SLC35E4_283_TSS_pos_ctrl	ENSG00000100036	SLC35E4
SLC4A2	Horlbeck_etal_TSS_Positive_Control	G	CCAAGGGACGGCATCCTCG	atcttgtggaaaggacGAAACACCGCCAAGGGACGGCATCCTCGgtttAagagctaTGCTGGAAACAGCAtagcaaGAAGAGCAGGAGCGCTCTTCCGAGCTGTACAAGTGAACGCGTTAAGTCGANNNNNNNNNNTCGACAAGCTCACCTATTAGCGGCTAAGGC	SLC4A2_284_TSS_pos_ctrl	ENSG00000164889	SLC4A2
SOS1	Horlbeck_etal_TSS_Positive_Control	G	AGCGCAGCCACAGCCCGGC	atcttgtggaaaggacGAAACACCGAGCGCAGCCACAGCCCGGCgtttAagagctaTGCTGGAAACAGCAtagcaaGAAGAGCAGGAGCGCTCTTCCGAGCTGTACAAGTGAACGCGTTAAGTCGANNNNNNNNNNTCGACAAGCTCACCTATTAGCGGCTAAGGC	SOS1_285_TSS_pos_ctrl	ENSG00000115904	SOS1
SOS1	Horlbeck_etal_TSS_Positive_Control	G	GGCCCGAGAAGTCGCACCC	atcttgtggaaaggacGAAACACCGGGCCCGAGAAGTCGCACCCgtttAagagctaTGCTGGAAACAGCAtagcaaGAAGAGCAGGAGCGCTCTTCCGAGCTGTACAAGTGAACGCGTTAAGTCGANNNNNNNNNNTCGACAAGCTCACCTATTAGCGGCTAAGGC	SOS1_286_TSS_pos_ctrl	ENSG00000115904	SOS1
SPRY4	Horlbeck_etal_TSS_Positive_Control	G	TCGCGATTCTATGAATGGG	atcttgtggaaaggacGAAACACCGTCGCGATTCTATGAATGGGgtttAagagctaTGCTGGAAACAGCAtagcaaGAAGAGCAGGAGCGCTCTTCCGAGCTGTACAAGTGAACGCGTTAAGTCGANNNNNNNNNNTCGACAAGCTCACCTATTAGCGGCTAAGGC	SPRY4_287_TSS_pos_ctrl	ENSG00000187678	SPRY4
SPZ1	Horlbeck_etal_TSS_Positive_Control	G	TCTTTCTGGCATGAGGAGT	atcttgtggaaaggacGAAACACCGTCTTTCTGGCATGAGGAGTgtttAagagctaTGCTGGAAACAGCAtagcaaGAAGAGCAGGAGCGCTCTTCCGAGCTGTACAAGTGAACGCGTTAAGTCGANNNNNNNNNNTCGACAAGCTCACCTATTAGCGGCTAAGGC	SPZ1_288_TSS_pos_ctrl	ENSG00000164299	SPZ1
SYNGAP1	Horlbeck_etal_CRISPRa_guides_for_9_NDD_pilot_risk_genes	G	AATCTGGGCCTCCCGGAGT	atcttgtggaaaggacGAAACACCGAATCTGGGCCTCCCGGAGTgtttAagagctaTGCTGGAAACAGCAtagcaaGAAGAGCAGGAGCGCTCTTCCGAGCTGTACAAGTGAACGCGTTAAGTCGANNNNNNNNNNTCGACAAGCTCACCTATTAGCGGCTAAGGC	SYNGAP1_289_promoter	ENSG00000197283	SYNGAP1
SYNGAP1	Horlbeck_etal_CRISPRa_guides_for_9_NDD_pilot_risk_genes	G	ACACAGGGCCAAAATCTAG	atcttgtggaaaggacGAAACACCGACACAGGGCCAAAATCTAGgtttAagagctaTGCTGGAAACAGCAtagcaaGAAGAGCAGGAGCGCTCTTCCGAGCTGTACAAGTGAACGCGTTAAGTCGANNNNNNNNNNTCGACAAGCTCACCTATTAGCGGCTAAGGC	SYNGAP1_292_promoter	ENSG00000197283	SYNGAP1
SYNGAP1	Horlbeck_etal_CRISPRa_guides_for_9_NDD_pilot_risk_genes	G	CCGAGAGAGAGGGGGGGCG	atcttgtggaaaggacGAAACACCGCCgagagagagggggggcggtttAagagctaTGCTGGAAACAGCAtagcaaGAAGAGCAGGAGCGCTCTTCCGAGCTGTACAAGTGAACGCGTTAAGTCGANNNNNNNNNNTCGACAAGCTCACCTATTAGCGGCTAAGGC	SYNGAP1_290_promoter	ENSG00000197283	SYNGAP1
SYNGAP1	Horlbeck_etal_CRISPRa_guides_for_9_NDD_pilot_risk_genes	G	CCTCCCGGAGTAGGGGTGG	atcttgtggaaaggacGAAACACCGCCTCCCGGAGTAGGGGTGGgtttAagagctaTGCTGGAAACAGCAtagcaaGAAGAGCAGGAGCGCTCTTCCGAGCTGTACAAGTGAACGCGTTAAGTCGANNNNNNNNNNTCGACAAGCTCACCTATTAGCGGCTAAGGC	SYNGAP1_300_promoter	ENSG00000197283	SYNGAP1
SYNGAP1	Horlbeck_etal_CRISPRa_guides_for_9_NDD_pilot_risk_genes	G	GCGGCAGCCGAGAGAGAGG	atcttgtggaaaggacGAAACACCGGCGGCAGCCgagagagagggtttAagagctaTGCTGGAAACAGCAtagcaaGAAGAGCAGGAGCGCTCTTCCGAGCTGTACAAGTGAACGCGTTAAGTCGANNNNNNNNNNTCGACAAGCTCACCTATTAGCGGCTAAGGC	SYNGAP1_301_promoter	ENSG00000197283	SYNGAP1
SYNGAP1	Horlbeck_etal_CRISPRa_guides_for_9_NDD_pilot_risk_genes	G	GTCTGGGGTCTGCATCTTT	atcttgtggaaaggacGAAACACCGGTCTGGGGTCTGCATCTTTgtttAagagctaTGCTGGAAACAGCAtagcaaGAAGAGCAGGAGCGCTCTTCCGAGCTGTACAAGTGAACGCGTTAAGTCGANNNNNNNNNNTCGACAAGCTCACCTATTAGCGGCTAAGGC	SYNGAP1_293_promoter	ENSG00000197283	SYNGAP1
SYNGAP1	Horlbeck_etal_CRISPRa_guides_for_9_NDD_pilot_risk_genes	G	TCCCTGAAATCATCATCTC	atcttgtggaaaggacGAAACACCGTCCCTGAAATCATCATCTCgtttAagagctaTGCTGGAAACAGCAtagcaaGAAGAGCAGGAGCGCTCTTCCGAGCTGTACAAGTGAACGCGTTAAGTCGANNNNNNNNNNTCGACAAGCTCACCTATTAGCGGCTAAGGC	SYNGAP1_302_promoter	ENSG00000197283	SYNGAP1
SYNGAP1	Horlbeck_etal_CRISPRa_guides_for_9_NDD_pilot_risk_genes	G	TCTCACAATCTGGGCCTCC	atcttgtggaaaggacGAAACACCGTCTCACAATCTGGGCCTCCgtttAagagctaTGCTGGAAACAGCAtagcaaGAAGAGCAGGAGCGCTCTTCCGAGCTGTACAAGTGAACGCGTTAAGTCGANNNNNNNNNNTCGACAAGCTCACCTATTAGCGGCTAAGGC	SYNGAP1_291_promoter	ENSG00000197283	SYNGAP1
SYNGAP1;ENST00000418600;ENST00000449372;ENST00000628646;ENST00000629380;ENST00000644458;ENST00000646630::chr6:33419564-33420264(+)	CRISPRaQTL_Flashfry_pipeline	C	CTAGACTCAGAAAAAGATG	atcttgtggaaaggacGAAACACCGCTAGACTCAGAAAAAGATGgtttAagagctaTGCTGGAAACAGCAtagcaaGAAGAGCAGGAGCGCTCTTCCGAGCTGTACAAGTGAACGCGTTAAGTCGANNNNNNNNNNTCGACAAGCTCACCTATTAGCGGCTAAGGC	SYNGAP1_304_Flashfry_promoter	ENSG00000197283	SYNGAP1
SYNGAP1;ENST00000418600;ENST00000449372;ENST00000628646;ENST00000629380;ENST00000644458;ENST00000646630::chr6:33419564-33420264(+)	CRISPRaQTL_Flashfry_pipeline	T	CTAGGGTCTCTCTGTCTCA	atcttgtggaaaggacGAAACACCGCTAGGGTCTCTCTGTCTCAgtttAagagctaTGCTGGAAACAGCAtagcaaGAAGAGCAGGAGCGCTCTTCCGAGCTGTACAAGTGAACGCGTTAAGTCGANNNNNNNNNNTCGACAAGCTCACCTATTAGCGGCTAAGGC	SYNGAP1_305_Flashfry_promoter	ENSG00000197283	SYNGAP1
SYNGAP1;ENST00000418600;ENST00000449372;ENST00000628646;ENST00000629380;ENST00000644458;ENST00000646630::chr6:33419564-33420264(+)	CRISPRaQTL_Flashfry_pipeline	C	TCAAATTACCCCACAGTGG	atcttgtggaaaggacGAAACACCGTCAAATTACCCCACAGTGGgtttAagagctaTGCTGGAAACAGCAtagcaaGAAGAGCAGGAGCGCTCTTCCGAGCTGTACAAGTGAACGCGTTAAGTCGANNNNNNNNNNTCGACAAGCTCACCTATTAGCGGCTAAGGC	SYNGAP1_306_Flashfry_promoter	ENSG00000197283	SYNGAP1
SYNGAP1;ENST00000418600;ENST00000449372;ENST00000628646;ENST00000629380;ENST00000644458;ENST00000646630::chr6:33419564-33420264(+)	CRISPRaQTL_Flashfry_pipeline	C	TGAAAATCCAGTCTAAAAA	atcttgtggaaaggacGAAACACCGTGAAAATCCAGTCTAAAAAgtttAagagctaTGCTGGAAACAGCAtagcaaGAAGAGCAGGAGCGCTCTTCCGAGCTGTACAAGTGAACGCGTTAAGTCGANNNNNNNNNNTCGACAAGCTCACCTATTAGCGGCTAAGGC	SYNGAP1_303_Flashfry_promoter	ENSG00000197283	SYNGAP1
SYNGAP1;ENST00000428982;ENST00000645250::chr6:33431230-33431910(+)	CRISPRaQTL_Flashfry_pipeline	G	AGACCTGTGAAGAGTAGCA	atcttgtggaaaggacGAAACACCGAGACCTGTGAAGAGTAGCAgtttAagagctaTGCTGGAAACAGCAtagcaaGAAGAGCAGGAGCGCTCTTCCGAGCTGTACAAGTGAACGCGTTAAGTCGANNNNNNNNNNTCGACAAGCTCACCTATTAGCGGCTAAGGC	SYNGAP1_296_Flashfry_promoter	ENSG00000197283	SYNGAP1
SYNGAP1;ENST00000428982;ENST00000645250::chr6:33431230-33431910(+)	CRISPRaQTL_Flashfry_pipeline	T	GAAGGACACCAAAGATCCA	atcttgtggaaaggacGAAACACCGGAAGGACACCAAAGATCCAgtttAagagctaTGCTGGAAACAGCAtagcaaGAAGAGCAGGAGCGCTCTTCCGAGCTGTACAAGTGAACGCGTTAAGTCGANNNNNNNNNNTCGACAAGCTCACCTATTAGCGGCTAAGGC	SYNGAP1_297_Flashfry_promoter	ENSG00000197283	SYNGAP1
SYNGAP1;ENST00000428982;ENST00000645250::chr6:33431230-33431910(+)	CRISPRaQTL_Flashfry_pipeline	A	GACAGACAGGGGTTCCAGG	atcttgtggaaaggacGAAACACCGGACAGACAGGGGTTCCAGGgtttAagagctaTGCTGGAAACAGCAtagcaaGAAGAGCAGGAGCGCTCTTCCGAGCTGTACAAGTGAACGCGTTAAGTCGANNNNNNNNNNTCGACAAGCTCACCTATTAGCGGCTAAGGC	SYNGAP1_294_Flashfry_promoter	ENSG00000197283	SYNGAP1
SYNGAP1;ENST00000428982;ENST00000645250::chr6:33431230-33431910(+)	CRISPRaQTL_Flashfry_pipeline	T	GGAAGATGTGCCCACCAGG	atcttgtggaaaggacGAAACACCGGGAAGATGTGCCCACCAGGgtttAagagctaTGCTGGAAACAGCAtagcaaGAAGAGCAGGAGCGCTCTTCCGAGCTGTACAAGTGAACGCGTTAAGTCGANNNNNNNNNNTCGACAAGCTCACCTATTAGCGGCTAAGGC	SYNGAP1_295_Flashfry_promoter	ENSG00000197283	SYNGAP1
SYNGAP1;ENST00000682587::chr6:33427729-33428229(+)	CRISPRaQTL_Flashfry_pipeline	G	AGACAGCGCGAGAGAGACG	atcttgtggaaaggacGAAACACCGAGACAGCGCGAGAGAGACGgtttAagagctaTGCTGGAAACAGCAtagcaaGAAGAGCAGGAGCGCTCTTCCGAGCTGTACAAGTGAACGCGTTAAGTCGANNNNNNNNNNTCGACAAGCTCACCTATTAGCGGCTAAGGC	SYNGAP1_299_Flashfry_promoter	ENSG00000197283	SYNGAP1
SYNGAP1;ENST00000682587::chr6:33427729-33428229(+)	CRISPRaQTL_Flashfry_pipeline	G	CTCGTGACAGAGGCGGCCA	atcttgtggaaaggacGAAACACCGCTCGTGACAGAGGCGGCCAgtttAagagctaTGCTGGAAACAGCAtagcaaGAAGAGCAGGAGCGCTCTTCCGAGCTGTACAAGTGAACGCGTTAAGTCGANNNNNNNNNNTCGACAAGCTCACCTATTAGCGGCTAAGGC	SYNGAP1_307_Flashfry_promoter	ENSG00000197283	SYNGAP1
SYNGAP1;ENST00000682587::chr6:33427729-33428229(+)	CRISPRaQTL_Flashfry_pipeline	A	GACAGCGCGAGAGAGACGG	atcttgtggaaaggacGAAACACCGGACAGCGCGAGAGAGACGGgtttAagagctaTGCTGGAAACAGCAtagcaaGAAGAGCAGGAGCGCTCTTCCGAGCTGTACAAGTGAACGCGTTAAGTCGANNNNNNNNNNTCGACAAGCTCACCTATTAGCGGCTAAGGC	SYNGAP1_298_Flashfry_promoter	ENSG00000197283	SYNGAP1
SYNGAP1;ENST00000682587::chr6:33427729-33428229(+)	CRISPRaQTL_Flashfry_pipeline	C	TAGGAGCGCGCGTAGAGGG	atcttgtggaaaggacGAAACACCGTAGGAGCGCGCGTAGAGGGgtttAagagctaTGCTGGAAACAGCAtagcaaGAAGAGCAGGAGCGCTCTTCCGAGCTGTACAAGTGAACGCGTTAAGTCGANNNNNNNNNNTCGACAAGCTCACCTATTAGCGGCTAAGGC	SYNGAP1_308_Flashfry_promoter	ENSG00000197283	SYNGAP1
TBR1	Horlbeck_etal_CRISPRa_guides_for_9_NDD_pilot_risk_genes	G	ACGATCATGGCAAATTGAA	atcttgtggaaaggacGAAACACCGACGATCATGGCAAATTGAAgtttAagagctaTGCTGGAAACAGCAtagcaaGAAGAGCAGGAGCGCTCTTCCGAGCTGTACAAGTGAACGCGTTAAGTCGANNNNNNNNNNTCGACAAGCTCACCTATTAGCGGCTAAGGC	TBR1_310_promoter	ENSG00000136535	TBR1
TBR1	Horlbeck_etal_CRISPRa_guides_for_9_NDD_pilot_risk_genes	G	ACTGTCAGCAGCTAACCAA	atcttgtggaaaggacGAAACACCGACTGTCAGCAGCTAACCAAgtttAagagctaTGCTGGAAACAGCAtagcaaGAAGAGCAGGAGCGCTCTTCCGAGCTGTACAAGTGAACGCGTTAAGTCGANNNNNNNNNNTCGACAAGCTCACCTATTAGCGGCTAAGGC	TBR1_309_promoter	ENSG00000136535	TBR1
TBR1	Horlbeck_etal_CRISPRa_guides_for_9_NDD_pilot_risk_genes	G	ATGAAACGGCTCCTGCCAT	atcttgtggaaaggacGAAACACCGATGAAACGGCTCCTGCCATgtttAagagctaTGCTGGAAACAGCAtagcaaGAAGAGCAGGAGCGCTCTTCCGAGCTGTACAAGTGAACGCGTTAAGTCGANNNNNNNNNNTCGACAAGCTCACCTATTAGCGGCTAAGGC	TBR1_311_promoter	ENSG00000136535	TBR1
TBR1	Horlbeck_etal_CRISPRa_guides_for_9_NDD_pilot_risk_genes	G	CGCTCTAAAGGGGGGAAGG	atcttgtggaaaggacGAAACACCGCGCTCTAAAGGGGGGAAGGgtttAagagctaTGCTGGAAACAGCAtagcaaGAAGAGCAGGAGCGCTCTTCCGAGCTGTACAAGTGAACGCGTTAAGTCGANNNNNNNNNNTCGACAAGCTCACCTATTAGCGGCTAAGGC	TBR1_315_promoter	ENSG00000136535	TBR1
TBR1	Horlbeck_etal_CRISPRa_guides_for_9_NDD_pilot_risk_genes	G	CTCCTGGTAGCGACGATCA	atcttgtggaaaggacGAAACACCGCTCCTGGTAGCGACGATCAgtttAagagctaTGCTGGAAACAGCAtagcaaGAAGAGCAGGAGCGCTCTTCCGAGCTGTACAAGTGAACGCGTTAAGTCGANNNNNNNNNNTCGACAAGCTCACCTATTAGCGGCTAAGGC	TBR1_313_promoter	ENSG00000136535	TBR1
TBR1	Horlbeck_etal_CRISPRa_guides_for_9_NDD_pilot_risk_genes	G	GCTTGTGCAGCCGATGAAA	atcttgtggaaaggacGAAACACCGGCTTGTGCAGCCGATGAAAgtttAagagctaTGCTGGAAACAGCAtagcaaGAAGAGCAGGAGCGCTCTTCCGAGCTGTACAAGTGAACGCGTTAAGTCGANNNNNNNNNNTCGACAAGCTCACCTATTAGCGGCTAAGGC	TBR1_312_promoter	ENSG00000136535	TBR1
TBR1	Horlbeck_etal_CRISPRa_guides_for_9_NDD_pilot_risk_genes	G	TCAGCAGCTAACCAATGGC	atcttgtggaaaggacGAAACACCGTCAGCAGCTAACCAATGGCgtttAagagctaTGCTGGAAACAGCAtagcaaGAAGAGCAGGAGCGCTCTTCCGAGCTGTACAAGTGAACGCGTTAAGTCGANNNNNNNNNNTCGACAAGCTCACCTATTAGCGGCTAAGGC	TBR1_314_promoter	ENSG00000136535	TBR1
TBR1	Horlbeck_etal_CRISPRa_guides_for_9_NDD_pilot_risk_genes	G	TGCCATGATCGTCGCTACC	atcttgtggaaaggacGAAACACCGTGCCATGATCGTCGCTACCgtttAagagctaTGCTGGAAACAGCAtagcaaGAAGAGCAGGAGCGCTCTTCCGAGCTGTACAAGTGAACGCGTTAAGTCGANNNNNNNNNNTCGACAAGCTCACCTATTAGCGGCTAAGGC	TBR1_325_promoter	ENSG00000136535	TBR1
TBR1	Horlbeck_etal_CRISPRa_guides_for_9_NDD_pilot_risk_genes	G	TTTCCCTGGGAGAAGAGAT	atcttgtggaaaggacGAAACACCGTTTCCCTGGGAGAAGAGATgtttAagagctaTGCTGGAAACAGCAtagcaaGAAGAGCAGGAGCGCTCTTCCGAGCTGTACAAGTGAACGCGTTAAGTCGANNNNNNNNNNTCGACAAGCTCACCTATTAGCGGCTAAGGC	TBR1_323_promoter	ENSG00000136535	TBR1
TBR1;ENST00000389554::chr2:161415796-161416296(+)	CRISPRaQTL_Flashfry_pipeline	T	AGAGCGGAGGGGCGGAGGA	atcttgtggaaaggacGAAACACCGAGAGCGGAGGGGCGGAGGAgtttAagagctaTGCTGGAAACAGCAtagcaaGAAGAGCAGGAGCGCTCTTCCGAGCTGTACAAGTGAACGCGTTAAGTCGANNNNNNNNNNTCGACAAGCTCACCTATTAGCGGCTAAGGC	TBR1_324_Flashfry_promoter	ENSG00000136535	TBR1
TBR1;ENST00000389554::chr2:161415796-161416296(+)	CRISPRaQTL_Flashfry_pipeline	G	CAGTGGTCACAGAGCTTAA	atcttgtggaaaggacGAAACACCGCAGTGGTCACAGAGCTTAAgtttAagagctaTGCTGGAAACAGCAtagcaaGAAGAGCAGGAGCGCTCTTCCGAGCTGTACAAGTGAACGCGTTAAGTCGANNNNNNNNNNTCGACAAGCTCACCTATTAGCGGCTAAGGC	TBR1_316_Flashfry_promoter	ENSG00000136535	TBR1
TBR1;ENST00000389554::chr2:161415796-161416296(+)	CRISPRaQTL_Flashfry_pipeline	C	CCCCTTTAGAGCGGAGGGG	atcttgtggaaaggacGAAACACCGCCCCTTTAGAGCGGAGGGGgtttAagagctaTGCTGGAAACAGCAtagcaaGAAGAGCAGGAGCGCTCTTCCGAGCTGTACAAGTGAACGCGTTAAGTCGANNNNNNNNNNTCGACAAGCTCACCTATTAGCGGCTAAGGC	TBR1_318_Flashfry_promoter	ENSG00000136535	TBR1
TBR1;ENST00000389554::chr2:161415796-161416296(+)	CRISPRaQTL_Flashfry_pipeline	T	TTGAATCTTCCTAAAGCAG	atcttgtggaaaggacGAAACACCGTTGAATCTTCCTAAAGCAGgtttAagagctaTGCTGGAAACAGCAtagcaaGAAGAGCAGGAGCGCTCTTCCGAGCTGTACAAGTGAACGCGTTAAGTCGANNNNNNNNNNTCGACAAGCTCACCTATTAGCGGCTAAGGC	TBR1_317_Flashfry_promoter	ENSG00000136535	TBR1
TBR1;ENST00000410035::chr2:161417394-161417894(+)	CRISPRaQTL_Flashfry_pipeline	A	AGATTAAATGCAAGAAGCG	atcttgtggaaaggacGAAACACCGAGATTAAATGCAAGAAGCGgtttAagagctaTGCTGGAAACAGCAtagcaaGAAGAGCAGGAGCGCTCTTCCGAGCTGTACAAGTGAACGCGTTAAGTCGANNNNNNNNNNTCGACAAGCTCACCTATTAGCGGCTAAGGC	TBR1_320_Flashfry_promoter	ENSG00000136535	TBR1
TBR1;ENST00000410035::chr2:161417394-161417894(+)	CRISPRaQTL_Flashfry_pipeline	T	ATTTGCTGGATTAGAAAAA	atcttgtggaaaggacGAAACACCGATTTGCTGGATTAGAAAAAgtttAagagctaTGCTGGAAACAGCAtagcaaGAAGAGCAGGAGCGCTCTTCCGAGCTGTACAAGTGAACGCGTTAAGTCGANNNNNNNNNNTCGACAAGCTCACCTATTAGCGGCTAAGGC	TBR1_321_Flashfry_promoter	ENSG00000136535	TBR1
TBR1;ENST00000410035::chr2:161417394-161417894(+)	CRISPRaQTL_Flashfry_pipeline	G	CAACCCAAATCAGGGAGAG	atcttgtggaaaggacGAAACACCGCAACCCAAATCAGGGAGAGgtttAagagctaTGCTGGAAACAGCAtagcaaGAAGAGCAGGAGCGCTCTTCCGAGCTGTACAAGTGAACGCGTTAAGTCGANNNNNNNNNNTCGACAAGCTCACCTATTAGCGGCTAAGGC	TBR1_322_Flashfry_promoter	ENSG00000136535	TBR1
TBR1;ENST00000410035::chr2:161417394-161417894(+)	CRISPRaQTL_Flashfry_pipeline	A	CCCAAATCAGGGAGAGCGG	atcttgtggaaaggacGAAACACCGCCCAAATCAGGGAGAGCGGgtttAagagctaTGCTGGAAACAGCAtagcaaGAAGAGCAGGAGCGCTCTTCCGAGCTGTACAAGTGAACGCGTTAAGTCGANNNNNNNNNNTCGACAAGCTCACCTATTAGCGGCTAAGGC	TBR1_319_Flashfry_promoter	ENSG00000136535	TBR1
TCF4	Horlbeck_etal_CRISPRa_guides_for_9_NDD_pilot_risk_genes	G	CAGCAAAGAAATGGGTGGG	atcttgtggaaaggacGAAACACCGCAGCAAAGAAATGGGTGGGgtttAagagctaTGCTGGAAACAGCAtagcaaGAAGAGCAGGAGCGCTCTTCCGAGCTGTACAAGTGAACGCGTTAAGTCGANNNNNNNNNNTCGACAAGCTCACCTATTAGCGGCTAAGGC	TCF4_335_promoter	ENSG00000196628	TCF4
TCF4	Horlbeck_etal_CRISPRa_guides_for_9_NDD_pilot_risk_genes	G	CATCCTAGCCTGCCCGACC	atcttgtggaaaggacGAAACACCGCATCCTAGCCTGCCCGACCgtttAagagctaTGCTGGAAACAGCAtagcaaGAAGAGCAGGAGCGCTCTTCCGAGCTGTACAAGTGAACGCGTTAAGTCGANNNNNNNNNNTCGACAAGCTCACCTATTAGCGGCTAAGGC	TCF4_329_promoter	ENSG00000196628	TCF4
TCF4	Horlbeck_etal_CRISPRa_guides_for_9_NDD_pilot_risk_genes	G	CCCTCGGGGTGGGTGCGAG	atcttgtggaaaggacGAAACACCGCCCTCGGGGTGGGTGCGAGgtttAagagctaTGCTGGAAACAGCAtagcaaGAAGAGCAGGAGCGCTCTTCCGAGCTGTACAAGTGAACGCGTTAAGTCGANNNNNNNNNNTCGACAAGCTCACCTATTAGCGGCTAAGGC	TCF4_330_promoter	ENSG00000196628	TCF4
TCF4	Horlbeck_etal_CRISPRa_guides_for_9_NDD_pilot_risk_genes	G	CCTCCCCGGAGAAGAGAGT	atcttgtggaaaggacGAAACACCGcctccccGGAGAAGAGAGTgtttAagagctaTGCTGGAAACAGCAtagcaaGAAGAGCAGGAGCGCTCTTCCGAGCTGTACAAGTGAACGCGTTAAGTCGANNNNNNNNNNTCGACAAGCTCACCTATTAGCGGCTAAGGC	TCF4_326_promoter	ENSG00000196628	TCF4
TCF4	Horlbeck_etal_CRISPRa_guides_for_9_NDD_pilot_risk_genes	G	GACTTGCTCCGGGTCGGGC	atcttgtggaaaggacGAAACACCGGACTTGCTCCGGGTCGGGCgtttAagagctaTGCTGGAAACAGCAtagcaaGAAGAGCAGGAGCGCTCTTCCGAGCTGTACAAGTGAACGCGTTAAGTCGANNNNNNNNNNTCGACAAGCTCACCTATTAGCGGCTAAGGC	TCF4_333_promoter	ENSG00000196628	TCF4
TCF4	Horlbeck_etal_CRISPRa_guides_for_9_NDD_pilot_risk_genes	G	GCAAGTCGCGTCTCCCCGC	atcttgtggaaaggacGAAACACCGGCAAGTCGCGTCTCCCCGCgtttAagagctaTGCTGGAAACAGCAtagcaaGAAGAGCAGGAGCGCTCTTCCGAGCTGTACAAGTGAACGCGTTAAGTCGANNNNNNNNNNTCGACAAGCTCACCTATTAGCGGCTAAGGC	TCF4_331_promoter	ENSG00000196628	TCF4
TCF4	Horlbeck_etal_CRISPRa_guides_for_9_NDD_pilot_risk_genes	G	GGGAGGGGGAAACACGCCG	atcttgtggaaaggacGAAACACCGgggagggggAAACACGCCGgtttAagagctaTGCTGGAAACAGCAtagcaaGAAGAGCAGGAGCGCTCTTCCGAGCTGTACAAGTGAACGCGTTAAGTCGANNNNNNNNNNTCGACAAGCTCACCTATTAGCGGCTAAGGC	TCF4_328_promoter	ENSG00000196628	TCF4
TCF4	Horlbeck_etal_CRISPRa_guides_for_9_NDD_pilot_risk_genes	G	GGGGAGACGCGACTTGCTC	atcttgtggaaaggacGAAACACCGGGGGAGACGCGACTTGCTCgtttAagagctaTGCTGGAAACAGCAtagcaaGAAGAGCAGGAGCGCTCTTCCGAGCTGTACAAGTGAACGCGTTAAGTCGANNNNNNNNNNTCGACAAGCTCACCTATTAGCGGCTAAGGC	TCF4_334_promoter	ENSG00000196628	TCF4
TCF4	Horlbeck_etal_CRISPRa_guides_for_9_NDD_pilot_risk_genes	G	TGCCCGTTGCATCCCTCGG	atcttgtggaaaggacGAAACACCGTGCCCGTTGCATCCCTCGGgtttAagagctaTGCTGGAAACAGCAtagcaaGAAGAGCAGGAGCGCTCTTCCGAGCTGTACAAGTGAACGCGTTAAGTCGANNNNNNNNNNTCGACAAGCTCACCTATTAGCGGCTAAGGC	TCF4_332_promoter	ENSG00000196628	TCF4
TCF4	Horlbeck_etal_CRISPRa_guides_for_9_NDD_pilot_risk_genes	G	TGCCTCCGAGGGATGCAAC	atcttgtggaaaggacGAAACACCGTGCCTCCGAGGGATGCAACgtttAagagctaTGCTGGAAACAGCAtagcaaGAAGAGCAGGAGCGCTCTTCCGAGCTGTACAAGTGAACGCGTTAAGTCGANNNNNNNNNNTCGACAAGCTCACCTATTAGCGGCTAAGGC	TCF4_327_promoter	ENSG00000196628	TCF4
TCF4;ENST00000354452;ENST00000356073;ENST00000564999;ENST00000566279;ENST00000566286;ENST00000616053;ENST00000635822::chr18:55588193-55589130(-)	CRISPRaQTL_Flashfry_pipeline	A	ACACCAACTCTCTTCTCCG	atcttgtggaaaggacGAAACACCGACACCAACTCTCTTCTCCGgtttAagagctaTGCTGGAAACAGCAtagcaaGAAGAGCAGGAGCGCTCTTCCGAGCTGTACAAGTGAACGCGTTAAGTCGANNNNNNNNNNTCGACAAGCTCACCTATTAGCGGCTAAGGC	TCF4_376_Flashfry_promoter	ENSG00000196628	TCF4
TCF4;ENST00000354452;ENST00000356073;ENST00000564999;ENST00000566279;ENST00000566286;ENST00000616053;ENST00000635822::chr18:55588193-55589130(-)	CRISPRaQTL_Flashfry_pipeline	C	CAACTCTCTTCTCCGGGGA	atcttgtggaaaggacGAAACACCGCAACTCTCTTCTCCGGGGAgtttAagagctaTGCTGGAAACAGCAtagcaaGAAGAGCAGGAGCGCTCTTCCGAGCTGTACAAGTGAACGCGTTAAGTCGANNNNNNNNNNTCGACAAGCTCACCTATTAGCGGCTAAGGC	TCF4_378_Flashfry_promoter	ENSG00000196628	TCF4
TCF4;ENST00000354452;ENST00000356073;ENST00000564999;ENST00000566279;ENST00000566286;ENST00000616053;ENST00000635822::chr18:55588193-55589130(-)	CRISPRaQTL_Flashfry_pipeline	A	CTTGCAATTCCGTGCGCCT	atcttgtggaaaggacGAAACACCGCTTGCAATTCCGTGCGCCTgtttAagagctaTGCTGGAAACAGCAtagcaaGAAGAGCAGGAGCGCTCTTCCGAGCTGTACAAGTGAACGCGTTAAGTCGANNNNNNNNNNTCGACAAGCTCACCTATTAGCGGCTAAGGC	TCF4_377_Flashfry_promoter	ENSG00000196628	TCF4
TCF4;ENST00000354452;ENST00000356073;ENST00000564999;ENST00000566279;ENST00000566286;ENST00000616053;ENST00000635822::chr18:55588193-55589130(-)	CRISPRaQTL_Flashfry_pipeline	A	GTGCCTCCGAGGGATGCAA	atcttgtggaaaggacGAAACACCGGTGCCTCCGAGGGATGCAAgtttAagagctaTGCTGGAAACAGCAtagcaaGAAGAGCAGGAGCGCTCTTCCGAGCTGTACAAGTGAACGCGTTAAGTCGANNNNNNNNNNTCGACAAGCTCACCTATTAGCGGCTAAGGC	TCF4_379_Flashfry_promoter	ENSG00000196628	TCF4
TCF4;ENST00000398339::chr18:55636028-55636528(-)	CRISPRaQTL_Flashfry_pipeline	T	AGCATCCTGAAATGGTAGG	atcttgtggaaaggacGAAACACCGAGCATCCTGAAATGGTAGGgtttAagagctaTGCTGGAAACAGCAtagcaaGAAGAGCAGGAGCGCTCTTCCGAGCTGTACAAGTGAACGCGTTAAGTCGANNNNNNNNNNTCGACAAGCTCACCTATTAGCGGCTAAGGC	TCF4_380_Flashfry_promoter	ENSG00000196628	TCF4
TCF4;ENST00000398339::chr18:55636028-55636528(-)	CRISPRaQTL_Flashfry_pipeline	G	CTGAGATAGCATCCTGAAA	atcttgtggaaaggacGAAACACCGCTGAGATAGCATCCTGAAAgtttAagagctaTGCTGGAAACAGCAtagcaaGAAGAGCAGGAGCGCTCTTCCGAGCTGTACAAGTGAACGCGTTAAGTCGANNNNNNNNNNTCGACAAGCTCACCTATTAGCGGCTAAGGC	TCF4_381_Flashfry_promoter	ENSG00000196628	TCF4
TCF4;ENST00000398339::chr18:55636028-55636528(-)	CRISPRaQTL_Flashfry_pipeline	A	GAAGGAAGCCGAAGAGAAA	atcttgtggaaaggacGAAACACCGGAAGGAAGCCGAAGAGAAAgtttAagagctaTGCTGGAAACAGCAtagcaaGAAGAGCAGGAGCGCTCTTCCGAGCTGTACAAGTGAACGCGTTAAGTCGANNNNNNNNNNTCGACAAGCTCACCTATTAGCGGCTAAGGC	TCF4_383_Flashfry_promoter	ENSG00000196628	TCF4
TCF4;ENST00000398339::chr18:55636028-55636528(-)	CRISPRaQTL_Flashfry_pipeline	C	TAAGAACTTCTAAATTAAT	atcttgtggaaaggacGAAACACCGTAAGAACTTCTAAATTAATgtttAagagctaTGCTGGAAACAGCAtagcaaGAAGAGCAGGAGCGCTCTTCCGAGCTGTACAAGTGAACGCGTTAAGTCGANNNNNNNNNNTCGACAAGCTCACCTATTAGCGGCTAAGGC	TCF4_382_Flashfry_promoter	ENSG00000196628	TCF4
TCF4;ENST00000457482;ENST00000570287;ENST00000637169::chr18:55321641-55322723(-)	CRISPRaQTL_Flashfry_pipeline	C	CATATGGCCGGGCCAAGCG	atcttgtggaaaggacGAAACACCGCATATGGCCGGGCCAAGCGgtttAagagctaTGCTGGAAACAGCAtagcaaGAAGAGCAGGAGCGCTCTTCCGAGCTGTACAAGTGAACGCGTTAAGTCGANNNNNNNNNNTCGACAAGCTCACCTATTAGCGGCTAAGGC	TCF4_384_Flashfry_promoter	ENSG00000196628	TCF4
TCF4;ENST00000457482;ENST00000570287;ENST00000637169::chr18:55321641-55322723(-)	CRISPRaQTL_Flashfry_pipeline	A	GCGTCTGACAGCAGCGCCG	atcttgtggaaaggacGAAACACCGGCGTCTGACAGCAGCGCCGgtttAagagctaTGCTGGAAACAGCAtagcaaGAAGAGCAGGAGCGCTCTTCCGAGCTGTACAAGTGAACGCGTTAAGTCGANNNNNNNNNNTCGACAAGCTCACCTATTAGCGGCTAAGGC	TCF4_386_Flashfry_promoter	ENSG00000196628	TCF4
TCF4;ENST00000457482;ENST00000570287;ENST00000637169::chr18:55321641-55322723(-)	CRISPRaQTL_Flashfry_pipeline	G	TAAGAATCGGCATTATTCG	atcttgtggaaaggacGAAACACCGTAAGAATCGGCATTATTCGgtttAagagctaTGCTGGAAACAGCAtagcaaGAAGAGCAGGAGCGCTCTTCCGAGCTGTACAAGTGAACGCGTTAAGTCGANNNNNNNNNNTCGACAAGCTCACCTATTAGCGGCTAAGGC	TCF4_387_Flashfry_promoter	ENSG00000196628	TCF4
TCF4;ENST00000457482;ENST00000570287;ENST00000637169::chr18:55321641-55322723(-)	CRISPRaQTL_Flashfry_pipeline	C	TTTGCATATTCACCACGCT	atcttgtggaaaggacGAAACACCGTTTGCATATTCACCACGCTgtttAagagctaTGCTGGAAACAGCAtagcaaGAAGAGCAGGAGCGCTCTTCCGAGCTGTACAAGTGAACGCGTTAAGTCGANNNNNNNNNNTCGACAAGCTCACCTATTAGCGGCTAAGGC	TCF4_385_Flashfry_promoter	ENSG00000196628	TCF4
TCF4;ENST00000537578;ENST00000564403;ENST00000565018;ENST00000568740;ENST00000629387;ENST00000636400::chr18:55589778-55590340(-)	CRISPRaQTL_Flashfry_pipeline	A	AACTCCACAGACTTCCGCA	atcttgtggaaaggacGAAACACCGAACTCCACAGACTTCCGCAgtttAagagctaTGCTGGAAACAGCAtagcaaGAAGAGCAGGAGCGCTCTTCCGAGCTGTACAAGTGAACGCGTTAAGTCGANNNNNNNNNNTCGACAAGCTCACCTATTAGCGGCTAAGGC	TCF4_389_Flashfry_promoter	ENSG00000196628	TCF4
TCF4;ENST00000537578;ENST00000564403;ENST00000565018;ENST00000568740;ENST00000629387;ENST00000636400::chr18:55589778-55590340(-)	CRISPRaQTL_Flashfry_pipeline	G	ATACCCCCAGGTCTCCCTG	atcttgtggaaaggacGAAACACCGATACCCCCAGGTCTCCCTGgtttAagagctaTGCTGGAAACAGCAtagcaaGAAGAGCAGGAGCGCTCTTCCGAGCTGTACAAGTGAACGCGTTAAGTCGANNNNNNNNNNTCGACAAGCTCACCTATTAGCGGCTAAGGC	TCF4_351_Flashfry_promoter	ENSG00000196628	TCF4
TCF4;ENST00000537578;ENST00000564403;ENST00000565018;ENST00000568740;ENST00000629387;ENST00000636400::chr18:55589778-55590340(-)	CRISPRaQTL_Flashfry_pipeline	G	CAACACGAATAAGAGCGCA	atcttgtggaaaggacGAAACACCGCAACACGAATAAGAGCGCAgtttAagagctaTGCTGGAAACAGCAtagcaaGAAGAGCAGGAGCGCTCTTCCGAGCTGTACAAGTGAACGCGTTAAGTCGANNNNNNNNNNTCGACAAGCTCACCTATTAGCGGCTAAGGC	TCF4_390_Flashfry_promoter	ENSG00000196628	TCF4
TCF4;ENST00000537578;ENST00000564403;ENST00000565018;ENST00000568740;ENST00000629387;ENST00000636400::chr18:55589778-55590340(-)	CRISPRaQTL_Flashfry_pipeline	G	GGGGTATCTCACTTCCCTG	atcttgtggaaaggacGAAACACCGGGGGTATCTCACTTCCCTGgtttAagagctaTGCTGGAAACAGCAtagcaaGAAGAGCAGGAGCGCTCTTCCGAGCTGTACAAGTGAACGCGTTAAGTCGANNNNNNNNNNTCGACAAGCTCACCTATTAGCGGCTAAGGC	TCF4_388_Flashfry_promoter	ENSG00000196628	TCF4
TCF4;ENST00000537856;ENST00000570177::chr18:55401758-55402741(-)	CRISPRaQTL_Flashfry_pipeline	A	ACTGCCATGAACTGCACTC	atcttgtggaaaggacGAAACACCGACTGCCATGAACTGCACTCgtttAagagctaTGCTGGAAACAGCAtagcaaGAAGAGCAGGAGCGCTCTTCCGAGCTGTACAAGTGAACGCGTTAAGTCGANNNNNNNNNNTCGACAAGCTCACCTATTAGCGGCTAAGGC	TCF4_353_Flashfry_promoter	ENSG00000196628	TCF4
TCF4;ENST00000537856;ENST00000570177::chr18:55401758-55402741(-)	CRISPRaQTL_Flashfry_pipeline	G	CAGAAGACCGTGTTCCTGT	atcttgtggaaaggacGAAACACCGCAGAAGACCGTGTTCCTGTgtttAagagctaTGCTGGAAACAGCAtagcaaGAAGAGCAGGAGCGCTCTTCCGAGCTGTACAAGTGAACGCGTTAAGTCGANNNNNNNNNNTCGACAAGCTCACCTATTAGCGGCTAAGGC	TCF4_391_Flashfry_promoter	ENSG00000196628	TCF4
TCF4;ENST00000537856;ENST00000570177::chr18:55401758-55402741(-)	CRISPRaQTL_Flashfry_pipeline	T	TACAGCCATTCCAGCGCAA	atcttgtggaaaggacGAAACACCGTACAGCCATTCCAGCGCAAgtttAagagctaTGCTGGAAACAGCAtagcaaGAAGAGCAGGAGCGCTCTTCCGAGCTGTACAAGTGAACGCGTTAAGTCGANNNNNNNNNNTCGACAAGCTCACCTATTAGCGGCTAAGGC	TCF4_352_Flashfry_promoter	ENSG00000196628	TCF4
TCF4;ENST00000537856;ENST00000570177::chr18:55401758-55402741(-)	CRISPRaQTL_Flashfry_pipeline	G	TTTCTGAGGGTCAAGGCGG	atcttgtggaaaggacGAAACACCGTTTCTGAGGGTCAAGGCGGgtttAagagctaTGCTGGAAACAGCAtagcaaGAAGAGCAGGAGCGCTCTTCCGAGCTGTACAAGTGAACGCGTTAAGTCGANNNNNNNNNNTCGACAAGCTCACCTATTAGCGGCTAAGGC	TCF4_354_Flashfry_promoter	ENSG00000196628	TCF4
TCF4;ENST00000540999;ENST00000568673::chr18:55585909-55586606(-)	CRISPRaQTL_Flashfry_pipeline	A	AGTGCAACAAGCAGAAAGG	atcttgtggaaaggacGAAACACCGAGTGCAACAAGCAGAAAGGgtttAagagctaTGCTGGAAACAGCAtagcaaGAAGAGCAGGAGCGCTCTTCCGAGCTGTACAAGTGAACGCGTTAAGTCGANNNNNNNNNNTCGACAAGCTCACCTATTAGCGGCTAAGGC	TCF4_358_Flashfry_promoter	ENSG00000196628	TCF4
TCF4;ENST00000540999;ENST00000568673::chr18:55585909-55586606(-)	CRISPRaQTL_Flashfry_pipeline	A	ATCCAAACCGCCTTCCAAG	atcttgtggaaaggacGAAACACCGATCCAAACCGCCTTCCAAGgtttAagagctaTGCTGGAAACAGCAtagcaaGAAGAGCAGGAGCGCTCTTCCGAGCTGTACAAGTGAACGCGTTAAGTCGANNNNNNNNNNTCGACAAGCTCACCTATTAGCGGCTAAGGC	TCF4_357_Flashfry_promoter	ENSG00000196628	TCF4
TCF4;ENST00000540999;ENST00000568673::chr18:55585909-55586606(-)	CRISPRaQTL_Flashfry_pipeline	A	CTAGATACGTCGAAGAAGA	atcttgtggaaaggacGAAACACCGCTAGATACGTCGAAGAAGAgtttAagagctaTGCTGGAAACAGCAtagcaaGAAGAGCAGGAGCGCTCTTCCGAGCTGTACAAGTGAACGCGTTAAGTCGANNNNNNNNNNTCGACAAGCTCACCTATTAGCGGCTAAGGC	TCF4_355_Flashfry_promoter	ENSG00000196628	TCF4
TCF4;ENST00000540999;ENST00000568673::chr18:55585909-55586606(-)	CRISPRaQTL_Flashfry_pipeline	C	TCTTCTTCGACGTATCTAG	atcttgtggaaaggacGAAACACCGTCTTCTTCGACGTATCTAGgtttAagagctaTGCTGGAAACAGCAtagcaaGAAGAGCAGGAGCGCTCTTCCGAGCTGTACAAGTGAACGCGTTAAGTCGANNNNNNNNNNTCGACAAGCTCACCTATTAGCGGCTAAGGC	TCF4_356_Flashfry_promoter	ENSG00000196628	TCF4
TCF4;ENST00000543082::chr18:55510773-55511273(-)	CRISPRaQTL_Flashfry_pipeline	A	CAAGATCTCTGCCAAACAG	atcttgtggaaaggacGAAACACCGCAAGATCTCTGCCAAACAGgtttAagagctaTGCTGGAAACAGCAtagcaaGAAGAGCAGGAGCGCTCTTCCGAGCTGTACAAGTGAACGCGTTAAGTCGANNNNNNNNNNTCGACAAGCTCACCTATTAGCGGCTAAGGC	TCF4_362_Flashfry_promoter	ENSG00000196628	TCF4
TCF4;ENST00000543082::chr18:55510773-55511273(-)	CRISPRaQTL_Flashfry_pipeline	C	CAGCTTGATGCGTAAAGGA	atcttgtggaaaggacGAAACACCGCAGCTTGATGCGTAAAGGAgtttAagagctaTGCTGGAAACAGCAtagcaaGAAGAGCAGGAGCGCTCTTCCGAGCTGTACAAGTGAACGCGTTAAGTCGANNNNNNNNNNTCGACAAGCTCACCTATTAGCGGCTAAGGC	TCF4_359_Flashfry_promoter	ENSG00000196628	TCF4
TCF4;ENST00000543082::chr18:55510773-55511273(-)	CRISPRaQTL_Flashfry_pipeline	C	CTTCCTTTACGCATCAAGC	atcttgtggaaaggacGAAACACCGCTTCCTTTACGCATCAAGCgtttAagagctaTGCTGGAAACAGCAtagcaaGAAGAGCAGGAGCGCTCTTCCGAGCTGTACAAGTGAACGCGTTAAGTCGANNNNNNNNNNTCGACAAGCTCACCTATTAGCGGCTAAGGC	TCF4_361_Flashfry_promoter	ENSG00000196628	TCF4
TCF4;ENST00000543082::chr18:55510773-55511273(-)	CRISPRaQTL_Flashfry_pipeline	T	TTGCCAGCTTGATGCGTAA	atcttgtggaaaggacGAAACACCGTTGCCAGCTTGATGCGTAAgtttAagagctaTGCTGGAAACAGCAtagcaaGAAGAGCAGGAGCGCTCTTCCGAGCTGTACAAGTGAACGCGTTAAGTCGANNNNNNNNNNTCGACAAGCTCACCTATTAGCGGCTAAGGC	TCF4_360_Flashfry_promoter	ENSG00000196628	TCF4
TCF4;ENST00000544241;ENST00000564228::chr18:55403715-55404496(-)	CRISPRaQTL_Flashfry_pipeline	C	AATGGGAATTACTAGGCTA	atcttgtggaaaggacGAAACACCGAATGGGAATTACTAGGCTAgtttAagagctaTGCTGGAAACAGCAtagcaaGAAGAGCAGGAGCGCTCTTCCGAGCTGTACAAGTGAACGCGTTAAGTCGANNNNNNNNNNTCGACAAGCTCACCTATTAGCGGCTAAGGC	TCF4_363_Flashfry_promoter	ENSG00000196628	TCF4
TCF4;ENST00000544241;ENST00000564228::chr18:55403715-55404496(-)	CRISPRaQTL_Flashfry_pipeline	T	CAATCACAGGCTCTCCAGA	atcttgtggaaaggacGAAACACCGCAATCACAGGCTCTCCAGAgtttAagagctaTGCTGGAAACAGCAtagcaaGAAGAGCAGGAGCGCTCTTCCGAGCTGTACAAGTGAACGCGTTAAGTCGANNNNNNNNNNTCGACAAGCTCACCTATTAGCGGCTAAGGC	TCF4_364_Flashfry_promoter	ENSG00000196628	TCF4
TCF4;ENST00000544241;ENST00000564228::chr18:55403715-55404496(-)	CRISPRaQTL_Flashfry_pipeline	T	GTGGCCGAATAGCATCGAA	atcttgtggaaaggacGAAACACCGGTGGCCGAATAGCATCGAAgtttAagagctaTGCTGGAAACAGCAtagcaaGAAGAGCAGGAGCGCTCTTCCGAGCTGTACAAGTGAACGCGTTAAGTCGANNNNNNNNNNTCGACAAGCTCACCTATTAGCGGCTAAGGC	TCF4_366_Flashfry_promoter	ENSG00000196628	TCF4
TCF4;ENST00000544241;ENST00000564228::chr18:55403715-55404496(-)	CRISPRaQTL_Flashfry_pipeline	T	TAGAGAAAGTGGAGGCCAT	atcttgtggaaaggacGAAACACCGTAGAGAAAGTGGAGGCCATgtttAagagctaTGCTGGAAACAGCAtagcaaGAAGAGCAGGAGCGCTCTTCCGAGCTGTACAAGTGAACGCGTTAAGTCGANNNNNNNNNNTCGACAAGCTCACCTATTAGCGGCTAAGGC	TCF4_365_Flashfry_promoter	ENSG00000196628	TCF4
TCF4;ENST00000561831::chr18:55302627-55303127(-)	CRISPRaQTL_Flashfry_pipeline	C	CAGATGCAGCTTTATCCAG	atcttgtggaaaggacGAAACACCGCAGATGCAGCTTTATCCAGgtttAagagctaTGCTGGAAACAGCAtagcaaGAAGAGCAGGAGCGCTCTTCCGAGCTGTACAAGTGAACGCGTTAAGTCGANNNNNNNNNNTCGACAAGCTCACCTATTAGCGGCTAAGGC	TCF4_370_Flashfry_promoter	ENSG00000196628	TCF4
TCF4;ENST00000561831::chr18:55302627-55303127(-)	CRISPRaQTL_Flashfry_pipeline	A	CCATAAGAGAAATCTGGAT	atcttgtggaaaggacGAAACACCGCCATAAGAGAAATCTGGATgtttAagagctaTGCTGGAAACAGCAtagcaaGAAGAGCAGGAGCGCTCTTCCGAGCTGTACAAGTGAACGCGTTAAGTCGANNNNNNNNNNTCGACAAGCTCACCTATTAGCGGCTAAGGC	TCF4_368_Flashfry_promoter	ENSG00000196628	TCF4
TCF4;ENST00000561831::chr18:55302627-55303127(-)	CRISPRaQTL_Flashfry_pipeline	G	TAAAAGAGGCATTCAGGGA	atcttgtggaaaggacGAAACACCGTAAAAGAGGCATTCAGGGAgtttAagagctaTGCTGGAAACAGCAtagcaaGAAGAGCAGGAGCGCTCTTCCGAGCTGTACAAGTGAACGCGTTAAGTCGANNNNNNNNNNTCGACAAGCTCACCTATTAGCGGCTAAGGC	TCF4_369_Flashfry_promoter	ENSG00000196628	TCF4
TCF4;ENST00000561831::chr18:55302627-55303127(-)	CRISPRaQTL_Flashfry_pipeline	T	TAGTAGCTTCTCTCTACTT	atcttgtggaaaggacGAAACACCGTAGTAGCTTCTCTCTACTTgtttAagagctaTGCTGGAAACAGCAtagcaaGAAGAGCAGGAGCGCTCTTCCGAGCTGTACAAGTGAACGCGTTAAGTCGANNNNNNNNNNTCGACAAGCTCACCTATTAGCGGCTAAGGC	TCF4_367_Flashfry_promoter	ENSG00000196628	TCF4
TCF4;ENST00000561992;ENST00000626584::chr18:55422357-55422993(-)	CRISPRaQTL_Flashfry_pipeline	C	CTATGATGGAAATTTAGGG	atcttgtggaaaggacGAAACACCGCTATGATGGAAATTTAGGGgtttAagagctaTGCTGGAAACAGCAtagcaaGAAGAGCAGGAGCGCTCTTCCGAGCTGTACAAGTGAACGCGTTAAGTCGANNNNNNNNNNTCGACAAGCTCACCTATTAGCGGCTAAGGC	TCF4_372_Flashfry_promoter	ENSG00000196628	TCF4
TCF4;ENST00000561992;ENST00000626584::chr18:55422357-55422993(-)	CRISPRaQTL_Flashfry_pipeline	T	CTGATGGCTAATTATGCAT	atcttgtggaaaggacGAAACACCGCTGATGGCTAATTATGCATgtttAagagctaTGCTGGAAACAGCAtagcaaGAAGAGCAGGAGCGCTCTTCCGAGCTGTACAAGTGAACGCGTTAAGTCGANNNNNNNNNNTCGACAAGCTCACCTATTAGCGGCTAAGGC	TCF4_373_Flashfry_promoter	ENSG00000196628	TCF4
TCF4;ENST00000561992;ENST00000626584::chr18:55422357-55422993(-)	CRISPRaQTL_Flashfry_pipeline	T	TTCACCCAAAAATGCTGAT	atcttgtggaaaggacGAAACACCGTTCACCCAAAAATGCTGATgtttAagagctaTGCTGGAAACAGCAtagcaaGAAGAGCAGGAGCGCTCTTCCGAGCTGTACAAGTGAACGCGTTAAGTCGANNNNNNNNNNTCGACAAGCTCACCTATTAGCGGCTAAGGC	TCF4_374_Flashfry_promoter	ENSG00000196628	TCF4
TCF4;ENST00000561992;ENST00000626584::chr18:55422357-55422993(-)	CRISPRaQTL_Flashfry_pipeline	C	TTGCATTATGGAAAATCGG	atcttgtggaaaggacGAAACACCGTTGCATTATGGAAAATCGGgtttAagagctaTGCTGGAAACAGCAtagcaaGAAGAGCAGGAGCGCTCTTCCGAGCTGTACAAGTGAACGCGTTAAGTCGANNNNNNNNNNTCGACAAGCTCACCTATTAGCGGCTAAGGC	TCF4_371_Flashfry_promoter	ENSG00000196628	TCF4
TCF4;ENST00000567880;ENST00000638154::chr18:55587117-55587850(-)	CRISPRaQTL_Flashfry_pipeline	A	AGTCCTCGGTCCCTCCGAG	atcttgtggaaaggacGAAACACCGAGTCCTCGGTCCCTCCGAGgtttAagagctaTGCTGGAAACAGCAtagcaaGAAGAGCAGGAGCGCTCTTCCGAGCTGTACAAGTGAACGCGTTAAGTCGANNNNNNNNNNTCGACAAGCTCACCTATTAGCGGCTAAGGC	TCF4_336_Flashfry_promoter	ENSG00000196628	TCF4
TCF4;ENST00000567880;ENST00000638154::chr18:55587117-55587850(-)	CRISPRaQTL_Flashfry_pipeline	G	GGACCGAGGACTTTGCCAG	atcttgtggaaaggacGAAACACCGGGACCGAGGACTTTGCCAGgtttAagagctaTGCTGGAAACAGCAtagcaaGAAGAGCAGGAGCGCTCTTCCGAGCTGTACAAGTGAACGCGTTAAGTCGANNNNNNNNNNTCGACAAGCTCACCTATTAGCGGCTAAGGC	TCF4_338_Flashfry_promoter	ENSG00000196628	TCF4
TCF4;ENST00000567880;ENST00000638154::chr18:55587117-55587850(-)	CRISPRaQTL_Flashfry_pipeline	G	GGATGGGAGACTTGTTGTT	atcttgtggaaaggacGAAACACCGGGATGGGAGACTTGTTGTTgtttAagagctaTGCTGGAAACAGCAtagcaaGAAGAGCAGGAGCGCTCTTCCGAGCTGTACAAGTGAACGCGTTAAGTCGANNNNNNNNNNTCGACAAGCTCACCTATTAGCGGCTAAGGC	TCF4_375_Flashfry_promoter	ENSG00000196628	TCF4
TCF4;ENST00000567880;ENST00000638154::chr18:55587117-55587850(-)	CRISPRaQTL_Flashfry_pipeline	A	GGGACCGAGGACTTTGCCA	atcttgtggaaaggacGAAACACCGGGGACCGAGGACTTTGCCAgtttAagagctaTGCTGGAAACAGCAtagcaaGAAGAGCAGGAGCGCTCTTCCGAGCTGTACAAGTGAACGCGTTAAGTCGANNNNNNNNNNTCGACAAGCTCACCTATTAGCGGCTAAGGC	TCF4_337_Flashfry_promoter	ENSG00000196628	TCF4
TCF4;ENST00000636822::chr18:55384197-55384697(-)	CRISPRaQTL_Flashfry_pipeline	A	CACTCAGTAGGCCAATGAG	atcttgtggaaaggacGAAACACCGCACTCAGTAGGCCAATGAGgtttAagagctaTGCTGGAAACAGCAtagcaaGAAGAGCAGGAGCGCTCTTCCGAGCTGTACAAGTGAACGCGTTAAGTCGANNNNNNNNNNTCGACAAGCTCACCTATTAGCGGCTAAGGC	TCF4_342_Flashfry_promoter	ENSG00000196628	TCF4
TCF4;ENST00000636822::chr18:55384197-55384697(-)	CRISPRaQTL_Flashfry_pipeline	G	CAGCAAAATCACCCAAAAA	atcttgtggaaaggacGAAACACCGCAGCAAAATCACCCAAAAAgtttAagagctaTGCTGGAAACAGCAtagcaaGAAGAGCAGGAGCGCTCTTCCGAGCTGTACAAGTGAACGCGTTAAGTCGANNNNNNNNNNTCGACAAGCTCACCTATTAGCGGCTAAGGC	TCF4_339_Flashfry_promoter	ENSG00000196628	TCF4
TCF4;ENST00000636822::chr18:55384197-55384697(-)	CRISPRaQTL_Flashfry_pipeline	T	CAGTACTGTGAGAAGGCTC	atcttgtggaaaggacGAAACACCGCAGTACTGTGAGAAGGCTCgtttAagagctaTGCTGGAAACAGCAtagcaaGAAGAGCAGGAGCGCTCTTCCGAGCTGTACAAGTGAACGCGTTAAGTCGANNNNNNNNNNTCGACAAGCTCACCTATTAGCGGCTAAGGC	TCF4_340_Flashfry_promoter	ENSG00000196628	TCF4
TCF4;ENST00000636822::chr18:55384197-55384697(-)	CRISPRaQTL_Flashfry_pipeline	A	GACCAACAAAAACTGGCAT	atcttgtggaaaggacGAAACACCGGACCAACAAAAACTGGCATgtttAagagctaTGCTGGAAACAGCAtagcaaGAAGAGCAGGAGCGCTCTTCCGAGCTGTACAAGTGAACGCGTTAAGTCGANNNNNNNNNNTCGACAAGCTCACCTATTAGCGGCTAAGGC	TCF4_341_Flashfry_promoter	ENSG00000196628	TCF4
TCF4;ENST00000643689::chr18:55352024-55352524(-)	CRISPRaQTL_Flashfry_pipeline	G	ATATTTAGCTATATGGCGG	atcttgtggaaaggacGAAACACCGATATTTAGCTATATGGCGGgtttAagagctaTGCTGGAAACAGCAtagcaaGAAGAGCAGGAGCGCTCTTCCGAGCTGTACAAGTGAACGCGTTAAGTCGANNNNNNNNNNTCGACAAGCTCACCTATTAGCGGCTAAGGC	TCF4_344_Flashfry_promoter	ENSG00000196628	TCF4
TCF4;ENST00000643689::chr18:55352024-55352524(-)	CRISPRaQTL_Flashfry_pipeline	A	GTTCTCAGCGGGTTAACCA	atcttgtggaaaggacGAAACACCGGTTCTCAGCGGGTTAACCAgtttAagagctaTGCTGGAAACAGCAtagcaaGAAGAGCAGGAGCGCTCTTCCGAGCTGTACAAGTGAACGCGTTAAGTCGANNNNNNNNNNTCGACAAGCTCACCTATTAGCGGCTAAGGC	TCF4_343_Flashfry_promoter	ENSG00000196628	TCF4
TCF4;ENST00000643689::chr18:55352024-55352524(-)	CRISPRaQTL_Flashfry_pipeline	T	TAGCTATATGGCGGTGGAA	atcttgtggaaaggacGAAACACCGTAGCTATATGGCGGTGGAAgtttAagagctaTGCTGGAAACAGCAtagcaaGAAGAGCAGGAGCGCTCTTCCGAGCTGTACAAGTGAACGCGTTAAGTCGANNNNNNNNNNTCGACAAGCTCACCTATTAGCGGCTAAGGC	TCF4_346_Flashfry_promoter	ENSG00000196628	TCF4
TCF4;ENST00000643689::chr18:55352024-55352524(-)	CRISPRaQTL_Flashfry_pipeline	G	TTGGATGAGTCATATATAA	atcttgtggaaaggacGAAACACCGTTGGATGAGTCATATATAAgtttAagagctaTGCTGGAAACAGCAtagcaaGAAGAGCAGGAGCGCTCTTCCGAGCTGTACAAGTGAACGCGTTAAGTCGANNNNNNNNNNTCGACAAGCTCACCTATTAGCGGCTAAGGC	TCF4_345_Flashfry_promoter	ENSG00000196628	TCF4
TCF4;ENST00000675707::chr18:55423758-55424258(-)	CRISPRaQTL_Flashfry_pipeline	T	AAGGGTGACTGCTTGGCTG	atcttgtggaaaggacGAAACACCGAAGGGTGACTGCTTGGCTGgtttAagagctaTGCTGGAAACAGCAtagcaaGAAGAGCAGGAGCGCTCTTCCGAGCTGTACAAGTGAACGCGTTAAGTCGANNNNNNNNNNTCGACAAGCTCACCTATTAGCGGCTAAGGC	TCF4_350_Flashfry_promoter	ENSG00000196628	TCF4
TCF4;ENST00000675707::chr18:55423758-55424258(-)	CRISPRaQTL_Flashfry_pipeline	G	CGATTATGAAGACGTCAGT	atcttgtggaaaggacGAAACACCGCGATTATGAAGACGTCAGTgtttAagagctaTGCTGGAAACAGCAtagcaaGAAGAGCAGGAGCGCTCTTCCGAGCTGTACAAGTGAACGCGTTAAGTCGANNNNNNNNNNTCGACAAGCTCACCTATTAGCGGCTAAGGC	TCF4_347_Flashfry_promoter	ENSG00000196628	TCF4
TCF4;ENST00000675707::chr18:55423758-55424258(-)	CRISPRaQTL_Flashfry_pipeline	G	CTTTGGCTCCTGTAAAGAG	atcttgtggaaaggacGAAACACCGCTTTGGCTCCTGTAAAGAGgtttAagagctaTGCTGGAAACAGCAtagcaaGAAGAGCAGGAGCGCTCTTCCGAGCTGTACAAGTGAACGCGTTAAGTCGANNNNNNNNNNTCGACAAGCTCACCTATTAGCGGCTAAGGC	TCF4_348_Flashfry_promoter	ENSG00000196628	TCF4
TCF4;ENST00000675707::chr18:55423758-55424258(-)	CRISPRaQTL_Flashfry_pipeline	T	TGGCTCCTGTAAAGAGAGG	atcttgtggaaaggacGAAACACCGTGGCTCCTGTAAAGAGAGGgtttAagagctaTGCTGGAAACAGCAtagcaaGAAGAGCAGGAGCGCTCTTCCGAGCTGTACAAGTGAACGCGTTAAGTCGANNNNNNNNNNTCGACAAGCTCACCTATTAGCGGCTAAGGC	TCF4_349_Flashfry_promoter	ENSG00000196628	TCF4
UBTF	Horlbeck_etal_TSS_Positive_Control	G	GGTCGGTGTGCGCTCTACG	atcttgtggaaaggacGAAACACCGGGTCGGTGTGCGCTCTACGgtttAagagctaTGCTGGAAACAGCAtagcaaGAAGAGCAGGAGCGCTCTTCCGAGCTGTACAAGTGAACGCGTTAAGTCGANNNNNNNNNNTCGACAAGCTCACCTATTAGCGGCTAAGGC	UBTF_392_TSS_pos_ctrl	ENSG00000108312	UBTF
ZC3HAV1	Horlbeck_etal_TSS_Positive_Control	G	TCGCAGGAAGCGCTCGCTA	atcttgtggaaaggacGAAACACCGTCGCAGGAAGCGCTCGCTAgtttAagagctaTGCTGGAAACAGCAtagcaaGAAGAGCAGGAGCGCTCTTCCGAGCTGTACAAGTGAACGCGTTAAGTCGANNNNNNNNNNTCGACAAGCTCACCTATTAGCGGCTAAGGC	ZC3HAV1_393_TSS_pos_ctrl	ENSG00000105939	ZC3HAV1
ZFR	Horlbeck_etal_TSS_Positive_Control	G	GTCACCACCACTTCGGAGA	atcttgtggaaaggacGAAACACCGgTCACCACCACTTCGGAGAgtttAagagctaTGCTGGAAACAGCAtagcaaGAAGAGCAGGAGCGCTCTTCCGAGCTGTACAAGTGAACGCGTTAAGTCGANNNNNNNNNNTCGACAAGCTCACCTATTAGCGGCTAAGGC	ZFR_394_TSS_pos_ctrl	ENSG00000056097	ZFR
