# Supplementary material for: Multiplex, single-cell CRISPRa screening for cell type specific regulatory elements
Source: Nat Commun. 2024 Sep 18;15:8209. doi: 10.1038/s41467-024-52490-4 (PMC11411074; doi:10.1038/s41467-024-52490-4)
Supplement: Supplementary file 5 — Supplementary Data 2 [file 41467_2024_52490_MOESM5_ESM.csv]

p_val	avg_log2FC	pct.1	pct.2	p_val_adj	target_guide	target_gene	n_cells	n_control_cells
0.531062399	0.015288161	0.109	0.093	1	ANK2_1_promoter	AP1AR	165	33829
0.005858502	0.019945032	0.042	0.015	1	ANK2_1_promoter	ALPK1	165	33829
0.873336374	-0.043402568	0.703	0.676	1	ANK2_1_promoter	LARP7	165	33829
3.36E-179	0.340092206	0.145	0.003	7.00E-175	ANK2_1_promoter	ANK2	165	33829
0.476918747	0.01338888	0.055	0.043	1	ANK2_1_promoter	TIFA	165	33829
0.834135796	-0.000638685	0	0	1	ANK2_1_promoter	NEUROG2	165	33829
0.829910001	0.001237003	0.079	0.074	1	ANK2_1_promoter	ZGRF1	165	33829
0.864294973	-0.000376281	0	0	1	ANK2_1_promoter	CAMK2D	165	33829
0.030126068	0.030344374	0.131	0.093	1	ANK2_10_promoter	AP1AR	321	33673
0.07299908	0.010386822	0.028	0.015	1	ANK2_10_promoter	ALPK1	321	33673
0.346258727	0.000957986	0.773	0.675	1	ANK2_10_promoter	LARP7	321	33673
1.45E-11	0.043322201	0.028	0.004	3.02E-07	ANK2_10_promoter	ANK2	321	33673
0.403784567	0.007220361	0.053	0.043	1	ANK2_10_promoter	TIFA	321	33673
0.769642793	-0.000641643	0	0	1	ANK2_10_promoter	NEUROG2	321	33673
0.200746214	-0.042824752	0.056	0.074	1	ANK2_10_promoter	ZGRF1	321	33673
0.811064729	-0.000378024	0	0	1	ANK2_10_promoter	CAMK2D	321	33673
0.403359158	0.025783002	0.109	0.093	1	ANK2_11_Flashfry_promoter	AP1AR	221	33773
0.39838523	0.007240519	0.023	0.016	1	ANK2_11_Flashfry_promoter	ALPK1	221	33773
0.464654399	-0.079760705	0.688	0.676	1	ANK2_11_Flashfry_promoter	LARP7	221	33773
0.001067743	0.022733186	0.018	0.004	1	ANK2_11_Flashfry_promoter	ANK2	221	33773
0.237898331	-0.03169524	0.027	0.043	1	ANK2_11_Flashfry_promoter	TIFA	221	33773
0.808326327	-0.000639743	0	0	1	ANK2_11_Flashfry_promoter	NEUROG2	221	33773
0.390469686	0.004959469	0.09	0.074	1	ANK2_11_Flashfry_promoter	ZGRF1	221	33773
0.843035773	-0.000376905	0	0	1	ANK2_11_Flashfry_promoter	CAMK2D	221	33773
0.377176459	-0.003114807	0.119	0.093	1	ANK2_12_Flashfry_promoter	AP1AR	135	33859
0.446765435	-0.010864474	0.007	0.016	1	ANK2_12_Flashfry_promoter	ALPK1	135	33859
0.62569374	0.034826047	0.748	0.676	1	ANK2_12_Flashfry_promoter	LARP7	135	33859
0.544147942	0.00694091	0.007	0.004	1	ANK2_12_Flashfry_promoter	ANK2	135	33859
0.225975993	-0.044282706	0.022	0.043	1	ANK2_12_Flashfry_promoter	TIFA	135	33859
0.849859753	-0.000638119	0	0	1	ANK2_12_Flashfry_promoter	NEUROG2	135	33859
0.279587913	-0.07015296	0.052	0.074	1	ANK2_12_Flashfry_promoter	ZGRF1	135	33859
0.877223251	-0.000375948	0	0	1	ANK2_12_Flashfry_promoter	CAMK2D	135	33859
0.228879971	0.021768603	0.118	0.093	1	ANK2_13_Flashfry_promoter	AP1AR	220	33774
0.050348983	0.026237954	0.032	0.015	1	ANK2_13_Flashfry_promoter	ALPK1	220	33774
0.949774057	-0.001633479	0.714	0.676	1	ANK2_13_Flashfry_promoter	LARP7	220	33774
0.025834218	0.020614186	0.014	0.004	1	ANK2_13_Flashfry_promoter	ANK2	220	33774
0.423417082	0.007289486	0.055	0.043	1	ANK2_13_Flashfry_promoter	TIFA	220	33774
0.808755253	-0.000639724	0	0	1	ANK2_13_Flashfry_promoter	NEUROG2	220	33774
0.489006443	-0.046818791	0.064	0.074	1	ANK2_13_Flashfry_promoter	ZGRF1	220	33774
0.84338951	-0.000376894	0	0	1	ANK2_13_Flashfry_promoter	CAMK2D	220	33774
0.51240055	-0.048117426	0.08	0.093	1	ANK2_14_Flashfry_promoter	AP1AR	174	33820
0.294520752	-0.018182062	0.006	0.016	1	ANK2_14_Flashfry_promoter	ALPK1	174	33820
0.223044545	-0.097266572	0.724	0.676	1	ANK2_14_Flashfry_promoter	LARP7	174	33820
0.006460483	0.021504458	0.017	0.004	1	ANK2_14_Flashfry_promoter	ANK2	174	33820
0.540918837	-0.035852757	0.034	0.043	1	ANK2_14_Flashfry_promoter	TIFA	174	33820
0.829711611	-0.000638855	0	0	1	ANK2_14_Flashfry_promoter	NEUROG2	174	33820
0.535201365	-0.042589739	0.063	0.074	1	ANK2_14_Flashfry_promoter	ZGRF1	174	33820
0.860654358	-0.000376381	0	0	1	ANK2_14_Flashfry_promoter	CAMK2D	174	33820
0.566458636	-0.057548678	0.083	0.093	1	ANK2_15_Flashfry_promoter	AP1AR	157	33837
0.762933683	-0.015519073	0.013	0.016	1	ANK2_15_Flashfry_promoter	ALPK1	157	33837
0.965310294	-0.049965954	0.694	0.676	1	ANK2_15_Flashfry_promoter	LARP7	157	33837
0.087560901	0.030546677	0.013	0.004	1	ANK2_15_Flashfry_promoter	ANK2	157	33837
0.730186525	-0.025649471	0.038	0.043	1	ANK2_15_Flashfry_promoter	TIFA	157	33837
0.838174042	-0.000638534	0	0	1	ANK2_15_Flashfry_promoter	NEUROG2	157	33837
0.617200647	-0.017893219	0.064	0.074	1	ANK2_15_Flashfry_promoter	ZGRF1	157	33837
0.867616801	-0.000376192	0	0	1	ANK2_15_Flashfry_promoter	CAMK2D	157	33837
0.999244024	-0.030313098	0.714	0.676	1	ANK2_16_Flashfry_promoter	LARP7	105	33889
0.510830976	-0.008878447	0	0.004	1	ANK2_16_Flashfry_promoter	ANK2	105	33889
0.867502704	-0.000637554	0	0	1	ANK2_16_Flashfry_promoter	NEUROG2	105	33889
0.144700932	0.018621038	0.114	0.074	1	ANK2_16_Flashfry_promoter	ZGRF1	105	33889
0.891711303	-0.000375615	0	0	1	ANK2_16_Flashfry_promoter	CAMK2D	105	33889
0.130257384	0.093272952	0.754	0.676	1	ANK2_17_Flashfry_promoter	LARP7	114	33880
0.431206426	0.01190211	0.009	0.004	1	ANK2_17_Flashfry_promoter	ANK2	114	33880
0.861966077	-0.000637723	0	0	1	ANK2_17_Flashfry_promoter	NEUROG2	114	33880
0.567529356	-0.041224025	0.061	0.074	1	ANK2_17_Flashfry_promoter	ZGRF1	114	33880
0.887166608	-0.000375715	0	0	1	ANK2_17_Flashfry_promoter	CAMK2D	114	33880
0.422145872	0.02272026	0.717	0.676	1	ANK2_18_Flashfry_promoter	LARP7	233	33761
0.962778636	-0.002867682	0.004	0.004	1	ANK2_18_Flashfry_promoter	ANK2	233	33761
0.803256014	-0.000639971	0	0	1	ANK2_18_Flashfry_promoter	NEUROG2	233	33761
0.008209131	0.058692711	0.12	0.074	1	ANK2_18_Flashfry_promoter	ZGRF1	233	33761
0.838853085	-0.000377039	0	0	1	ANK2_18_Flashfry_promoter	CAMK2D	233	33761
0.165912519	-0.064051229	0.653	0.676	1	ANK2_19_Flashfry_promoter	LARP7	118	33876
0.027812746	0.072984141	0.017	0.004	1	ANK2_19_Flashfry_promoter	ANK2	118	33876
0.859577232	-0.000637799	0	0	1	ANK2_19_Flashfry_promoter	NEUROG2	118	33876
0.923742076	-0.000929941	0.076	0.074	1	ANK2_19_Flashfry_promoter	ZGRF1	118	33876
0.885205232	-0.000375759	0	0	1	ANK2_19_Flashfry_promoter	CAMK2D	118	33876
0.860361749	-0.008729735	0.097	0.093	1	ANK2_2_promoter	AP1AR	403	33591
0.352886872	-0.014710775	0.01	0.016	1	ANK2_2_promoter	ALPK1	403	33591
0.141390456	-0.096535744	0.687	0.676	1	ANK2_2_promoter	LARP7	403	33591
0	0.246640029	0.124	0.003	0	ANK2_2_promoter	ANK2	403	33591
0.279127379	0.006172271	0.055	0.043	1	ANK2_2_promoter	TIFA	403	33591
0.742500313	-0.000643209	0	0	1	ANK2_2_promoter	NEUROG2	403	33591
0.897713736	-0.014388152	0.077	0.074	1	ANK2_2_promoter	ZGRF1	403	33591
0.788540525	-0.000378947	0	0	1	ANK2_2_promoter	CAMK2D	403	33591
0.029022905	0.042138084	0.16	0.093	1	ANK2_20_Flashfry_promoter	AP1AR	106	33888
0.609700571	-0.01186254	0.009	0.016	1	ANK2_20_Flashfry_promoter	ALPK1	106	33888
0.509178761	0.042137608	0.726	0.676	1	ANK2_20_Flashfry_promoter	LARP7	106	33888
0.508818675	-0.008878708	0	0.004	1	ANK2_20_Flashfry_promoter	ANK2	106	33888
0.562568289	-0.028993994	0.057	0.043	1	ANK2_20_Flashfry_promoter	TIFA	106	33888
0.866875855	-0.000637573	0	0	1	ANK2_20_Flashfry_promoter	NEUROG2	106	33888
0.256972341	0.02861561	0.104	0.074	1	ANK2_20_Flashfry_promoter	ZGRF1	106	33888
0.891196841	-0.000375626	0	0	1	ANK2_20_Flashfry_promoter	CAMK2D	106	33888
0.762917019	-0.009280375	0.082	0.093	1	ANK2_21_Flashfry_promoter	AP1AR	73	33921
0.282245336	-0.028244177	0	0.016	1	ANK2_21_Flashfry_promoter	ALPK1	73	33921
0.297822374	-0.118136824	0.616	0.676	1	ANK2_21_Flashfry_promoter	LARP7	73	33921
0.583697735	-0.008870097	0	0.004	1	ANK2_21_Flashfry_promoter	ANK2	73	33921
0.647266935	0.000903465	0.055	0.043	1	ANK2_21_Flashfry_promoter	TIFA	73	33921
0.889469587	-0.000636953	0	0	1	ANK2_21_Flashfry_promoter	NEUROG2	73	33921
0.840650405	-0.019257818	0.082	0.074	1	ANK2_21_Flashfry_promoter	ZGRF1	73	33921
0.909728147	-0.000375261	0	0	1	ANK2_21_Flashfry_promoter	CAMK2D	73	33921
0.490705312	-0.046848488	0.078	0.093	1	ANK2_22_Flashfry_promoter	AP1AR	141	33853
0.886924051	-0.009689623	0.014	0.016	1	ANK2_22_Flashfry_promoter	ALPK1	141	33853
0.812221999	0.005888738	0.695	0.676	1	ANK2_22_Flashfry_promoter	LARP7	141	33853
6.92E-13	0.099458419	0.043	0.004	1.44E-08	ANK2_22_Flashfry_promoter	ANK2	141	33853
0.230115954	0.042531299	0.064	0.043	1	ANK2_22_Flashfry_promoter	TIFA	141	33853
0.846581362	-0.000638232	0	0	1	ANK2_22_Flashfry_promoter	NEUROG2	141	33853
0.893166296	-0.00332722	0.071	0.074	1	ANK2_22_Flashfry_promoter	ZGRF1	141	33853
0.874529078	-0.000376015	0	0	1	ANK2_22_Flashfry_promoter	CAMK2D	141	33853
0.06013401	-0.113253594	0.035	0.093	1	ANK2_23_Flashfry_promoter	AP1AR	86	33908
0.771320064	-0.004884103	0.012	0.016	1	ANK2_23_Flashfry_promoter	ALPK1	86	33908
0.862676849	-0.073693753	0.709	0.676	1	ANK2_23_Flashfry_promoter	LARP7	86	33908
0.005296784	0.036866195	0.023	0.004	1	ANK2_23_Flashfry_promoter	ANK2	86	33908
0.698251539	-0.021650703	0.035	0.043	1	ANK2_23_Flashfry_promoter	TIFA	86	33908
0.880049176	-0.000637197	0	0	1	ANK2_23_Flashfry_promoter	NEUROG2	86	33908
0.026676172	0.064430041	0.14	0.074	1	ANK2_23_Flashfry_promoter	ZGRF1	86	33908
0.902004301	-0.000375405	0	0	1	ANK2_23_Flashfry_promoter	CAMK2D	86	33908
0.073489386	0.042632482	0.136	0.093	1	ANK2_24_Flashfry_promoter	AP1AR	162	33832
0.749903681	0.015158099	0.019	0.016	1	ANK2_24_Flashfry_promoter	ALPK1	162	33832
0.234467149	-0.130054545	0.667	0.676	1	ANK2_24_Flashfry_promoter	LARP7	162	33832
9.84E-153	0.246330436	0.136	0.003	2.05E-148	ANK2_24_Flashfry_promoter	ANK2	162	33832
0.457470145	0.006330934	0.056	0.043	1	ANK2_24_Flashfry_promoter	TIFA	162	33832
0.835638062	-0.000638628	0	0	1	ANK2_24_Flashfry_promoter	NEUROG2	162	33832
0.962691833	0.010378242	0.074	0.074	1	ANK2_24_Flashfry_promoter	ZGRF1	162	33832
0.865530857	-0.000376248	0	0	1	ANK2_24_Flashfry_promoter	CAMK2D	162	33832
0.184602989	-0.046548793	0.062	0.093	1	ANK2_25_Flashfry_promoter	AP1AR	162	33832
0.332270533	-0.018560232	0.006	0.016	1	ANK2_25_Flashfry_promoter	ALPK1	162	33832
0.345431057	-0.035311025	0.66	0.676	1	ANK2_25_Flashfry_promoter	LARP7	162	33832
0.675971322	0.004693577	0.006	0.004	1	ANK2_25_Flashfry_promoter	ANK2	162	33832
0.431324963	0.025615023	0.056	0.043	1	ANK2_25_Flashfry_promoter	TIFA	162	33832
0.835638062	-0.000638628	0	0	1	ANK2_25_Flashfry_promoter	NEUROG2	162	33832
0.722628061	0.02072538	0.08	0.074	1	ANK2_25_Flashfry_promoter	ZGRF1	162	33832
0.865530857	-0.000376248	0	0	1	ANK2_25_Flashfry_promoter	CAMK2D	162	33832
0.047310894	-0.097944608	0.044	0.093	1	ANK2_26_Flashfry_promoter	AP1AR	135	33859
0.437080501	-0.022892248	0.007	0.016	1	ANK2_26_Flashfry_promoter	ALPK1	135	33859
0.086180942	-0.163593425	0.622	0.676	1	ANK2_26_Flashfry_promoter	LARP7	135	33859
0.050276893	0.027251314	0.015	0.004	1	ANK2_26_Flashfry_promoter	ANK2	135	33859
0.22471153	-0.045411897	0.022	0.043	1	ANK2_26_Flashfry_promoter	TIFA	135	33859
0.849859753	-0.000638119	0	0	1	ANK2_26_Flashfry_promoter	NEUROG2	135	33859
0.714382901	-0.020209007	0.067	0.074	1	ANK2_26_Flashfry_promoter	ZGRF1	135	33859
0.877223251	-0.000375948	0	0	1	ANK2_26_Flashfry_promoter	CAMK2D	135	33859
0.771849234	0.008802192	0.101	0.093	1	ANK2_27_Flashfry_promoter	AP1AR	129	33865
0.478157572	-0.006638545	0.008	0.016	1	ANK2_27_Flashfry_promoter	ALPK1	129	33865
0.905719408	-0.035655156	0.682	0.676	1	ANK2_27_Flashfry_promoter	LARP7	129	33865
0.465943042	-0.008884719	0	0.004	1	ANK2_27_Flashfry_promoter	ANK2	129	33865
0.320007466	0.003615571	0.062	0.043	1	ANK2_27_Flashfry_promoter	TIFA	129	33865
0.85321376	-0.000638006	0	0	1	ANK2_27_Flashfry_promoter	NEUROG2	129	33865
0.065429574	-0.069728494	0.031	0.074	1	ANK2_27_Flashfry_promoter	ZGRF1	129	33865
0.879978879	-0.000375881	0	0	1	ANK2_27_Flashfry_promoter	CAMK2D	129	33865
0.507121472	0.025302659	0.112	0.093	1	ANK2_28_Flashfry_promoter	AP1AR	107	33887
0.797042363	0.001002089	0.019	0.016	1	ANK2_28_Flashfry_promoter	ALPK1	107	33887
0.521908762	-0.012798034	0.645	0.676	1	ANK2_28_Flashfry_promoter	LARP7	107	33887
0.396262728	0.000772734	0.009	0.004	1	ANK2_28_Flashfry_promoter	ANK2	107	33887
0.753112008	-0.022182551	0.037	0.043	1	ANK2_28_Flashfry_promoter	TIFA	107	33887
0.866252018	-0.000637592	0	0	1	ANK2_28_Flashfry_promoter	NEUROG2	107	33887
0.032930629	0.047833627	0.131	0.074	1	ANK2_28_Flashfry_promoter	ZGRF1	107	33887
0.89068483	-0.000375637	0	0	1	ANK2_28_Flashfry_promoter	CAMK2D	107	33887
0.084292672	0.020011402	0.133	0.093	1	ANK2_29_Flashfry_promoter	AP1AR	188	33806
0.255108317	-0.01916855	0.005	0.016	1	ANK2_29_Flashfry_promoter	ALPK1	188	33806
0.10318004	0.059365284	0.761	0.676	1	ANK2_29_Flashfry_promoter	LARP7	188	33806
0.010669825	0.01699673	0.016	0.004	1	ANK2_29_Flashfry_promoter	ANK2	188	33806
0.255978395	-0.035142044	0.027	0.043	1	ANK2_29_Flashfry_promoter	TIFA	188	33806
0.82305821	-0.000639119	0	0	1	ANK2_29_Flashfry_promoter	NEUROG2	188	33806
0.683627042	-0.03144447	0.085	0.074	1	ANK2_29_Flashfry_promoter	ZGRF1	188	33806
0.855176655	-0.000376537	0	0	1	ANK2_29_Flashfry_promoter	CAMK2D	188	33806
0.710071948	-0.015262058	0.1	0.093	1	ANK2_3_promoter	AP1AR	469	33525
0.906682581	-0.003848611	0.015	0.016	1	ANK2_3_promoter	ALPK1	469	33525
0.998528769	-0.024513769	0.704	0.676	1	ANK2_3_promoter	LARP7	469	33525
9.43E-06	0.023141805	0.017	0.004	0.196608594	ANK2_3_promoter	ANK2	469	33525
0.150650426	-0.026683772	0.03	0.043	1	ANK2_3_promoter	TIFA	469	33525
0.722746849	-0.000644475	0	0	1	ANK2_3_promoter	NEUROG2	469	33525
0.15653612	-0.036597559	0.058	0.074	1	ANK2_3_promoter	ZGRF1	469	33525
0.77209335	-0.000379693	0	0	1	ANK2_3_promoter	CAMK2D	469	33525
0.590486487	-0.009690312	0.106	0.093	1	ANK2_30_Flashfry_promoter	AP1AR	265	33729
0.664283337	0.007049794	0.019	0.016	1	ANK2_30_Flashfry_promoter	ALPK1	265	33729
0.396781532	0.005631995	0.725	0.676	1	ANK2_30_Flashfry_promoter	LARP7	265	33729
0.937324915	0.001106876	0.004	0.004	1	ANK2_30_Flashfry_promoter	ANK2	265	33729
0.285634215	-0.033011678	0.03	0.043	1	ANK2_30_Flashfry_promoter	TIFA	265	33729
0.79036663	-0.000640578	0	0	1	ANK2_30_Flashfry_promoter	NEUROG2	265	33729
0.568781931	0.012142151	0.083	0.074	1	ANK2_30_Flashfry_promoter	ZGRF1	265	33729
0.828209977	-0.000377397	0	0	1	ANK2_30_Flashfry_promoter	CAMK2D	265	33729
0.144964726	0.024501387	0.114	0.093	1	ANK2_4_promoter	AP1AR	440	33554
0.961516922	-0.004071859	0.016	0.016	1	ANK2_4_promoter	ALPK1	440	33554
0.797741856	-0.025660907	0.707	0.676	1	ANK2_4_promoter	LARP7	440	33554
4.65E-12	0.048712666	0.025	0.004	9.69E-08	ANK2_4_promoter	ANK2	440	33554
0.207932904	-0.042346601	0.032	0.043	1	ANK2_4_promoter	TIFA	440	33554
0.731228217	-0.000643918	0	0	1	ANK2_4_promoter	NEUROG2	440	33554
0.755550551	-0.018115446	0.08	0.074	1	ANK2_4_promoter	ZGRF1	440	33554
0.779161124	-0.000379365	0	0	1	ANK2_4_promoter	CAMK2D	440	33554
0.99964416	-0.038786135	0.097	0.093	1	ANK2_5_promoter	AP1AR	269	33725
0.374787773	0.008476245	0.022	0.016	1	ANK2_5_promoter	ALPK1	269	33725
0.254738704	0.019259094	0.736	0.676	1	ANK2_5_promoter	LARP7	269	33725
0.000183579	0.031849766	0.019	0.004	1	ANK2_5_promoter	ANK2	269	33725
0.837201767	-0.010750846	0.041	0.043	1	ANK2_5_promoter	TIFA	269	33725
0.788814095	-0.000640654	0	0	1	ANK2_5_promoter	NEUROG2	269	33725
0.326446735	-0.043778715	0.059	0.074	1	ANK2_5_promoter	ZGRF1	269	33725
0.826926983	-0.000377442	0	0	1	ANK2_5_promoter	CAMK2D	269	33725
0.665727701	0.045011209	0.108	0.093	1	ANK2_6_promoter	AP1AR	74	33920
0.415053297	0.036913466	0.027	0.016	1	ANK2_6_promoter	ALPK1	74	33920
0.058145952	-0.259718453	0.622	0.676	1	ANK2_6_promoter	LARP7	74	33920
8.62E-07	0.072678942	0.041	0.004	0.017962003	ANK2_6_promoter	ANK2	74	33920
0.467814542	-0.05536566	0.027	0.043	1	ANK2_6_promoter	TIFA	74	33920
0.888716092	-0.000636972	0	0	1	ANK2_6_promoter	NEUROG2	74	33920
0.79415743	-0.033404191	0.068	0.074	1	ANK2_6_promoter	ZGRF1	74	33920
0.909110481	-0.000375272	0	0	1	ANK2_6_promoter	CAMK2D	74	33920
0.14367177	0.038361597	0.137	0.093	1	ANK2_7_promoter	AP1AR	102	33892
0.260820433	0.017590586	0.029	0.016	1	ANK2_7_promoter	ALPK1	102	33892
0.512933017	0.021019328	0.696	0.676	1	ANK2_7_promoter	LARP7	102	33892
6.06E-05	0.041369007	0.029	0.004	1	ANK2_7_promoter	ANK2	102	33892
0.192272133	0.065196862	0.069	0.043	1	ANK2_7_promoter	TIFA	102	33892
0.869401755	-0.000637498	0	0	1	ANK2_7_promoter	NEUROG2	102	33892
0.017885488	0.072587449	0.137	0.074	1	ANK2_7_promoter	ZGRF1	102	33892
0.893269755	-0.000375582	0	0	1	ANK2_7_promoter	CAMK2D	102	33892
0.132924114	-0.050603771	0.074	0.093	1	ANK2_8_promoter	AP1AR	470	33524
0.32633334	-0.000779641	0.021	0.015	1	ANK2_8_promoter	ALPK1	470	33524
0.143493754	-0.090545301	0.694	0.676	1	ANK2_8_promoter	LARP7	470	33524
0.024625547	0.019536035	0.011	0.004	1	ANK2_8_promoter	ANK2	470	33524
0.572232677	-0.005277811	0.049	0.043	1	ANK2_8_promoter	TIFA	470	33524
0.722459533	-0.000644494	0	0	1	ANK2_8_promoter	NEUROG2	470	33524
0.213680002	0.022974347	0.089	0.074	1	ANK2_8_promoter	ZGRF1	470	33524
0.001345845	0.002906567	0.002	0	1	ANK2_8_promoter	CAMK2D	470	33524
0.156534506	-0.052809767	0.075	0.093	1	ANK2_9_promoter	AP1AR	439	33555
0.471350593	-0.012557954	0.011	0.016	1	ANK2_9_promoter	ALPK1	439	33555
0.695251627	-0.053276997	0.706	0.676	1	ANK2_9_promoter	LARP7	439	33555
6.44E-10	0.038332514	0.023	0.004	1.34E-05	ANK2_9_promoter	ANK2	439	33555
0.18264353	0.000285281	0.057	0.043	1	ANK2_9_promoter	TIFA	439	33555
0.731525997	-0.000643899	0	0	1	ANK2_9_promoter	NEUROG2	439	33555
0.975551608	-0.005686066	0.075	0.074	1	ANK2_9_promoter	ZGRF1	439	33555
0.779409105	-0.000379354	0	0	1	ANK2_9_promoter	CAMK2D	439	33555
0	0.431358687	0.177	0	0	ANO5_31_TSS_pos_ctrl	ANO5	192	33802
0.811696667	-0.000534617	0	0	1	ANO5_31_TSS_pos_ctrl	GAS2	192	33802
0.957737172	-0.029055918	0.068	0.067	1	ANO5_31_TSS_pos_ctrl	FANCF	192	33802
0.072971475	0.063427017	0.849	0.8	1	ANO5_31_TSS_pos_ctrl	SVIP	192	33802
0.983439772	-0.007119172	0.114	0.113	1	BCL11A_32_promoter	PAPOLG	176	33818
0.76491053	-0.047444885	0.239	0.242	1	BCL11A_32_promoter	REL	176	33818
0.105643626	-0.078135926	0.085	0.125	1	BCL11A_32_promoter	PEX13	176	33818
0.015345991	-0.079274452	0.017	0.061	1	BCL11A_32_promoter	KIAA1841	176	33818
0.859858435	-0.000407153	0	0	1	BCL11A_32_promoter	C2orf74	176	33818
6.98E-116	0.205911852	0.119	0.004	1.45E-111	BCL11A_32_promoter	BCL11A	176	33818
0.982502381	-0.023693125	0.051	0.05	1	BCL11A_32_promoter	PUS10	176	33818
0.2448504	0.084581647	0.432	0.387	1	BCL11A_32_promoter	USP34	176	33818
0.034558216	-0.151678767	0.71	0.733	1	BCL11A_32_promoter	XPO1	176	33818
0.506416781	0.0076587	0.134	0.113	1	BCL11A_33_promoter	PAPOLG	142	33852
0.871511209	-0.057786302	0.254	0.241	1	BCL11A_33_promoter	REL	142	33852
0.763407113	-5.03E-05	0.134	0.124	1	BCL11A_33_promoter	PEX13	142	33852
0.197156305	-0.050714456	0.035	0.061	1	BCL11A_33_promoter	KIAA1841	142	33852
0.874085746	-0.000406744	0	0	1	BCL11A_33_promoter	C2orf74	142	33852
5.81E-26	0.100050377	0.063	0.004	1.21E-21	BCL11A_33_promoter	BCL11A	142	33852
0.641081461	-0.040126813	0.042	0.05	1	BCL11A_33_promoter	PUS10	142	33852
0.816381042	-0.044446795	0.394	0.388	1	BCL11A_33_promoter	USP34	142	33852
0.339645733	-0.126133403	0.761	0.733	1	BCL11A_33_promoter	XPO1	142	33852
0.371827331	0.015010761	0.137	0.113	1	BCL11A_34_promoter	PAPOLG	168	33826
0.570263991	0.040474669	0.256	0.241	1	BCL11A_34_promoter	REL	168	33826
0.374317714	0.021334827	0.149	0.124	1	BCL11A_34_promoter	PEX13	168	33826
0.177591754	-0.024222268	0.036	0.061	1	BCL11A_34_promoter	KIAA1841	168	33826
0.863070461	-0.000407057	0	0	1	BCL11A_34_promoter	C2orf74	168	33826
4.06E-79	0.17421886	0.101	0.004	8.46E-75	BCL11A_34_promoter	BCL11A	168	33826
0.369404548	0.007636301	0.065	0.05	1	BCL11A_34_promoter	PUS10	168	33826
0.323146392	-0.068366981	0.357	0.388	1	BCL11A_34_promoter	USP34	168	33826
0.325116753	-0.041199122	0.72	0.733	1	BCL11A_34_promoter	XPO1	168	33826
0.775833513	-0.024833402	0.113	0.113	1	BCL11A_35_promoter	PAPOLG	1370	32624
0.752618614	-0.018933401	0.253	0.241	1	BCL11A_35_promoter	REL	1370	32624
0.250987648	0.005161627	0.136	0.124	1	BCL11A_35_promoter	PEX13	1370	32624
0.294344688	-0.003833937	0.068	0.06	1	BCL11A_35_promoter	KIAA1841	1370	32624
0.615714116	-0.000422052	0	0	1	BCL11A_35_promoter	C2orf74	1370	32624
4.45E-05	0.016395109	0.012	0.004	0.927744091	BCL11A_35_promoter	BCL11A	1370	32624
0.840999358	-0.004662459	0.051	0.05	1	BCL11A_35_promoter	PUS10	1370	32624
0.833273954	-0.024522199	0.399	0.387	1	BCL11A_35_promoter	USP34	1370	32624
9.43E-05	-0.119036258	0.747	0.732	1	BCL11A_35_promoter	XPO1	1370	32624
0.383063077	0.017664439	0.131	0.113	1	BCL11A_36_promoter	PAPOLG	267	33727
0.382584312	0.056319957	0.262	0.241	1	BCL11A_36_promoter	REL	267	33727
0.404914999	-0.040375616	0.109	0.124	1	BCL11A_36_promoter	PEX13	267	33727
0.345019829	0.01451564	0.075	0.06	1	BCL11A_36_promoter	KIAA1841	267	33727
0.827567248	-0.000408252	0	0	1	BCL11A_36_promoter	C2orf74	267	33727
4.36E-98	0.202787186	0.09	0.004	9.09E-94	BCL11A_36_promoter	BCL11A	267	33727
0.230428274	-0.025228954	0.034	0.05	1	BCL11A_36_promoter	PUS10	267	33727
0.119465885	0.049455024	0.449	0.387	1	BCL11A_36_promoter	USP34	267	33727
0.896204347	-0.019270775	0.719	0.733	1	BCL11A_36_promoter	XPO1	267	33727
0.573189319	-0.050710704	0.105	0.113	1	BCL11A_37_promoter	PAPOLG	219	33775
0.291559156	-0.006692958	0.288	0.241	1	BCL11A_37_promoter	REL	219	33775
0.537028262	0.024600238	0.137	0.124	1	BCL11A_37_promoter	PEX13	219	33775
0.4907231	-0.035363254	0.05	0.061	1	BCL11A_37_promoter	KIAA1841	219	33775
0.84374407	-0.000407671	0	0	1	BCL11A_37_promoter	C2orf74	219	33775
3.94E-16	0.055950455	0.041	0.004	8.21E-12	BCL11A_37_promoter	BCL11A	219	33775
0.347216235	-0.039828856	0.037	0.05	1	BCL11A_37_promoter	PUS10	219	33775
0.735295673	-0.092617942	0.411	0.388	1	BCL11A_37_promoter	USP34	219	33775
0.807647545	-0.063172227	0.785	0.733	1	BCL11A_37_promoter	XPO1	219	33775
0.066025407	0.173690534	0.219	0.113	1	BCL11A_38_Flashfry_promoter	PAPOLG	32	33962
0.555886601	-0.155909416	0.219	0.242	1	BCL11A_38_Flashfry_promoter	REL	32	33962
0.26897451	-0.134152155	0.062	0.124	1	BCL11A_38_Flashfry_promoter	PEX13	32	33962
0.454715453	0.021885952	0.094	0.06	1	BCL11A_38_Flashfry_promoter	KIAA1841	32	33962
0.940371585	-0.000405427	0	0	1	BCL11A_38_Flashfry_promoter	C2orf74	32	33962
1.49E-24	0.251002227	0.125	0.004	3.10E-20	BCL11A_38_Flashfry_promoter	BCL11A	32	33962
0.637143946	-0.029708655	0.031	0.05	1	BCL11A_38_Flashfry_promoter	PUS10	32	33962
0.682569036	0.099138826	0.406	0.388	1	BCL11A_38_Flashfry_promoter	USP34	32	33962
0.353540767	0.057914816	0.875	0.733	1	BCL11A_38_Flashfry_promoter	XPO1	32	33962
0.894688259	-0.032662528	0.118	0.113	1	BCL11A_39_Flashfry_promoter	PAPOLG	1698	32296
0.523985979	-0.027141112	0.261	0.24	1	BCL11A_39_Flashfry_promoter	REL	1698	32296
0.267852628	-0.041454427	0.119	0.125	1	BCL11A_39_Flashfry_promoter	PEX13	1698	32296
0.078423639	-0.029776563	0.051	0.061	1	BCL11A_39_Flashfry_promoter	KIAA1841	1698	32296
0.574360106	-0.000426338	0	0	1	BCL11A_39_Flashfry_promoter	C2orf74	1698	32296
0.00572198	0.010481082	0.009	0.004	1	BCL11A_39_Flashfry_promoter	BCL11A	1698	32296
7.96E-05	0.019729969	0.071	0.049	1	BCL11A_39_Flashfry_promoter	PUS10	1698	32296
0.733465454	-0.018270965	0.415	0.386	1	BCL11A_39_Flashfry_promoter	USP34	1698	32296
0.000568316	-0.102233604	0.744	0.732	1	BCL11A_39_Flashfry_promoter	XPO1	1698	32296
0.937261033	-0.015865177	0.117	0.113	1	BCL11A_40_promoter	PAPOLG	369	33625
0.236452147	0.004941475	0.279	0.241	1	BCL11A_40_promoter	REL	369	33625
0.181943439	0.020525052	0.149	0.124	1	BCL11A_40_promoter	PEX13	369	33625
0.779860823	-0.014117385	0.065	0.06	1	BCL11A_40_promoter	KIAA1841	369	33625
0.797562031	-0.00040949	0	0	1	BCL11A_40_promoter	C2orf74	369	33625
0.000646636	0.019784272	0.016	0.004	1	BCL11A_40_promoter	BCL11A	369	33625
0.012527087	0.030210104	0.079	0.049	1	BCL11A_40_promoter	PUS10	369	33625
0.189931437	0.026699664	0.444	0.387	1	BCL11A_40_promoter	USP34	369	33625
0.98745579	-0.052295416	0.783	0.732	1	BCL11A_40_promoter	XPO1	369	33625
0.447570272	-0.059396755	0.099	0.113	1	BCL11A_41_promoter	PAPOLG	191	33803
0.502386577	0.01169571	0.267	0.241	1	BCL11A_41_promoter	REL	191	33803
0.266670095	-0.059744895	0.099	0.125	1	BCL11A_41_promoter	PEX13	191	33803
0.192685235	0.023710042	0.084	0.06	1	BCL11A_41_promoter	KIAA1841	191	33803
0.854030181	-0.000407334	0	0	1	BCL11A_41_promoter	C2orf74	191	33803
0.227967514	-0.09980575	0.092	0.125	1	chrX.1784_493_Gasperini_NTC	TMEM164	109	33885
0.028363492	0.012182563	0.009	0.001	1	chrX.1784_493_Gasperini_NTC	KCNE5	109	33885
0.001697312	0.161382106	0.358	0.224	1	chrX.1784_493_Gasperini_NTC	ACSL4	109	33885
0.961723358	-0.017713168	0.239	0.235	1	chrX.1784_493_Gasperini_NTC	AMMECR1	109	33885
0.554858133	-0.055751033	0.052	0.07	1	chrX.1784_494_Gasperini_NTC	NXT2	58	33936
0.822223318	-0.006404474	0.138	0.125	1	chrX.1784_494_Gasperini_NTC	TMEM164	58	33936
0.776786527	-0.002357981	0	0.001	1	chrX.1784_494_Gasperini_NTC	KCNE5	58	33936
0.303293492	0.040674141	0.293	0.224	1	chrX.1784_494_Gasperini_NTC	ACSL4	58	33936
0.760965511	-0.054179167	0.224	0.235	1	chrX.1784_494_Gasperini_NTC	AMMECR1	58	33936
0.217785277	0.036036276	0.219	0.186	1	chrX.232_495_Gasperini_enhancer	PRPS2	260	33734
0.603353132	-0.001770654	0	0.001	1	chrX.232_495_Gasperini_enhancer	TLR7	260	33734
2.20E-26	0.512123882	0.996	0.967	4.59E-22	chrX.232_495_Gasperini_enhancer	TMSB4X	260	33734
0.613908122	-0.001775192	0	0.001	1	chrX.232_495_Gasperini_enhancer	LINC01203	260	33734
0.768408243	-0.00604206	0.012	0.014	1	chrX.232_495_Gasperini_enhancer	TCEANC	260	33734
0.345482269	-0.069103803	0.188	0.204	1	chrX.232_495_Gasperini_enhancer	RAB9A	260	33734
0.514359388	0.035941431	0.315	0.29	1	chrX.232_495_Gasperini_enhancer	OFD1	260	33734
0.396581109	-0.004580311	0	0.003	1	chrX.232_495_Gasperini_enhancer	TLR8-AS1	260	33734
0.733857984	-0.000863199	0	0	1	chrX.232_495_Gasperini_enhancer	FAM9C	260	33734
0.692676225	-0.004777276	0.004	0.006	1	chrX.232_495_Gasperini_enhancer	LINC02154	260	33734
0.510760236	-0.00615193	0.008	0.012	1	chrX.232_495_Gasperini_enhancer	ATXN3L	260	33734
0.733878204	-0.033312567	0.108	0.112	1	chrX.232_495_Gasperini_enhancer	TRAPPC2	260	33734
0.491654715	-0.012008943	0.008	0.012	1	chrX.232_495_Gasperini_enhancer	GPM6B	260	33734
0.197651444	0.011386067	0.211	0.186	1	chrX.232_496_Gasperini_enhancer	PRPS2	701	33293
0.390424622	-0.001794094	0	0.001	1	chrX.232_496_Gasperini_enhancer	TLR7	701	33293
3.09E-13	0.229935078	0.981	0.967	6.44E-09	chrX.232_496_Gasperini_enhancer	TMSB4X	701	33293
0.404325207	-0.001798692	0	0.001	1	chrX.232_496_Gasperini_enhancer	LINC01203	701	33293
0.420389686	0.006245319	0.017	0.014	1	chrX.232_496_Gasperini_enhancer	TCEANC	701	33293
0.829864193	-0.047168723	0.211	0.204	1	chrX.232_496_Gasperini_enhancer	RAB9A	701	33293
0.712717189	-0.054281682	0.301	0.29	1	chrX.232_496_Gasperini_enhancer	OFD1	701	33293
0.429765946	0.00159529	0.004	0.003	1	chrX.232_496_Gasperini_enhancer	TLR8-AS1	701	33293
0.57408076	-0.000874629	0	0	1	chrX.232_496_Gasperini_enhancer	FAM9C	701	33293
0.305009595	0.005757792	0.009	0.006	1	chrX.232_496_Gasperini_enhancer	LINC02154	701	33293
0.113077133	-0.014795913	0.006	0.012	1	chrX.232_496_Gasperini_enhancer	ATXN3L	701	33293
0.65872646	-0.014662193	0.12	0.112	1	chrX.232_496_Gasperini_enhancer	TRAPPC2	701	33293
0.811765094	-0.006425238	0.011	0.012	1	chrX.232_496_Gasperini_enhancer	GPM6B	701	33293
0.057661792	0.002378514	0.006	0.002	1	chrX.2694_497_Gasperini_NTC	PNMA3	329	33665
0.5277376	0.002556434	0.021	0.017	1	chrX.2694_497_Gasperini_NTC	PNMA6A	329	33665
0.865848368	-0.031822598	0.061	0.062	1	chrX.2694_497_Gasperini_NTC	MAGEA1	329	33665
0.101910982	0.027056318	0.167	0.133	1	chrX.2694_497_Gasperini_NTC	ZNF275	329	33665
0.266562475	-0.011331828	0.003	0.009	1	chrX.2694_497_Gasperini_NTC	ZFP92	329	33665
0.793736812	-0.000288719	0	0	1	chrX.2694_497_Gasperini_NTC	ATP2B3	329	33665
0.005486025	0.028747383	0.076	0.043	1	chrX.2694_497_Gasperini_NTC	DUSP9	329	33665
0.089272779	0.023761366	0.471	0.409	1	chrX.2694_497_Gasperini_NTC	SLC6A8	329	33665
0.028870286	0.01864707	0.052	0.03	1	chrX.2694_497_Gasperini_NTC	ABCD1	329	33665
0.808745283	-0.000244768	0	0	1	chrX.2694_497_Gasperini_NTC	PLXNB3	329	33665
0.825146775	-0.000282141	0	0	1	chrX.2694_497_Gasperini_NTC	SRPK3	329	33665
0.415441562	0.022512327	0.869	0.845	1	chrX.2694_497_Gasperini_NTC	SSR4	329	33665
0.779835704	-0.000438394	0	0	1	chrX.2694_497_Gasperini_NTC	HCFC1-AS1	329	33665
0.424466382	0.010108186	0.04	0.032	1	chrX.2694_497_Gasperini_NTC	TMEM187	329	33665
0.52151714	-0.002308466	0	0.001	1	chrX.2694_497_Gasperini_NTC	TKTL1	329	33665
0.226307042	0.059628449	0.596	0.54	1	chrX.2694_497_Gasperini_NTC	EMD	329	33665
0.916885004	-0.016884394	1	1	1	chrX.2694_497_Gasperini_NTC	RPL10	329	33665
0.678702353	0.003585909	0.082	0.075	1	chrX.2694_497_Gasperini_NTC	TAZ	329	33665
0.483390883	0.020809031	0.328	0.305	1	chrX.2694_497_Gasperini_NTC	ATP6AP1	329	33665
0.760870319	-0.044748643	0.243	0.22	1	chrX.2694_497_Gasperini_NTC	GDI1	329	33665
0.00997958	0.081966652	0.532	0.433	1	chrX.2694_497_Gasperini_NTC	FAM50A	329	33665
0.4221512	0.003875175	0.097	0.084	1	chrX.2694_497_Gasperini_NTC	PLXNA3	329	33665
0.000280985	0.073785286	0.274	0.184	1	chrX.2694_497_Gasperini_NTC	IKBKG	329	33665
0.829113294	-0.034534878	0.894	0.855	1	chrX.2694_497_Gasperini_NTC	DKC1	329	33665
0.76684326	-0.00036887	0	0	1	chrX.2694_497_Gasperini_NTC	PNMA5	329	33665
0.013271569	0.002243816	0.003	0	1	chrX.2694_497_Gasperini_NTC	TREX2	329	33665
0.08149877	0.022500929	0.055	0.036	1	chrX.2694_497_Gasperini_NTC	HAUS7	329	33665
0.451786817	0.000107177	0.012	0.008	1	chrX.2694_497_Gasperini_NTC	PNCK	329	33665
0.47229102	0.007383025	0.745	0.705	1	chrX.2694_497_Gasperini_NTC	BCAP31	329	33665
0.299631882	0.020565327	0.398	0.355	1	chrX.2694_497_Gasperini_NTC	IDH3G	329	33665
0.843379137	-0.000125423	0	0	1	chrX.2694_497_Gasperini_NTC	PDZD4	329	33665
0.607380549	-0.001630704	0	0.001	1	chrX.2694_497_Gasperini_NTC	L1CAM	329	33665
0.034433499	0.032230917	0.079	0.052	1	chrX.2694_497_Gasperini_NTC	ARHGAP4	329	33665
0.087923341	0.069042516	0.778	0.721	1	chrX.2694_497_Gasperini_NTC	NAA10	329	33665
0.042933956	0.015164604	0.018	0.008	1	chrX.2694_497_Gasperini_NTC	RENBP	329	33665
0.514732135	0.001608848	0.498	0.454	1	chrX.2694_497_Gasperini_NTC	HCFC1	329	33665
3.72E-06	0.173695473	0.541	0.403	0.077491412	chrX.2694_497_Gasperini_NTC	IRAK1	329	33665
0.329081765	-0.075744397	0.456	0.454	1	chrX.2694_497_Gasperini_NTC	MECP2	329	33665
0.153147801	0.054624463	0.66	0.611	1	chrX.2694_497_Gasperini_NTC	FLNA	329	33665
0.010340005	0.024052687	0.064	0.036	1	chrX.2694_497_Gasperini_NTC	DNASE1L1	329	33665
0.000325327	0.146510593	0.787	0.672	1	chrX.2694_497_Gasperini_NTC	LAGE3	329	33665
0.193404241	0.009374598	0.371	0.318	1	chrX.2694_497_Gasperini_NTC	UBL4A	329	33665
0.011211956	0.0800924	0.243	0.185	1	chrX.2694_497_Gasperini_NTC	SLC10A3	329	33665
0.046963456	0.087771815	0.234	0.191	1	chrX.2694_497_Gasperini_NTC	FAM3A	329	33665
0.019985234	0.08753116	0.632	0.541	1	chrX.2694_497_Gasperini_NTC	G6PD	329	33665
0.708519872	-0.014417411	0.012	0.01	1	chrX.2694_497_Gasperini_NTC	CTAG2	329	33665
0.003635283	0.051085716	0.201	0.139	1	chrX.2694_497_Gasperini_NTC	GAB3	329	33665
0.024903151	0.084287415	0.796	0.738	1	chrX.2694_497_Gasperini_NTC	MPP1	329	33665
0.793736812	-0.000477187	0	0	1	chrX.2694_497_Gasperini_NTC	SMIM9	329	33665
0.744531044	-0.003017564	0	0.002	1	chrX.2694_498_Gasperini_NTC	PNMA3	61	33933
0.970725872	-0.014428534	0.016	0.017	1	chrX.2694_498_Gasperini_NTC	PNMA6A	61	33933
0.141385902	-0.086699602	0.016	0.062	1	chrX.2694_498_Gasperini_NTC	MAGEA1	61	33933
0.560435831	0.012027301	0.164	0.134	1	chrX.2694_498_Gasperini_NTC	ZNF275	61	33933
0.519390899	0.003999081	0.016	0.009	1	chrX.2694_498_Gasperini_NTC	ZFP92	61	33933
0.910883741	-0.000286439	0	0	1	chrX.2694_498_Gasperini_NTC	ATP2B3	61	33933
0.676997104	-0.019258445	0.033	0.044	1	chrX.2694_498_Gasperini_NTC	DUSP9	61	33933
0.195475896	0.063108023	0.525	0.409	1	chrX.2694_498_Gasperini_NTC	SLC6A8	61	33933
0.113054755	0.051662203	0.066	0.031	1	chrX.2694_498_Gasperini_NTC	ABCD1	61	33933
0.917503185	-0.000242835	0	0	1	chrX.2694_498_Gasperini_NTC	PLXNB3	61	33933
0.924710897	-0.000279913	0	0	1	chrX.2694_498_Gasperini_NTC	SRPK3	61	33933
0.328191618	0.115481469	0.869	0.845	1	chrX.2694_498_Gasperini_NTC	SSR4	61	33933
0.904729864	-0.000434932	0	0	1	chrX.2694_498_Gasperini_NTC	HCFC1-AS1	61	33933
0.483269156	-0.040729798	0.016	0.032	1	chrX.2694_498_Gasperini_NTC	TMEM187	61	33933
0.783443589	-0.002290249	0	0.001	1	chrX.2694_498_Gasperini_NTC	TKTL1	61	33933
0.819537625	-0.072281332	0.574	0.54	1	chrX.2694_498_Gasperini_NTC	EMD	61	33933
0.999468605	-0.021440475	1	1	1	chrX.2694_498_Gasperini_NTC	RPL10	61	33933
0.502114731	0.031993003	0.098	0.075	1	chrX.2694_498_Gasperini_NTC	TAZ	61	33933
0.264182234	0.037140132	0.41	0.305	1	chrX.2694_498_Gasperini_NTC	ATP6AP1	61	33933
0.64588657	-0.036121638	0.262	0.22	1	chrX.2694_498_Gasperini_NTC	GDI1	61	33933
0.648989285	-0.088060773	0.443	0.434	1	chrX.2694_498_Gasperini_NTC	FAM50A	61	33933
0.931526128	-0.023250709	0.082	0.084	1	chrX.2694_498_Gasperini_NTC	PLXNA3	61	33933
0.084703876	0.090560439	0.279	0.185	1	chrX.2694_498_Gasperini_NTC	IKBKG	61	33933
0.267198197	-0.156496233	0.869	0.856	1	chrX.2694_498_Gasperini_NTC	DKC1	61	33933
0.89895645	-0.000365957	0	0	1	chrX.2694_498_Gasperini_NTC	PNMA5	61	33933
0.878630679	-0.000631849	0	0	1	chrX.2694_498_Gasperini_NTC	TREX2	61	33933
0.639860928	-0.021429428	0.049	0.036	1	chrX.2694_498_Gasperini_NTC	HAUS7	61	33933
0.035842794	0.043296799	0.033	0.008	1	chrX.2694_498_Gasperini_NTC	PNCK	61	33933
0.466546438	-0.111001144	0.721	0.705	1	chrX.2694_498_Gasperini_NTC	BCAP31	61	33933
0.992063883	-0.015898703	0.377	0.355	1	chrX.2694_498_Gasperini_NTC	IDH3G	61	33933
0.932695603	-0.000124433	0	0	1	chrX.2694_498_Gasperini_NTC	PDZD4	61	33933
0.825667733	-0.001617832	0	0.001	1	chrX.2694_498_Gasperini_NTC	L1CAM	61	33933
0.904216558	-0.015522026	0.049	0.052	1	chrX.2694_498_Gasperini_NTC	ARHGAP4	61	33933
0.961685446	-0.03439951	0.77	0.721	1	chrX.2694_498_Gasperini_NTC	NAA10	61	33933
0.483072003	0.002489864	0.016	0.008	1	chrX.2694_498_Gasperini_NTC	RENBP	61	33933
0.155164528	0.191426355	0.557	0.455	1	chrX.2694_498_Gasperini_NTC	HCFC1	61	33933
0.183374555	-0.162497051	0.344	0.404	1	chrX.2694_498_Gasperini_NTC	IRAK1	61	33933
0.935240821	-0.103577939	0.508	0.454	1	chrX.2694_498_Gasperini_NTC	MECP2	61	33933
0.735285475	-0.076248371	0.639	0.611	1	chrX.2694_498_Gasperini_NTC	FLNA	61	33933
0.41037291	-0.021781033	0.016	0.037	1	chrX.2694_498_Gasperini_NTC	DNASE1L1	61	33933
0.4536257	0.068514287	0.721	0.673	1	chrX.2694_498_Gasperini_NTC	LAGE3	61	33933
0.145763439	0.089868749	0.426	0.318	1	chrX.2694_498_Gasperini_NTC	UBL4A	61	33933
0.674200606	0.03609849	0.213	0.186	1	chrX.2694_498_Gasperini_NTC	SLC10A3	61	33933
0.603992099	0.024161829	0.23	0.192	1	chrX.2694_498_Gasperini_NTC	FAM3A	61	33933
0.766271042	-0.059882631	0.557	0.541	1	chrX.2694_498_Gasperini_NTC	G6PD	61	33933
0.610163394	0.026389531	0.016	0.01	1	chrX.2694_498_Gasperini_NTC	CTAG2	61	33933
0.605124185	0.014352294	0.164	0.14	1	chrX.2694_498_Gasperini_NTC	GAB3	61	33933
0.870969265	-0.024947161	0.803	0.739	1	chrX.2694_498_Gasperini_NTC	MPP1	61	33933
0.910883741	-0.000473419	0	0	1	chrX.2694_498_Gasperini_NTC	SMIM9	61	33933
0.918213542	-0.001488109	0	0.001	1	DNMT3B_83_TSS_pos_ctrl	MYLK2	12	33982
0.920995519	-0.001370518	0	0.001	1	DNMT3B_83_TSS_pos_ctrl	TTLL9	12	33982
0.967039488	-0.000592109	0	0	1	DNMT3B_83_TSS_pos_ctrl	HCK	12	33982
0.463321265	-0.142325631	0.083	0.161	1	DNMT3B_83_TSS_pos_ctrl	TM9SF4	12	33982
0.726899764	-0.061513534	0.083	0.116	1	DNMT3B_83_TSS_pos_ctrl	POFUT1	12	33982
0.180954757	-0.227167062	0	0.131	1	DNMT3B_83_TSS_pos_ctrl	KIF3B	12	33982
0.507452375	0.13022565	0.5	0.414	1	DNMT3B_83_TSS_pos_ctrl	ASXL1	12	33982
0.002925901	0.494477446	0.5	0.179	1	DNMT3B_83_TSS_pos_ctrl	DNMT3B	12	33982
0.903515771	-0.102880733	0.5	0.486	1	DNMT3B_83_TSS_pos_ctrl	MAPRE1	12	33982
0.970642845	-0.000197091	0	0	1	DNMT3B_83_TSS_pos_ctrl	EFCAB8	12	33982
0.30900845	-0.143600911	0	0.08	1	DNMT3B_83_TSS_pos_ctrl	CBFA2T2	12	33982
0.895450202	-0.002552602	0	0.001	1	DNMT3B_83_TSS_pos_ctrl	C20orf144	12	33982
0.967039488	-0.000176656	0	0	1	DNMT3B_83_TSS_pos_ctrl	ACTL10	12	33982
0.6807251	-0.023993044	0	0.014	1	DNMT3B_83_TSS_pos_ctrl	ZNF341	12	33982
0.953002143	-0.000522019	0	0	1	DNMT3B_83_TSS_pos_ctrl	DUSP15	12	33982
0.56686836	0.039315808	0.5	0.376	1	DNMT3B_83_TSS_pos_ctrl	PDRG1	12	33982
0.929887425	0.018950222	0.167	0.156	1	DNMT3B_83_TSS_pos_ctrl	PLAGL2	12	33982
0.669725871	-0.119807469	0.083	0.115	1	DNMT3B_83_TSS_pos_ctrl	NOL4L	12	33982
0.76561536	-0.012528068	0	0.007	1	DNMT3B_83_TSS_pos_ctrl	C20orf203	12	33982
0.52553982	-0.224127166	0.25	0.296	1	DNMT3B_83_TSS_pos_ctrl	COMMD7	12	33982
0.657066446	0.17080473	0.25	0.21	1	DNMT3B_83_TSS_pos_ctrl	CDK5RAP1	12	33982
0.119450183	0.210457915	0.333	0.159	1	DNMT3B_83_TSS_pos_ctrl	SNTA1	12	33982
0.242013911	-0.174580371	0	0.103	1	DNMT3B_83_TSS_pos_ctrl	NECAB3	12	33982
0.104758688	0.154911383	0.25	0.102	1	DNMT3B_83_TSS_pos_ctrl	E2F1	12	33982
0.220320769	-0.193459509	0	0.112	1	DNMT3B_83_TSS_pos_ctrl	PXMP4	12	33982
0.082998493	-0.190629397	0.258	0.367	1	DYRK2_84_TSS_pos_ctrl	CAND1	62	33932
0.53406233	0.112135842	0.113	0.092	1	DYRK2_84_TSS_pos_ctrl	DYRK2	62	33932
0.050628099	0.225701765	0.694	0.671	1	DYRK2_84_TSS_pos_ctrl	RAP1B	62	33932
0.808939924	-0.001932208	0	0.001	1	DYRK2_84_TSS_pos_ctrl	GRIP1	62	33932
0.821911098	-0.01902387	0.048	0.055	1	DYRK2_84_TSS_pos_ctrl	MDM1	62	33932
0.007753639	-0.136268185	0.055	0.136	1	EHD1_85_TSS_pos_ctrl	NAA40	128	33866
0.571153848	0.021972557	0.977	0.972	1	EHD1_85_TSS_pos_ctrl	COX8A	128	33866
0.332492531	0.020454014	0.391	0.33	1	EHD1_85_TSS_pos_ctrl	OTUB1	128	33866
0.805799872	-0.000711133	0	0	1	EHD1_85_TSS_pos_ctrl	FLRT1	128	33866
0.913379615	-0.032353635	0.758	0.764	1	EHD1_85_TSS_pos_ctrl	STIP1	128	33866
0.940921158	0.018219803	0.648	0.593	1	EHD1_85_TSS_pos_ctrl	FERMT3	128	33866
0.485932722	0.027181681	0.305	0.271	1	EHD1_85_TSS_pos_ctrl	NUDT22	128	33866
0.710718216	-0.005830492	0.156	0.143	1	EHD1_85_TSS_pos_ctrl	DNAJC4	128	33866
0.58454409	0.022607591	0.375	0.342	1	EHD1_85_TSS_pos_ctrl	VEGFB	128	33866
0.136930994	0.127456923	0.75	0.669	1	EHD1_85_TSS_pos_ctrl	FKBP2	128	33866
0.018122894	0.029059287	0.109	0.058	1	EHD1_85_TSS_pos_ctrl	PLCB3	128	33866
0.547461959	0.007758653	0.109	0.093	1	EHD1_85_TSS_pos_ctrl	GPR137	128	33866
0.133824598	-0.151153215	0.25	0.292	1	EHD1_85_TSS_pos_ctrl	ESRRA	128	33866
0.60956946	0.01764117	0.82	0.779	1	EHD1_85_TSS_pos_ctrl	PRDX5	128	33866
0.164975319	0.009275675	0.117	0.08	1	EHD1_85_TSS_pos_ctrl	CCDC88B	128	33866
0.954697719	-0.013097007	0.055	0.052	1	EHD1_85_TSS_pos_ctrl	RPS6KA4	128	33866
0.838520603	-0.00068241	0	0	1	EHD1_85_TSS_pos_ctrl	SLC22A11	128	33866
0.211959492	0.013622021	0.047	0.028	1	EHD1_85_TSS_pos_ctrl	PPP2R5B	128	33866
0.015212368	0.157813223	0.719	0.59	1	EHD1_85_TSS_pos_ctrl	ARL2	128	33866
0.546404192	-0.005090877	0	0.003	1	EHD1_85_TSS_pos_ctrl	SNX15	128	33866
0.139180881	0.069086841	0.328	0.264	1	EHD1_85_TSS_pos_ctrl	SAC3D1	128	33866
0.078499554	0.070199668	0.25	0.183	1	EHD1_85_TSS_pos_ctrl	ZFPL1	128	33866
0.159064141	0.052301238	0.328	0.261	1	EHD1_85_TSS_pos_ctrl	VPS51	128	33866
0.39644585	0.008975253	0.125	0.1	1	EHD1_85_TSS_pos_ctrl	TM7SF2	128	33866
0.263493063	0.030076119	0.328	0.272	1	EHD1_85_TSS_pos_ctrl	MRPL49	128	33866
0.206554028	0.000740978	0.078	0.051	1	EHD1_85_TSS_pos_ctrl	SPDYC	128	33866
0.624449365	-0.021278519	0.344	0.303	1	EHD1_85_TSS_pos_ctrl	CAPN1	128	33866
0.616495448	-0.010920854	0.164	0.139	1	EHD1_85_TSS_pos_ctrl	POLA2	128	33866
0.407903704	0.013140768	0.039	0.027	1	EHD1_85_TSS_pos_ctrl	CDC42EP2	128	33866
0.587296996	-0.000772054	0.383	0.34	1	EHD1_85_TSS_pos_ctrl	DPF2	128	33866
0.406953315	-0.009818286	0	0.005	1	EHD1_85_TSS_pos_ctrl	TIGD3	128	33866
0.166269381	0.01358391	0.188	0.138	1	EHD1_85_TSS_pos_ctrl	FRMD8	128	33866
0.450858088	-0.120410468	0.891	0.893	1	EHD1_85_TSS_pos_ctrl	NEAT1	128	33866
0.003341494	-0.318069928	1	1	1	EHD1_85_TSS_pos_ctrl	MALAT1	128	33866
0.55451091	-0.008029022	0.234	0.206	1	EHD1_85_TSS_pos_ctrl	SCYL1	128	33866
0.227255964	0.045953008	0.453	0.383	1	EHD1_85_TSS_pos_ctrl	SSSCA1	128	33866
0.491390948	-0.075184641	0.117	0.132	1	EHD1_85_TSS_pos_ctrl	FAM89B	128	33866
0.482088025	-0.01875591	0.211	0.177	1	EHD1_85_TSS_pos_ctrl	EHBP1L1	128	33866
0.414250851	0.012163296	0.117	0.094	1	EHD1_85_TSS_pos_ctrl	PCNX3	128	33866
0.673004632	-0.032835477	0.094	0.103	1	EHD1_85_TSS_pos_ctrl	SIPA1	128	33866
0.844188887	0.002328656	0.172	0.161	1	EHD1_85_TSS_pos_ctrl	KAT5	128	33866
0.951360669	-8.85E-05	0	0	1	EHD1_85_TSS_pos_ctrl	OVOL1	128	33866
0.811857763	-0.000812343	0	0	1	EHD1_85_TSS_pos_ctrl	SNX32	128	33866
0.451438476	0.005295564	0.234	0.199	1	EHD1_85_TSS_pos_ctrl	MUS81	128	33866
0.334237701	0.016683244	0.023	0.014	1	EHD1_85_TSS_pos_ctrl	RCOR2	128	33866
0.02614789	0.074374543	0.234	0.157	1	EHD1_85_TSS_pos_ctrl	MACROD1	128	33866
0.736963185	0.006401503	0.195	0.177	1	EHD1_85_TSS_pos_ctrl	TRPT1	128	33866
0.146913417	0.090121093	0.969	0.908	1	EHD1_85_TSS_pos_ctrl	PPP1R14B	128	33866
0.260240754	0.009756971	0.195	0.151	1	EHD1_85_TSS_pos_ctrl	BAD	128	33866
0.087641784	0.077710712	0.883	0.848	1	EHD1_85_TSS_pos_ctrl	TRMT112	128	33866
0.749361628	-0.001383757	0	0.001	1	EHD1_85_TSS_pos_ctrl	NRXN2	128	33866
0.688337335	-0.057419756	0.078	0.085	1	EHD1_85_TSS_pos_ctrl	RASGRP2	128	33866
0.307804678	-0.014196276	0	0.008	1	EHD1_85_TSS_pos_ctrl	PYGM	128	33866
0.997287287	-0.024307701	0.742	0.697	1	EHD1_85_TSS_pos_ctrl	SF1	128	33866
0.967821342	-0.012154743	0.031	0.032	1	EHD1_85_TSS_pos_ctrl	MAP4K2	128	33866
0.346036878	-0.010248464	0.188	0.147	1	EHD1_85_TSS_pos_ctrl	MEN1	128	33866
0.887707215	0.006982487	0.016	0.017	1	EHD1_85_TSS_pos_ctrl	CDC42BPG	128	33866
5.65E-06	0.334225516	0.391	0.221	0.117744601	EHD1_85_TSS_pos_ctrl	EHD1	128	33866
0.892524417	-0.004779397	0.008	0.007	1	EHD1_85_TSS_pos_ctrl	MIR194-2HG	128	33866
0.350837862	0.019327813	0.148	0.118	1	EHD1_85_TSS_pos_ctrl	ATG2A	128	33866
0.818132982	-0.000864145	0	0	1	EHD1_85_TSS_pos_ctrl	GPHA2	128	33866
0.686714924	-0.002271528	0	0.001	1	EHD1_85_TSS_pos_ctrl	MAJIN	128	33866
0.826538695	-0.001474091	0.016	0.013	1	EHD1_85_TSS_pos_ctrl	BATF2	128	33866
0.853780477	-0.000501537	0	0	1	EHD1_85_TSS_pos_ctrl	NAALADL1	128	33866
0.583691644	-0.015454171	0.359	0.315	1	EHD1_85_TSS_pos_ctrl	CDCA5	128	33866
0.633674291	-0.003539954	0	0.002	1	EHD1_85_TSS_pos_ctrl	TMEM262	128	33866
0.389078234	0.012212952	0.117	0.092	1	EHD1_85_TSS_pos_ctrl	ZNHIT2	128	33866
0.020601747	0.074409996	1	1	1	EHD1_85_TSS_pos_ctrl	FAU	128	33866
0.000473082	0.068385234	0.234	0.121	1	EHD1_85_TSS_pos_ctrl	SYVN1	128	33866
0.064441329	0.039809295	0.039	0.018	1	EHD1_85_TSS_pos_ctrl	SLC25A45	128	33866
0.732455731	-0.020699129	0.062	0.054	1	EHD1_85_TSS_pos_ctrl	LTBP3	128	33866
0.622561178	-0.0033664	0	0.002	1	EHD1_85_TSS_pos_ctrl	KCNK7	128	33866
0.964426799	-0.026633225	0.188	0.181	1	EHD1_85_TSS_pos_ctrl	MAP3K11	128	33866
0.66626429	-0.00449063	0.242	0.219	1	EHD1_85_TSS_pos_ctrl	RELA	128	33866
0.106178756	0.081163395	0.516	0.43	1	EHD1_85_TSS_pos_ctrl	RNASEH2C	128	33866
0.37346578	-0.044035232	0.039	0.057	1	EHD1_85_TSS_pos_ctrl	AP5B1	128	33866
0.094556691	0.072184863	0.984	0.986	1	EHD1_85_TSS_pos_ctrl	CFL1	128	33866
0.768119452	-0.001321845	0	0.001	1	EHD1_85_TSS_pos_ctrl	EFEMP2	128	33866
0.62507455	0.031576938	0.691	0.759	1	EIF1AX_86_TSS_pos_ctrl	PDHA1	55	33939
0.787074176	-0.002811091	0	0.001	1	EIF1AX_86_TSS_pos_ctrl	MAP3K15	55	33939
0.585078723	-0.009351347	0	0.005	1	EIF1AX_86_TSS_pos_ctrl	SH3KBP1	55	33939
0.876226664	-0.000757494	0	0	1	EIF1AX_86_TSS_pos_ctrl	MAP7D2	55	33939
5.22E-05	0.491729811	0.945	0.943	1	EIF1AX_86_TSS_pos_ctrl	EIF1AX	55	33939
0.455701141	0.130995639	0.4	0.363	1	EIF1AX_86_TSS_pos_ctrl	RPS6KA3	55	33939
0.681283786	-0.005984282	0.957	0.97	1	FAM91A1_87_TSS_pos_ctrl	NDUFB9	47	33947
0.192620739	0.129062866	0.17	0.114	1	FAM91A1_87_TSS_pos_ctrl	TBC1D31	47	33947
0.881813278	-0.000832161	0	0	1	FAM91A1_87_TSS_pos_ctrl	FER1L6	47	33947
0.688986399	-0.009409091	0.106	0.087	1	FAM91A1_87_TSS_pos_ctrl	WDYHV1	47	33947
0.592579016	-0.069557423	0.106	0.131	1	FAM91A1_87_TSS_pos_ctrl	FAM91A1	47	33947
0.011848926	0.176061333	0.234	0.119	1	FAM91A1_87_TSS_pos_ctrl	RNF139	47	33947
0.471702607	-0.137020514	0.447	0.485	1	FAM91A1_87_TSS_pos_ctrl	FAM83A	47	33947
0.841084759	-5.62E-05	0.064	0.057	1	FAM91A1_87_TSS_pos_ctrl	TRMT12	47	33947
0.509952233	-0.003641856	0.255	0.203	1	FAM91A1_87_TSS_pos_ctrl	C8orf76	47	33947
0.769410137	-0.003479937	0	0.002	1	FAM91A1_87_TSS_pos_ctrl	FAM83A-AS1	47	33947
0.969838119	-0.005265449	0.043	0.041	1	FAM91A1_87_TSS_pos_ctrl	TMEM65	47	33947
0.933968648	-0.000267262	0	0	1	FAM91A1_87_TSS_pos_ctrl	ANXA13	47	33947
0.984542547	-0.041504726	0.553	0.534	1	FAM91A1_87_TSS_pos_ctrl	ATAD2	47	33947
0.910397728	-0.075656101	0.447	0.428	1	FAM91A1_87_TSS_pos_ctrl	TATDN1	47	33947
0.416729773	-0.183194285	0.362	0.375	1	FAM91A1_87_TSS_pos_ctrl	ZHX1	47	33947
0.936854692	-0.022390122	0.021	0.023	1	FAM91A1_87_TSS_pos_ctrl	RNF139-AS1	47	33947
0.265821078	0.064533425	0.043	0.02	1	FAM91A1_87_TSS_pos_ctrl	ZHX1-C8orf76	47	33947
0.735444903	-0.055269526	0.298	0.323	1	FAM91A1_87_TSS_pos_ctrl	DERL1	47	33947
0.708093482	-0.005455879	0	0.003	1	FAM91A1_87_TSS_pos_ctrl	MTSS1	47	33947
0.921809018	-0.000476806	0	0	1	FAM91A1_87_TSS_pos_ctrl	FER1L6-AS2	47	33947
0.458163992	-0.0216538	0	0.012	1	FAM91A1_87_TSS_pos_ctrl	FBXO32	47	33947
0.631679464	-0.002223389	0	0.001	1	FOXP1_100_promoter	LINC00870	194	33800
0.074750658	0.030637587	0.263	0.199	1	FOXP1_100_promoter	FOXP1	194	33800
0.879944801	-0.002725195	0.015	0.014	1	FOXP1_100_promoter	EIF4E3	194	33800
0.734746562	-0.000939768	0	0.001	1	FOXP1_100_promoter	LINC00877	194	33800
0.155473865	-0.111092527	0.232	0.266	1	FOXP1_100_promoter	RYBP	194	33800
0.679846474	-0.002220108	0	0.001	1	FOXP1_101_promoter	LINC00870	144	33850
0.66746043	0.016682219	0.222	0.199	1	FOXP1_101_promoter	FOXP1	144	33850
0.150129468	-0.027300909	0	0.014	1	FOXP1_101_promoter	EIF4E3	144	33850
0.770541155	-0.00093838	0	0.001	1	FOXP1_101_promoter	LINC00877	144	33850
0.406607711	-0.04747879	0.243	0.266	1	FOXP1_101_promoter	RYBP	144	33850
0.643413557	-0.002222535	0	0.001	1	FOXP1_102_promoter	LINC00870	181	33813
0.303805035	0.020472832	0.238	0.199	1	FOXP1_102_promoter	FOXP1	181	33813
0.120275585	0.033075773	0.028	0.014	1	FOXP1_102_promoter	EIF4E3	181	33813
0.743516318	-0.000939407	0	0.001	1	FOXP1_102_promoter	LINC00877	181	33813
0.927481703	-0.023376255	0.276	0.266	1	FOXP1_102_promoter	RYBP	181	33813
0.7885472	-0.002214682	0	0.001	1	FOXP1_103_promoter	LINC00870	61	33933
0.927242118	-0.042918047	0.213	0.199	1	FOXP1_103_promoter	FOXP1	61	33933
0.8821472	0.000335256	0.016	0.014	1	FOXP1_103_promoter	EIF4E3	61	33933
0.849692465	-0.000936086	0	0.001	1	FOXP1_103_promoter	LINC00877	61	33933
0.316954264	-0.120287994	0.213	0.266	1	FOXP1_103_promoter	RYBP	61	33933
0.219108854	0.004249376	0.004	0.001	1	FOXP1_104_promoter	LINC00870	267	33727
0.424690128	-0.023104676	0.232	0.199	1	FOXP1_104_promoter	FOXP1	267	33727
0.147460124	-0.023931743	0.004	0.014	1	FOXP1_104_promoter	EIF4E3	267	33727
0.690671563	-0.000941801	0	0.001	1	FOXP1_104_promoter	LINC00877	267	33727
0.354808716	-0.0434033	0.318	0.266	1	FOXP1_104_promoter	RYBP	267	33727
0.739028058	-0.002216836	0	0.001	1	FOXP1_105_promoter	LINC00870	94	33900
2.83E-05	0.257608971	0.372	0.199	0.590134326	FOXP1_105_promoter	FOXP1	94	33900
0.141245927	0.03844139	0.032	0.014	1	FOXP1_105_promoter	EIF4E3	94	33900
0.813871813	-0.000936997	0	0.001	1	FOXP1_105_promoter	LINC00877	94	33900
0.497940605	0.028395593	0.298	0.266	1	FOXP1_105_promoter	RYBP	94	33900
0.742198752	-0.002744728	0	0.001	1	FOXP1_105_promoter	TMEM266	94	33900
0.854459183	0.009545481	0.234	0.23	1	FOXP1_105_promoter	HMG20A	94	33900
0.019326431	-0.098084236	0	0.055	1	FOXP1_105_promoter	ISL2	94	33900
0.916343695	-0.000184018	0	0	1	FOXP1_105_promoter	LINGO1-AS1	94	33900
0.867870516	-0.000661794	0	0	1	FOXP1_105_promoter	PSTPIP1	94	33900
0.174993431	-0.09594397	0.255	0.334	1	FOXP1_105_promoter	RCN2	94	33900
0.016499496	0.206378744	0.809	0.673	1	FOXP1_105_promoter	ETFA	94	33900
0.341559919	0.026375297	0.021	0.011	1	FOXP1_105_promoter	NRG4	94	33900
0.866244962	-0.019605943	0.043	0.046	1	FOXP1_105_promoter	LINGO1	94	33900
0.500296768	-0.042503216	0.085	0.106	1	FOXP1_105_promoter	PEAK1	94	33900
0.984348536	-0.032784698	0.298	0.286	1	FOXP1_105_promoter	TSPAN3	94	33900
0.881353622	0.005073242	0.053	0.05	1	FOXP1_105_promoter	SCAPER	94	33900
0.183660749	0.002830904	0.004	0.001	1	FOXP1_106_promoter	LINC00870	245	33749
0.628988697	-0.02123426	0.22	0.199	1	FOXP1_106_promoter	FOXP1	245	33749
0.183513684	-0.014540358	0.004	0.014	1	FOXP1_106_promoter	EIF4E3	245	33749
0.703154194	-0.000941188	0	0.001	1	FOXP1_106_promoter	LINC00877	245	33749
0.765965575	0.008313341	0.282	0.266	1	FOXP1_106_promoter	RYBP	245	33749
0.000589801	0.011690484	0.007	0.001	1	FOXP1_107_promoter	LINC00870	447	33547
0.018287464	0.066116692	0.248	0.198	1	FOXP1_107_promoter	FOXP1	447	33547
0.416446107	-0.12838689	0.404	0.393	1	negative_226_Horlbeck_NTC	EXOSC10	89	33905
0.15379469	-0.159758569	0.202	0.251	1	negative_226_Horlbeck_NTC	MTOR	89	33905
0.420936394	-0.012357126	0	0.007	1	negative_226_Horlbeck_NTC	FBXO2	89	33905
0.081767116	0.10978028	0.753	0.651	1	negative_226_Horlbeck_NTC	MAD2L2	89	33905
0.155167702	-0.205548945	0.393	0.422	1	negative_226_Horlbeck_NTC	MTHFR	89	33905
0.827983494	-0.000957653	0	0.001	1	negative_226_Horlbeck_NTC	NPPA	89	33905
0.139530299	0.05677227	0.337	0.253	1	negative_226_Horlbeck_NTC	KIAA2013	89	33905
0.126715222	0.081706927	0.281	0.21	1	negative_226_Horlbeck_NTC	DHRS3	89	33905
0.865185312	-0.00067044	0	0	1	negative_226_Horlbeck_NTC	HNRNPCL1	89	33905
0.020690516	0.007575921	0.011	0.002	1	negative_226_Horlbeck_NTC	MFSD2A	89	33905
0.106348816	-0.186174429	0.674	0.712	1	negative_226_Horlbeck_NTC	CAP1	89	33905
0.101917225	0.091278008	0.393	0.299	1	negative_226_Horlbeck_NTC	RLF	89	33905
0.918609181	-0.000187755	0	0	1	negative_226_Horlbeck_NTC	TMCO2	89	33905
0.336751365	-0.113979265	0.247	0.28	1	negative_226_Horlbeck_NTC	ZMPSTE24	89	33905
0.488546437	0.021294702	0.719	0.652	1	negative_226_Horlbeck_NTC	SMAP2	89	33905
0.692973137	0.031814316	0.079	0.068	1	negative_226_Horlbeck_NTC	ZFP69B	89	33905
0.91058307	-0.006261056	0.022	0.021	1	negative_226_Horlbeck_NTC	ZFP69	89	33905
0.006590028	0.041421053	0.056	0.018	1	negative_226_Horlbeck_NTC	EXO5	89	33905
0.399186381	-0.048560467	0.056	0.08	1	negative_226_Horlbeck_NTC	ZNF684	89	33905
0.765045065	-0.067239627	0.281	0.279	1	negative_226_Horlbeck_NTC	NFYC	89	33905
0.926014462	-0.009161162	0.011	0.012	1	negative_226_Horlbeck_NTC	KCNQ4	89	33905
0.601521202	0.01824239	0.416	0.373	1	negative_226_Horlbeck_NTC	CTPS1	89	33905
0.564537935	-0.00653939	0	0.004	1	negative_226_Horlbeck_NTC	SLFNL1-AS1	89	33905
0.556881931	-0.006996229	0	0.004	1	negative_226_Horlbeck_NTC	FOXO6	89	33905
0.684037102	-0.003095806	0	0.002	1	negative_226_Horlbeck_NTC	BMP8B	89	33905
0.746931345	0.009198043	0.326	0.299	1	negative_226_Horlbeck_NTC	TRIT1	89	33905
0.065226294	0.029939148	0.056	0.025	1	negative_226_Horlbeck_NTC	MYCL	89	33905
0.512592517	-0.104274601	0.483	0.496	1	negative_226_Horlbeck_NTC	PPT1	89	33905
0.725288056	-0.002310888	0	0.001	1	negative_226_Horlbeck_NTC	COL9A2	89	33905
0.632345873	-0.004312963	0	0.003	1	negative_226_Horlbeck_NTC	RIMS3	89	33905
0.51235469	0.05814343	0.045	0.033	1	negative_226_Horlbeck_NTC	NFYC-AS1	89	33905
0.220284046	0.006798347	0.034	0.017	1	negative_226_Horlbeck_NTC	CITED4	89	33905
0.701246899	-0.00304534	0	0.002	1	negative_226_Horlbeck_NTC	SLFNL1	89	33905
0.876424308	0.000803041	0.067	0.072	1	negative_226_Horlbeck_NTC	SCMH1	89	33905
0.892336496	-0.000334648	0	0	1	negative_226_Horlbeck_NTC	EDN2	89	33905
0.115378844	-0.107347317	0.079	0.134	1	negative_226_Horlbeck_NTC	ABCD3	89	33905
0.347856696	0.000864169	0.213	0.166	1	negative_226_Horlbeck_NTC	TMEM56	89	33905
0.009257784	0.014724092	0.022	0.004	1	negative_226_Horlbeck_NTC	TMEM56-RWDD3	89	33905
0.026574511	0.07498893	0.191	0.112	1	negative_226_Horlbeck_NTC	RWDD3	89	33905
0.918609181	-0.00014053	0	0	1	negative_226_Horlbeck_NTC	ABCA4	89	33905
0.892336496	-0.000435385	0	0	1	negative_226_Horlbeck_NTC	ARHGAP29	89	33905
0.823338319	-0.000990777	0	0.001	1	negative_226_Horlbeck_NTC	F3	89	33905
0.892336496	-0.000316112	0	0	1	negative_226_Horlbeck_NTC	CNN3	89	33905
0.079290986	0.078904251	0.135	0.082	1	negative_226_Horlbeck_NTC	ALG14	89	33905
0.528159058	-0.103225168	0.539	0.53	1	negative_226_Horlbeck_NTC	WAC	89	33905
0.09173824	0.038780008	0.146	0.091	1	negative_226_Horlbeck_NTC	BAMBI	89	33905
0.634314926	-0.005111513	0	0.003	1	negative_226_Horlbeck_NTC	MPP7	89	33905
0.038679676	0.089709506	0.202	0.125	1	negative_226_Horlbeck_NTC	WAC-AS1	89	33905
0.918609181	-0.000148754	0	0	1	negative_226_Horlbeck_NTC	LINC00837	89	33905
0.842792474	-0.000735607	0	0	1	negative_226_Horlbeck_NTC	SVIL	89	33905
0.613003849	-0.019703716	0.292	0.251	1	negative_226_Horlbeck_NTC	MLLT10	89	33905
0.653725126	0.024465281	0.461	0.419	1	negative_226_Horlbeck_NTC	COMMD3	89	33905
0.630811644	-0.00224332	0.315	0.279	1	negative_226_Horlbeck_NTC	BMI1	89	33905
0.023051817	0.076018479	0.135	0.071	1	negative_226_Horlbeck_NTC	SPAG6	89	33905
0.108748907	0.007073686	0.011	0.003	1	negative_226_Horlbeck_NTC	ARMC3	89	33905
0.582007665	0.062706448	0.191	0.169	1	negative_226_Horlbeck_NTC	MSRB2	89	33905
0.45644831	-0.011967383	0	0.006	1	negative_226_Horlbeck_NTC	OTUD1	89	33905
0.417142091	-0.013044395	0	0.007	1	negative_226_Horlbeck_NTC	SKIDA1	89	33905
0.175569119	0.079968692	0.787	0.642	1	negative_226_Horlbeck_NTC	DNAJC1	89	33905
0.790074657	-0.001482002	0	0.001	1	negative_226_Horlbeck_NTC	EBLN1	89	33905
0.025952008	0.111150481	0.404	0.283	1	negative_226_Horlbeck_NTC	PIP4K2A	89	33905
0.929549921	-0.000178084	0	0	1	negative_226_Horlbeck_NTC	KIAA1217	89	33905
0.367803914	0.042719145	0.09	0.066	1	negative_226_Horlbeck_NTC	MED17	89	33905
0.908989465	-0.000357444	0	0	1	negative_226_Horlbeck_NTC	FAT3	89	33905
0.001343736	0.095727775	0.146	0.062	1	negative_226_Horlbeck_NTC	DEUP1	89	33905
0.848265318	-0.036452432	0.247	0.248	1	negative_226_Horlbeck_NTC	CEP295	89	33905
0.765746103	-0.035213794	0.146	0.155	1	negative_226_Horlbeck_NTC	C11orf54	89	33905
0.793915726	-0.001223975	0	0.001	1	negative_226_Horlbeck_NTC	SCARNA9	89	33905
0.814418504	-0.001354173	0	0.001	1	negative_226_Horlbeck_NTC	VSTM5	89	33905
0.70549725	-0.010162199	0.169	0.149	1	negative_226_Horlbeck_NTC	SMCO4	89	33905
0.037764694	0.080200463	0.146	0.083	1	negative_226_Horlbeck_NTC	SLC36A4	89	33905
0.483335057	-0.081377254	0.708	0.682	1	negative_226_Horlbeck_NTC	TAF1D	89	33905
0.735399169	-0.059637486	0.955	0.972	1	negative_226_Horlbeck_NTC	TUBA1C	89	33905
0.856014461	0.006976532	0.011	0.009	1	negative_226_Horlbeck_NTC	PRPH	89	33905
0.286202731	-0.088720747	0.18	0.216	1	negative_226_Horlbeck_NTC	TROAP	89	33905
0.17759443	-0.002342692	0.022	0.009	1	negative_226_Horlbeck_NTC	DNAJC22	89	33905
0.625168865	-0.025586225	0.247	0.262	1	negative_226_Horlbeck_NTC	SPATS2	89	33905
0.848067293	-0.000713195	0	0	1	negative_226_Horlbeck_NTC	KCNH3	89	33905
0.429927157	-0.025741179	0.011	0.024	1	negative_226_Horlbeck_NTC	PRPF40B	89	33905
0.854813212	-0.076724492	0.933	0.929	1	negative_226_Horlbeck_NTC	TMBIM6	89	33905
0.62844889	-0.0047894	0	0.003	1	negative_226_Horlbeck_NTC	BCDIN3D-AS1	89	33905
4.64E-07	0.023154682	0.011	0	0.009671785	negative_226_Horlbeck_NTC	AQP2	89	33905
0.884928292	-0.000418446	0	0	1	negative_226_Horlbeck_NTC	AQP6	89	33905
0.358771789	0.014434112	0.011	0.005	1	negative_226_Horlbeck_NTC	ASIC1	89	33905
0.503282076	-0.028227208	0.303	0.325	1	negative_226_Horlbeck_NTC	SMARCD1	89	33905
0.615219032	-0.005128836	0	0.003	1	negative_226_Horlbeck_NTC	GPD1	89	33905
0.664518386	-0.036540717	0.517	0.445	1	negative_226_Horlbeck_NTC	COX14	89	33905
0.544300527	0.036848276	0.449	0.4	1	negative_226_Horlbeck_NTC	LARP4	89	33905
0.757366446	0.023348622	0.157	0.145	1	negative_226_Horlbeck_NTC	DIP2B	89	33905
0.36314727	-0.067637385	0.225	0.263	1	negative_226_Horlbeck_NTC	ATF1	89	33905
0.463204509	0.010559304	0.146	0.118	1	negative_226_Horlbeck_NTC	METTL7A	89	33905
0.687287257	0.016227344	0.135	0.12	1	negative_226_Horlbeck_NTC	KMT2D	89	33905
0.518171542	-0.000399807	0.056	0.042	1	negative_226_Horlbeck_NTC	RHEBL1	89	33905
0.564537935	-0.006632394	0	0.004	1	negative_226_Horlbeck_NTC	DHH	89	33905
0.617737871	-0.02956034	0.079	0.094	1	negative_226_Horlbeck_NTC	LMBR1L	89	33905
0.565384651	-0.02525017	1	0.998	1	negative_226_Horlbeck_NTC	TUBA1B	89	33905
5.61E-05	0.247597267	0.438	0.237	1	negative_226_Horlbeck_NTC	TUBA1A	89	33905
0.556881931	-0.006756743	0	0.004	1	negative_226_Horlbeck_NTC	C1QL4	89	33905
0.025173017	0.16136181	0.416	0.309	1	negative_226_Horlbeck_NTC	MCRS1	89	33905
0.745839016	-0.002408827	0	0.001	1	negative_226_Horlbeck_NTC	FAM186B	89	33905
0.862912121	-0.000285343	0.034	0.038	1	negative_226_Horlbeck_NTC	FMNL3	89	33905
0.276378433	0.026398303	0.067	0.043	1	negative_226_Horlbeck_NTC	NCKAP5L	89	33905
0.082820658	0.042344092	0.112	0.065	1	negative_226_Horlbeck_NTC	BCDIN3D	89	33905
0.827983494	-0.001013237	0	0.001	1	negative_226_Horlbeck_NTC	FAIM2	89	33905
0.944753415	0.00618265	0.247	0.246	1	negative_226_Horlbeck_NTC	RACGAP1	89	33905
0.481174302	-0.058181323	0.067	0.087	1	negative_226_Horlbeck_NTC	CERS5	89	33905
0.138633046	0.096768686	0.404	0.308	1	negative_226_Horlbeck_NTC	LIMA1	89	33905
0.871418204	-0.00061839	0	0	1	negative_226_Horlbeck_NTC	FAM186A	89	33905
0.780388407	-0.002654199	0.112	0.102	1	negative_226_Horlbeck_NTC	SLC11A2	89	33905
0.429680206	-0.010249477	0.022	0.013	1	negative_226_Horlbeck_NTC	POC1B-AS1	89	33905
0.985705498	-0.02043204	0.022	0.022	1	negative_226_Horlbeck_NTC	ATP2B1-AS1	89	33905
0.810126432	-0.000946175	0	0.001	1	negative_226_Horlbeck_NTC	DUSP6	89	33905
0.838364291	-0.000847511	0.056	0.062	1	negative_226_Horlbeck_NTC	POC1B	89	33905
0.805936271	-0.001401964	0	0.001	1	negative_226_Horlbeck_NTC	GALNT4	89	33905
0.805936271	-0.001252812	0	0.001	1	negative_226_Horlbeck_NTC	POC1B-GALNT4	89	33905
0.447342115	0.022655429	0.449	0.386	1	negative_226_Horlbeck_NTC	ATP2B1	89	33905
0.939163476	-0.000292907	0.011	0.012	1	negative_226_Horlbeck_NTC	SNN	89	33905
0.884928292	-0.000360673	0	0	1	negative_226_Horlbeck_NTC	TNFRSF17	89	33905
0.074097755	0.081415686	0.112	0.065	1	negative_226_Horlbeck_NTC	SNX29	89	33905
0.10273182	-0.090962784	0.045	0.096	1	negative_226_Horlbeck_NTC	LITAF	89	33905
0.269256525	0.012852507	0.157	0.115	1	negative_226_Horlbeck_NTC	TXNDC11	89	33905
0.419002769	0.038590338	0.315	0.271	1	negative_226_Horlbeck_NTC	ZC3H7A	89	33905
0.884928292	-0.00039382	0	0	1	negative_226_Horlbeck_NTC	BCAR4	89	33905
0.836906015	-0.00679946	0.899	0.888	1	negative_226_Horlbeck_NTC	RSL1D1	89	33905
0.08123587	0.10836494	0.876	0.771	1	negative_226_Horlbeck_NTC	GSPT1	89	33905
0.061377734	0.011312299	0.011	0.002	1	negative_226_Horlbeck_NTC	NPIPB2	89	33905
0.091260411	-0.131200039	0.101	0.164	1	negative_226_Horlbeck_NTC	CPPED1	89	33905
0.745839016	-0.002247017	0	0.001	1	negative_226_Horlbeck_NTC	LRRC37A	89	33905
0.188778591	0.002142066	0.034	0.016	1	negative_226_Horlbeck_NTC	LRRC37A2	89	33905
0.469115158	-0.082470673	0.124	0.146	1	negative_226_Horlbeck_NTC	NSF	89	33905
0.205796815	0.038061426	0.27	0.207	1	negative_226_Horlbeck_NTC	GOSR2	89	33905
0.512965126	0.074102047	0.663	0.581	1	negative_226_Horlbeck_NTC	MYL4	89	33905
0.638295302	-0.004190689	0	0.002	1	negative_226_Horlbeck_NTC	ITGB3	89	33905
0.266621635	0.003526987	0.011	0.004	1	negative_226_Horlbeck_NTC	EFCAB13	89	33905
0.068705334	0.105856504	0.506	0.373	1	negative_226_Horlbeck_NTC	NPEPPS	89	33905
0.337717349	-0.067815815	0.933	0.929	1	negative_226_Horlbeck_NTC	KPNB1	89	33905
0.062640168	0.023653313	0.067	0.032	1	negative_226_Horlbeck_NTC	TBKBP1	89	33905
0.453229332	-0.009805478	0	0.006	1	negative_226_Horlbeck_NTC	LRRC46	89	33905
0.057634518	0.076037325	0.18	0.111	1	negative_226_Horlbeck_NTC	SP2	89	33905
0.871241704	-0.000261766	0.124	0.117	1	negative_226_Horlbeck_NTC	PNPO	89	33905
0.831563845	-0.035595854	0.213	0.194	1	negative_226_Horlbeck_NTC	CDK5RAP3	89	33905
0.66348806	-0.019935298	0.517	0.451	1	negative_226_Horlbeck_NTC	NFE2L1	89	33905
0.219506233	-0.08582651	0.045	0.078	1	negative_226_Horlbeck_NTC	SNX11	89	33905
0.51651447	-0.028346128	0.022	0.035	1	negative_226_Horlbeck_NTC	ARL17B	89	33905
0.682253282	0.011668185	0.079	0.067	1	negative_226_Horlbeck_NTC	ARL17A	89	33905
0.456472975	0.008819115	0.056	0.04	1	negative_226_Horlbeck_NTC	FAM215B	89	33905
0.835012956	0.002092789	0.022	0.019	1	negative_226_Horlbeck_NTC	WNT3	89	33905
0.814418504	-0.001007808	0	0.001	1	negative_226_Horlbeck_NTC	RPRML	89	33905
0.977425831	-0.00267995	0.36	0.338	1	negative_226_Horlbeck_NTC	CDC27	89	33905
0.095186271	-0.052164167	0	0.03	1	negative_226_Horlbeck_NTC	OSBPL7	89	33905
0.385785565	-0.045143082	0.247	0.288	1	negative_226_Horlbeck_NTC	MRPL10	89	33905
0.166421796	0.031937665	0.09	0.055	1	negative_226_Horlbeck_NTC	SCRN2	89	33905
0.011742779	0.076320744	0.079	0.032	1	negative_226_Horlbeck_NTC	SP6	89	33905
0.923082857	-0.00962775	0.011	0.012	1	negative_226_Horlbeck_NTC	SP2-AS1	89	33905
0.768483941	-0.002227149	0	0.001	1	negative_226_Horlbeck_NTC	COPZ2	89	33905
0.51119487	-0.117293814	0.596	0.584	1	negative_226_Horlbeck_NTC	CBX1	89	33905
0.494714285	-0.072527539	0.112	0.133	1	negative_226_Horlbeck_NTC	TOM1L1	89	33905
0.595017672	-0.029207766	0.157	0.13	1	negative_226_Horlbeck_NTC	STXBP4	89	33905
0.790074657	-0.001300775	0	0.001	1	negative_226_Horlbeck_NTC	HLF	89	33905
0.832670535	-0.038263427	0.124	0.128	1	negative_226_Horlbeck_NTC	PCTP	89	33905
0.827983494	-0.001092211	0	0.001	1	negative_226_Horlbeck_NTC	ANKFN1	89	33905
0.900699813	-0.001259605	0.247	0.248	1	negative_226_Horlbeck_NTC	COX11	89	33905
0.482352465	0.009778873	0.067	0.05	1	negative_226_Horlbeck_NTC	MMD	89	33905
0.823338319	-0.000969929	0	0.001	1	negative_226_Horlbeck_NTC	TMEM100	89	33905
0.549013141	0.00873915	0.101	0.083	1	negative_226_Horlbeck_NTC	C17orf99	89	33905
0.921745775	-0.028083915	0.045	0.046	1	negative_226_Horlbeck_NTC	ENGASE	89	33905
0.696358132	-0.038274928	0.146	0.157	1	negative_226_Horlbeck_NTC	AFMID	89	33905
0.682378134	-0.03341825	0.629	0.639	1	negative_226_Horlbeck_NTC	BIRC5	89	33905
0.051537854	0.084092723	0.146	0.087	1	negative_226_Horlbeck_NTC	TNRC6C	89	33905
0.972664542	-0.006455375	0.034	0.033	1	negative_226_Horlbeck_NTC	TMC8	89	33905
0.080420659	-0.229794717	0.449	0.473	1	negative_226_Horlbeck_NTC	SYNGR2	89	33905
0.282899459	0.021333581	0.326	0.257	1	negative_226_Horlbeck_NTC	09-Sep	89	33905
0.726049442	-0.009734539	0.09	0.078	1	negative_226_Horlbeck_NTC	PGS1	89	33905
0.810126432	-0.001300676	0	0.001	1	negative_226_Horlbeck_NTC	LINC02081	89	33905
0.940391612	0.03062152	0.045	0.043	1	negative_226_Horlbeck_NTC	SOCS3	89	33905
0.693804091	-0.007062127	0.169	0.149	1	negative_226_Horlbeck_NTC	CANT1	89	33905
0.065349726	-0.23474236	0.472	0.52	1	negative_226_Horlbeck_NTC	TK1	89	33905
0.445559738	0.01717656	0.202	0.165	1	negative_226_Horlbeck_NTC	CYTH1	89	33905
0.908989465	-0.00025929	0	0	1	negative_226_Horlbeck_NTC	C1QTNF1-AS1	89	33905
0.739776416	-0.002089266	0	0.001	1	negative_226_Horlbeck_NTC	LINC01993	89	33905
0.827619937	-0.034135069	0.416	0.374	1	negative_226_Horlbeck_NTC	TMC6	89	33905
0.884928292	-0.000416043	0	0	1	negative_226_Horlbeck_NTC	TIMP2	89	33905
0.745839016	-0.002356254	0	0.001	1	negative_226_Horlbeck_NTC	DNAH17	89	33905
0.144876597	-0.1498621	0.225	0.275	1	negative_226_Horlbeck_NTC	USP36	89	33905
0.578680789	0.006202924	0.011	0.006	1	negative_226_Horlbeck_NTC	LGALS3BP	89	33905
0.85923797	-0.000671824	0	0	1	negative_226_Horlbeck_NTC	MTUS2	89	33905
0.056665858	-0.121853567	0.034	0.09	1	negative_226_Horlbeck_NTC	USPL1	89	33905
0.228800802	0.072400135	0.27	0.212	1	negative_226_Horlbeck_NTC	SLC7A1	89	33905
0.120881993	0.023138631	0.067	0.036	1	negative_226_Horlbeck_NTC	UBL3	89	33905
0.29125868	0.032733132	0.09	0.062	1	negative_226_Horlbeck_NTC	KATNAL1	89	33905
0.775426174	-0.001893447	0	0.001	1	negative_226_Horlbeck_NTC	LINC00426	89	33905
0.246533572	-0.056798381	1	0.988	1	negative_226_Horlbeck_NTC	HMGB1	89	33905
0.630390602	-0.004618516	0	0.003	1	negative_226_Horlbeck_NTC	LINC01977	89	33905
0.83769747	-0.000741063	0	0	1	negative_226_Horlbeck_NTC	LINC02078	89	33905
0.63815727	0.054025302	0.101	0.09	1	negative_226_Horlbeck_NTC	CBX2	89	33905
0.853541371	-0.000705255	0	0	1	negative_226_Horlbeck_NTC	LINC01978	89	33905
0.237457751	0.016756067	0.011	0.004	1	negative_226_Horlbeck_NTC	RBFOX3	89	33905
0.218120218	0.023210388	0.281	0.211	1	negative_226_Horlbeck_NTC	CBX4	89	33905
0.097651774	0.064016661	0.09	0.051	1	negative_226_Horlbeck_NTC	CBX8	89	33905
0.908989465	-0.000332614	0	0	1	negative_226_Horlbeck_NTC	TEX101	89	33905
0.6097325	-0.005210494	0	0.003	1	negative_226_Horlbeck_NTC	ZNF575	89	33905
0.53785344	-0.007249782	0	0.004	1	negative_226_Horlbeck_NTC	PINLYP	89	33905
0.579125874	0.014183045	0.124	0.104	1	negative_226_Horlbeck_NTC	ZNF576	89	33905
0.688836558	-0.00334406	0	0.002	1	negative_226_Horlbeck_NTC	SRRM5	89	33905
0.099026499	-0.084503622	0.022	0.065	1	negative_226_Horlbeck_NTC	ZNF283	89	33905
0.634314926	-0.004645922	0	0.003	1	negative_226_Horlbeck_NTC	ZNF221	89	33905
0.044201613	0.007657599	0.011	0.002	1	negative_226_Horlbeck_NTC	ZNF155	89	33905
0.173018775	-0.036708237	0	0.02	1	negative_226_Horlbeck_NTC	ZNF230	89	33905
0.466323825	-0.026109311	0.011	0.023	1	negative_226_Horlbeck_NTC	ZNF222	89	33905
0.566093197	-0.006992966	0	0.004	1	negative_226_Horlbeck_NTC	ZNF223	89	33905
0.696209293	-0.002933255	0	0.002	1	negative_226_Horlbeck_NTC	ZNF284	89	33905
0.71036598	-0.052557572	0.045	0.052	1	negative_226_Horlbeck_NTC	ZNF224	89	33905
0.554284712	-0.023006622	0.011	0.02	1	negative_226_Horlbeck_NTC	ZNF225	89	33905
0.056922562	0.053513626	0.034	0.012	1	negative_226_Horlbeck_NTC	ZNF234	89	33905
0.996945158	-0.03189727	0.079	0.077	1	negative_226_Horlbeck_NTC	ZNF226	89	33905
0.606921615	-0.043343839	0.034	0.044	1	negative_226_Horlbeck_NTC	ZNF227	89	33905
0.722495258	-0.003071682	0	0.001	1	negative_226_Horlbeck_NTC	ZNF233	89	33905
0.958848441	0.016047307	0.022	0.022	1	negative_226_Horlbeck_NTC	PVR	89	33905
0.814418504	-0.001227332	0	0.001	1	negative_226_Horlbeck_NTC	CEACAM19	89	33905
0.246558112	-0.026387792	0	0.015	1	negative_226_Horlbeck_NTC	BCL3	89	33905
0.929549921	-0.000218862	0	0	1	negative_226_Horlbeck_NTC	PSG9	89	33905
0.588776746	-0.006493072	0	0.003	1	negative_226_Horlbeck_NTC	LYPD3	89	33905
0.290420307	0.012507149	0.045	0.026	1	negative_226_Horlbeck_NTC	PHLDB3	89	33905
0.342605844	0.008286934	0.112	0.081	1	negative_226_Horlbeck_NTC	ETHE1	89	33905
0.456666181	0.004946514	0.157	0.125	1	negative_226_Horlbeck_NTC	XRCC1	89	33905
0.424974977	-0.016861977	0.045	0.066	1	negative_226_Horlbeck_NTC	IRGQ	89	33905
0.649107372	-0.071579965	0.348	0.347	1	negative_226_Horlbeck_NTC	ZNF428	89	33905
0.415263646	-0.01210852	0	0.007	1	negative_226_Horlbeck_NTC	CADM4	89	33905
0.154314097	-0.082705567	0.034	0.072	1	negative_226_Horlbeck_NTC	PLAUR	89	33905
0.977428673	-0.052696223	0.18	0.168	1	negative_226_Horlbeck_NTC	SMG9	89	33905
0.952965518	-0.023007425	0.056	0.054	1	negative_226_Horlbeck_NTC	KCNN4	89	33905
0.848067293	-0.00060515	0	0	1	negative_226_Horlbeck_NTC	LYPD5	89	33905
0.684037102	-0.004042267	0	0.002	1	negative_226_Horlbeck_NTC	ZNF404	89	33905
0.798767307	-0.015703326	0.022	0.027	1	negative_226_Horlbeck_NTC	ZNF45	89	33905
0.824259278	-0.005243991	0.011	0.009	1	negative_226_Horlbeck_NTC	ZNF235	89	33905
0.025089328	0.020508891	0.022	0.005	1	negative_226_Horlbeck_NTC	ZNF112	89	33905
0.634314926	-0.004848254	0	0.003	1	negative_226_Horlbeck_NTC	ZNF285	89	33905
0.489517305	-0.009840522	0	0.005	1	negative_226_Horlbeck_NTC	ZNF229	89	33905
0.719966737	0.007012652	0.034	0.042	1	negative_226_Horlbeck_NTC	ZNF180	89	33905
0.900307617	-0.000433448	0	0	1	negative_226_Horlbeck_NTC	CEACAM20	89	33905
0.733720642	0.031604219	0.022	0.018	1	negative_226_Horlbeck_NTC	RMDN2	89	33905
0.892336496	-0.00031424	0	0	1	negative_226_Horlbeck_NTC	CYP1B1-AS1	89	33905
0.040377017	-0.1236371	0.09	0.17	1	negative_226_Horlbeck_NTC	GALM	89	33905
0.967227179	-0.0426483	0.202	0.188	1	negative_226_Horlbeck_NTC	GEMIN6	89	33905
0.611021288	0.071287882	0.247	0.219	1	negative_226_Horlbeck_NTC	MORN2	89	33905
0.871418204	-0.000577524	0	0	1	negative_226_Horlbeck_NTC	ARHGEF33	89	33905
0.268073052	-0.02343995	0	0.014	1	negative_226_Horlbeck_NTC	CDC42EP3	89	33905
0.848067293	-0.000901248	0	0	1	negative_226_Horlbeck_NTC	RMDN2-AS1	89	33905
0.918609181	-0.000199923	0	0	1	negative_226_Horlbeck_NTC	CYP1B1	89	33905
0.317125108	-0.092010805	0.112	0.146	1	negative_226_Horlbeck_NTC	ATL2	89	33905
0.018263483	0.176371998	0.348	0.241	1	negative_226_Horlbeck_NTC	HNRNPLL	89	33905
0.638268407	-0.076215344	0.899	0.87	1	negative_226_Horlbeck_NTC	SRSF7	89	33905
0.583435879	-0.011332004	0.124	0.102	1	negative_226_Horlbeck_NTC	DHX57	89	33905
0.162495728	0.051593668	0.169	0.118	1	negative_226_Horlbeck_NTC	SOS1	89	33905
0.853541371	-0.000891463	0	0	1	negative_226_Horlbeck_NTC	CDKL4	89	33905
0.036740667	0.086172446	0.124	0.068	1	negative_226_Horlbeck_NTC	MAP4K3	89	33905
0.942561616	-0.000136337	0	0	1	negative_226_Horlbeck_NTC	TMEM178A	89	33905
0.032825673	0.137921646	0.36	0.257	1	negative_226_Horlbeck_NTC	THUMPD2	89	33905
0.442510178	-0.000714185	0.191	0.155	1	negative_226_Horlbeck_NTC	ID2	89	33905
0.622044376	-0.023408559	0.011	0.018	1	negative_226_Horlbeck_NTC	ASAP2	89	33905
0.465771088	0.028520099	0.483	0.426	1	negative_226_Horlbeck_NTC	CPSF3	89	33905
0.723705163	-0.01591508	0.022	0.029	1	negative_226_Horlbeck_NTC	IAH1	89	33905
0.877980415	-0.000357562	0	0	1	negative_226_Horlbeck_NTC	LINC00299	89	33905
0.752071089	-0.002265613	0	0.001	1	negative_226_Horlbeck_NTC	LINC01814	89	33905
0.679325283	-0.004217886	0	0.002	1	negative_226_Horlbeck_NTC	ID2-AS1	89	33905
0.426413829	0.04193493	0.416	0.367	1	negative_226_Horlbeck_NTC	KIDINS220	89	33905
0.115601586	0.047131906	0.315	0.228	1	negative_226_Horlbeck_NTC	MBOAT2	89	33905
0.309216574	-0.15934405	0.416	0.42	1	negative_226_Horlbeck_NTC	ITGB1BP1	89	33905
0.900307617	-0.000301558	0	0	1	negative_226_Horlbeck_NTC	CTLA4	89	33905
0.818462301	0.005897562	0.011	0.009	1	negative_226_Horlbeck_NTC	PARD3B	89	33905
0.514062789	-0.014816047	0.18	0.147	1	negative_226_Horlbeck_NTC	CYP20A1	89	33905
0.127278119	0.108586592	0.258	0.195	1	negative_226_Horlbeck_NTC	NBEAL1	89	33905
0.65841859	-0.017987124	0.202	0.175	1	negative_226_Horlbeck_NTC	ABI2	89	33905
0.437283498	0.014141906	0.011	0.005	1	negative_226_Horlbeck_NTC	RAPH1	89	33905
0.476713028	-0.010292714	0.517	0.428	1	negative_226_Horlbeck_NTC	WDR12	89	33905
0.141943722	-0.052735045	0.011	0.043	1	negative_226_Horlbeck_NTC	SLC9A8	89	33905
0.420962619	0.011754116	0.045	0.03	1	negative_226_Horlbeck_NTC	SNAI1	89	33905
0.14831717	-0.148571794	0.36	0.415	1	negative_226_Horlbeck_NTC	PTPN1	89	33905
0.929549921	-0.00019548	0	0	1	negative_226_Horlbeck_NTC	SMIM25	89	33905
0.842792474	-0.001007067	0	0	1	negative_226_Horlbeck_NTC	LINC01270	89	33905
0.579835886	-0.088515718	0.36	0.367	1	negative_226_Horlbeck_NTC	RNF114	89	33905
0.542137941	-0.007707545	0	0.004	1	negative_226_Horlbeck_NTC	ADNP-AS1	89	33905
0.870881208	-0.002003659	0.011	0.013	1	negative_226_Horlbeck_NTC	BCAS4	89	33905
0.877980415	-0.000538736	0	0	1	negative_226_Horlbeck_NTC	LINC01273	89	33905
0.341950409	0.007215246	0.213	0.164	1	negative_226_Horlbeck_NTC	PARD6B	89	33905
0.085971458	0.040439334	0.101	0.057	1	negative_226_Horlbeck_NTC	MOCS3	89	33905
0.923212761	-0.05331949	0.438	0.427	1	negative_226_Horlbeck_NTC	CEBPB	89	33905
0.359846809	0.011860069	0.438	0.344	1	negative_226_Horlbeck_NTC	ADNP	89	33905
0.775426174	-0.001648286	0	0.001	1	negative_226_Horlbeck_NTC	KCNG1	89	33905
0.892336496	-0.000367597	0	0	1	negative_226_Horlbeck_NTC	LINC01271	89	33905
0.32020675	-0.128363669	0.472	0.482	1	negative_226_Horlbeck_NTC	DPM1	89	33905
0.318520717	0.005379013	0.101	0.071	1	negative_226_Horlbeck_NTC	SPATA2	89	33905
0.743748156	-0.01249875	0.191	0.172	1	negative_226_Horlbeck_NTC	TMEM189	89	33905
0.7685294	-0.004652737	0.011	0.015	1	negative_226_Horlbeck_NTC	CEBPB-AS1	89	33905
0.748523529	0.00373357	0.315	0.342	1	negative_226_Horlbeck_NTC	UBE2V1	89	33905
0.900307617	-0.000324693	0	0	1	negative_226_Horlbeck_NTC	PTGIS	89	33905
0.338458793	0.046864212	0.281	0.233	1	negative_226_Horlbeck_NTC	B4GALT5	89	33905
0.587096934	-0.006180845	0	0.003	1	negative_226_Horlbeck_NTC	KCNB1	89	33905
0.327457909	0.047846525	0.685	0.563	1	negative_226_Horlbeck_NTC	EWSR1	89	33905
0.056707805	0.064335854	0.213	0.135	1	negative_226_Horlbeck_NTC	GAS2L1	89	33905
0.892336496	-0.000429185	0	0	1	negative_226_Horlbeck_NTC	RFPL1	89	33905
0.581946696	-0.059978298	0.101	0.117	1	negative_226_Horlbeck_NTC	NEFH	89	33905
0.812477049	-0.055678161	0.112	0.115	1	negative_226_Horlbeck_NTC	NF2	89	33905
0.810126432	-0.001291021	0	0.001	1	negative_226_Horlbeck_NTC	CABP7	89	33905
0.62352211	0.012842605	0.944	0.93	1	negative_226_Horlbeck_NTC	UQCR10	89	33905
0.209838465	0.007637745	0.101	0.065	1	negative_226_Horlbeck_NTC	MTMR3	89	33905
0.382040093	0.037070886	0.034	0.021	1	negative_226_Horlbeck_NTC	CCDC157	89	33905
0.5435799	-0.007433455	0	0.004	1	negative_226_Horlbeck_NTC	SEC14L2	89	33905
0.744688152	-0.015954392	0.045	0.037	1	negative_226_Horlbeck_NTC	MTFP1	89	33905
0.503089332	-0.008985714	0	0.005	1	negative_226_Horlbeck_NTC	TCN2	89	33905
0.140718795	0.067196321	0.079	0.046	1	negative_226_Horlbeck_NTC	SLC35E4	89	33905
0.683857228	-0.000198781	0.101	0.088	1	negative_226_Horlbeck_NTC	OSBP2	89	33905
0.340943643	-0.005956756	0.056	0.036	1	negative_226_Horlbeck_NTC	MORC2-AS1	89	33905
0.36232132	-0.009403243	0.124	0.091	1	negative_226_Horlbeck_NTC	SMTN	89	33905
0.262644023	0.012525696	0.022	0.01	1	negative_226_Horlbeck_NTC	INPP5J	89	33905
0.020978053	0.058536862	0.101	0.048	1	negative_226_Horlbeck_NTC	RNF185	89	33905
0.397244708	0.009961194	0.056	0.038	1	negative_226_Horlbeck_NTC	LIMK2	89	33905
0.471854053	-0.031350307	0.045	0.063	1	negative_226_Horlbeck_NTC	RHBDD3	89	33905
0.196940746	0.019571685	0.022	0.009	1	negative_226_Horlbeck_NTC	RASL10A	89	33905
0.606259731	0.019370539	0.281	0.252	1	negative_226_Horlbeck_NTC	AP1B1	89	33905
0.575258606	0.000271969	0.011	0.006	1	negative_226_Horlbeck_NTC	RFPL1S	89	33905
0.729601245	-0.011998322	0.213	0.194	1	negative_226_Horlbeck_NTC	THOC5	89	33905
0.314808909	-0.089879394	0.079	0.108	1	negative_226_Horlbeck_NTC	NIPSNAP1	89	33905
0.209902633	0.028581437	0.157	0.111	1	negative_226_Horlbeck_NTC	ZMAT5	89	33905
0.551456608	0.01578522	0.169	0.141	1	negative_226_Horlbeck_NTC	ASCC2	89	33905
0.706388402	-0.002922115	0	0.002	1	negative_226_Horlbeck_NTC	LIF	89	33905
0.900307617	-0.000415966	0	0	1	negative_226_Horlbeck_NTC	OSM	89	33905
0.753946036	-0.006165711	0.022	0.028	1	negative_226_Horlbeck_NTC	TBC1D10A	89	33905
0.612283528	0.053960055	0.438	0.407	1	negative_226_Horlbeck_NTC	SF3A1	89	33905
0.336815681	0.009800593	0.034	0.019	1	negative_226_Horlbeck_NTC	RNF215	89	33905
0.775426174	-0.001527891	0	0.001	1	negative_226_Horlbeck_NTC	SEC14L4	89	33905
0.341692204	-0.017018725	0	0.01	1	negative_226_Horlbeck_NTC	SEC14L6	89	33905
0.15122287	0.019838707	0.022	0.008	1	negative_226_Horlbeck_NTC	GAL3ST1	89	33905
0.01845031	0.145787285	0.449	0.308	1	negative_226_Horlbeck_NTC	PES1	89	33905
0.185885912	0.005545814	0.034	0.016	1	negative_226_Horlbeck_NTC	DUSP18	89	33905
0.041916235	-0.129247023	0.045	0.112	1	negative_226_Horlbeck_NTC	MORC2	89	33905
0.484223702	-0.019326957	0.146	0.115	1	negative_226_Horlbeck_NTC	SELENOM	89	33905
0.179126983	0.015034711	0.011	0.003	1	negative_226_Horlbeck_NTC	PLA2G3	89	33905
0.865185312	-0.000517966	0	0	1	negative_226_Horlbeck_NTC	RNF185-AS1	89	33905
0.195039915	0.031098773	0.27	0.203	1	negative_226_Horlbeck_NTC	CDC42EP1	89	33905
0.473495365	0.01190218	0.213	0.18	1	negative_226_Horlbeck_NTC	GGA1	89	33905
0.241738042	0.072310789	0.146	0.108	1	negative_226_Horlbeck_NTC	SH3BP1	89	33905
0.613378445	-0.004968087	0	0.003	1	negative_226_Horlbeck_NTC	PDXP	89	33905
0.503991669	0.094856155	0.831	0.823	1	negative_226_Horlbeck_NTC	LGALS1	89	33905
0.085170133	0.008795905	0.101	0.056	1	negative_226_Horlbeck_NTC	NOL12	89	33905
0.000147201	0.113791781	0.146	0.053	1	negative_226_Horlbeck_NTC	TRIOBP	89	33905
0.83769747	-0.000814238	0	0	1	negative_226_Horlbeck_NTC	H1F0	89	33905
0.271704133	-0.112548545	0.202	0.246	1	negative_226_Horlbeck_NTC	GCAT	89	33905
0.865185312	-0.0005413	0	0	1	negative_226_Horlbeck_NTC	GALR3	89	33905
0.236146197	-0.118750465	0.719	0.739	1	negative_226_Horlbeck_NTC	EIF3L	89	33905
0.057636164	0.07580385	0.112	0.063	1	negative_226_Horlbeck_NTC	MICALL1	89	33905
0.053683325	0.133350718	0.775	0.658	1	negative_226_Horlbeck_NTC	POLR2F	89	33905
0.396295919	-0.017713442	0.011	0.026	1	negative_226_Horlbeck_NTC	PICK1	89	33905
0.399893089	0.022251195	0.067	0.048	1	negative_226_Horlbeck_NTC	MAFF	89	33905
0.942443896	-0.070163719	0.135	0.129	1	negative_226_Horlbeck_NTC	KDELR3	89	33905
0.898685404	0.00216344	0.045	0.048	1	negative_226_Horlbeck_NTC	CBY1	89	33905
0.905720146	-0.008844775	0.64	0.598	1	negative_226_Horlbeck_NTC	TOMM22	89	33905
0.521587504	-0.037374593	0.09	0.112	1	negative_226_Horlbeck_NTC	GTPBP1	89	33905
0.778988133	-0.002728658	0	0.001	1	negative_226_Horlbeck_NTC	APOBEC3A	89	33905
0.883375812	-2.63E-05	0.022	0.025	1	negative_226_Horlbeck_NTC	APOBEC3B	89	33905
0.194285088	0.04863064	0.461	0.363	1	negative_226_Horlbeck_NTC	APOBEC3C	89	33905
0.484731186	-0.009296681	0	0.005	1	negative_226_Horlbeck_NTC	APOBEC3D	89	33905
0.356399178	-0.017057026	0	0.009	1	negative_226_Horlbeck_NTC	APOBEC3F	89	33905
0.531027976	-0.041630687	0.034	0.047	1	negative_226_Horlbeck_NTC	APOBEC3G	89	33905
0.884928292	-0.000505046	0	0	1	negative_226_Horlbeck_NTC	APOBEC3H	89	33905
0.929549921	-8.15E-05	0	0	1	negative_226_Horlbeck_NTC	MFNG	89	33905
0.910694453	0.018464635	0.011	0.013	1	negative_226_Horlbeck_NTC	CARD10	89	33905
0.918609181	-0.000177262	0	0	1	negative_226_Horlbeck_NTC	LGALS2	89	33905
0.125608461	-0.110408477	0.09	0.145	1	negative_226_Horlbeck_NTC	ANKRD54	89	33905
0.515986324	-0.00820769	0	0.005	1	negative_226_Horlbeck_NTC	C22orf23	89	33905
0.728114333	-0.002269431	0	0.001	1	negative_226_Horlbeck_NTC	BAIAP2L2	89	33905
0.308246546	-0.020040644	0	0.012	1	negative_226_Horlbeck_NTC	PLA2G6	89	33905
0.369762205	-0.061780782	0.034	0.054	1	negative_226_Horlbeck_NTC	TMEM184B	89	33905
0.409133044	-0.044754142	0.112	0.143	1	negative_226_Horlbeck_NTC	CSNK1E	89	33905
0.832765832	-0.000842708	0	0.001	1	negative_226_Horlbeck_NTC	KCNJ4	89	33905
0.044151774	0.163027704	0.652	0.548	1	negative_226_Horlbeck_NTC	DDX17	89	33905
0.141739823	0.076908993	0.202	0.142	1	negative_226_Horlbeck_NTC	DMC1	89	33905
0.785718	-0.002576919	0.022	0.027	1	negative_226_Horlbeck_NTC	FAM227A	89	33905
0.550266282	-0.004710831	0.225	0.191	1	negative_226_Horlbeck_NTC	JOSD1	89	33905
0.946335492	-0.007802548	0.09	0.091	1	negative_226_Horlbeck_NTC	SUN2	89	33905
0.203029404	0.01655893	0.056	0.032	1	negative_226_Horlbeck_NTC	DNAL4	89	33905
0.985356834	-0.000941896	0.011	0.011	1	negative_226_Horlbeck_NTC	NPTXR	89	33905
0.097897198	-0.107883899	0.067	0.123	1	negative_226_Horlbeck_NTC	CBX6	89	33905
0.884928292	-0.000437568	0	0	1	negative_226_Horlbeck_NTC	APOBEC3B-AS1	89	33905
0.714908909	-0.015611762	0.011	0.016	1	negative_226_Horlbeck_NTC	CBX7	89	33905
0.018320522	0.029105805	0.045	0.015	1	negative_226_Horlbeck_NTC	PDGFB	89	33905
0.918609181	-0.000133377	0	0	1	negative_226_Horlbeck_NTC	ALCAM	89	33905
0.804642073	-0.000695015	0.056	0.05	1	negative_226_Horlbeck_NTC	CBLB	89	33905
0.632345873	-0.004196238	0	0.003	1	negative_226_Horlbeck_NTC	ADPRH	89	33905
0.613847484	0.019413365	0.876	0.852	1	negative_226_Horlbeck_NTC	NDUFB4	89	33905
0.280857729	0.020987139	0.112	0.079	1	negative_226_Horlbeck_NTC	GTF2E1	89	33905
0.611549658	-0.00499587	0	0.003	1	negative_226_Horlbeck_NTC	STXBP5L	89	33905
0.745839016	-0.002139348	0	0.001	1	negative_226_Horlbeck_NTC	POPDC2	89	33905
0.221239241	0.148834124	0.775	0.658	1	negative_226_Horlbeck_NTC	COX17	89	33905
0.889537381	-0.046735059	0.157	0.143	1	negative_226_Horlbeck_NTC	GSK3B	89	33905
0.908989465	-0.000208501	0	0	1	negative_226_Horlbeck_NTC	GPR156	89	33905
0.876056622	-0.0205081	0.27	0.255	1	negative_226_Horlbeck_NTC	LRRC58	89	33905
0.918609181	-0.000179817	0	0	1	negative_226_Horlbeck_NTC	FSTL1	89	33905
0.71973493	-0.002541436	0	0.001	1	negative_226_Horlbeck_NTC	HGD	89	33905
0.873381756	-0.019433579	0.09	0.094	1	negative_226_Horlbeck_NTC	RABL3	89	33905
0.54772768	-0.034164806	0.045	0.06	1	negative_226_Horlbeck_NTC	POLQ	89	33905
0.750128713	-0.081470371	0.303	0.3	1	negative_226_Horlbeck_NTC	MCM2	89	33905
0.054537594	0.082197881	0.135	0.079	1	negative_226_Horlbeck_NTC	PODXL2	89	33905
0.023797246	0.021914168	0.022	0.005	1	negative_226_Horlbeck_NTC	ABTB1	89	33905
0.908989465	-0.000199757	0	0	1	negative_226_Horlbeck_NTC	KBTBD12	89	33905
0.966139906	-0.004537688	0.315	0.299	1	negative_226_Horlbeck_NTC	SEC61A1	89	33905
0.719411719	-0.022233389	0.056	0.065	1	negative_226_Horlbeck_NTC	EEFSEC	89	33905
0.411299643	0.020818889	0.146	0.114	1	negative_226_Horlbeck_NTC	GATA2-AS1	89	33905
0.593211628	-0.068440476	0.472	0.452	1	negative_226_Horlbeck_NTC	RAB7A	89	33905
0.694153126	0.010220924	0.146	0.128	1	negative_226_Horlbeck_NTC	ACAD9	89	33905
0.789919947	-0.013975666	0.213	0.193	1	negative_226_Horlbeck_NTC	COPG1	89	33905
0.915724688	-0.033682309	0.169	0.159	1	negative_226_Horlbeck_NTC	HMCES	89	33905
0.542137941	-0.006957862	0	0.004	1	negative_226_Horlbeck_NTC	H1FX-AS1	89	33905
0.913958004	-0.032927811	0.067	0.063	1	negative_226_Horlbeck_NTC	TPRA1	89	33905
0.842792474	-0.000849309	0	0	1	negative_226_Horlbeck_NTC	MGLL	89	33905
0.698552332	0.009839462	0.652	0.589	1	negative_226_Horlbeck_NTC	RUVBL1	89	33905
0.942004454	-0.02941655	0.449	0.42	1	negative_226_Horlbeck_NTC	GATA2	89	33905
0.818819742	-0.001049784	0	0.001	1	negative_226_Horlbeck_NTC	LINC01565	89	33905
0.662665383	0.01882034	0.472	0.429	1	negative_226_Horlbeck_NTC	RPN1	89	33905
0.696209293	-0.004149198	0	0.002	1	negative_226_Horlbeck_NTC	KIAA1257	89	33905
5.77E-06	0.015011509	0.011	0	0.120319552	negative_226_Horlbeck_NTC	RAB43	89	33905
0.809018959	-0.077605658	0.281	0.268	1	negative_226_Horlbeck_NTC	ISY1	89	33905
0.624332183	0.015552473	0.843	0.788	1	negative_226_Horlbeck_NTC	CNBP	89	33905
0.447240462	-0.093622525	0.607	0.572	1	negative_226_Horlbeck_NTC	H1FX	89	33905
0.500985686	-0.008748893	0.056	0.075	1	negative_226_Horlbeck_NTC	PLS1	89	33905
0.486934253	0.022248812	0.022	0.014	1	negative_226_Horlbeck_NTC	TRPC1	89	33905
0.468561437	-0.009940008	0	0.006	1	negative_226_Horlbeck_NTC	PAQR9-AS1	89	33905
0.20126574	-0.10202257	0.831	0.862	1	negative_226_Horlbeck_NTC	U2SURP	89	33905
0.84125829	-0.020838602	0.18	0.183	1	negative_226_Horlbeck_NTC	CHST2	89	33905
0.4001064	-0.046700356	0.056	0.08	1	negative_226_Horlbeck_NTC	C3orf58	89	33905
0.624001718	-0.01329589	0.146	0.123	1	negative_226_Horlbeck_NTC	GK5	89	33905
0.849994887	-0.015010889	0.169	0.174	1	negative_226_Horlbeck_NTC	XRN1	89	33905
0.096059143	0.110264027	0.157	0.102	1	negative_226_Horlbeck_NTC	ATR	89	33905
0.417142091	-0.012960736	0	0.007	1	negative_226_Horlbeck_NTC	PCOLCE2	89	33905
0.368086924	0.020717121	0.011	0.005	1	negative_226_Horlbeck_NTC	PAQR9	89	33905
0.978611473	0.000684283	0.101	0.102	1	negative_226_Horlbeck_NTC	RNF13	89	33905
0.771995904	-0.023739762	0.292	0.264	1	negative_226_Horlbeck_NTC	TSC22D2	89	33905
0.627322736	-0.043088352	0.607	0.581	1	negative_226_Horlbeck_NTC	EIF2A	89	33905
0.827761115	-0.049603018	0.393	0.383	1	negative_226_Horlbeck_NTC	SELENOT	89	33905
0.041546853	0.015447534	0.011	0.002	1	negative_226_Horlbeck_NTC	ERICH6-AS1	89	33905
0.805936271	-0.001382958	0	0.001	1	negative_226_Horlbeck_NTC	SIAH2-AS1	89	33905
1.90E-10	0.015195426	0.011	0	3.95E-06	negative_226_Horlbeck_NTC	MED12L	89	33905
0.033082809	0.01606896	0.011	0.002	1	negative_226_Horlbeck_NTC	WWTR1	89	33905
0.527174409	0.049466239	0.382	0.334	1	negative_226_Horlbeck_NTC	COMMD2	89	33905
0.765098277	-0.001845736	0	0.001	1	negative_226_Horlbeck_NTC	PFN2	89	33905
0.998671883	-0.041655047	0.865	0.827	1	negative_226_Horlbeck_NTC	SERP1	89	33905
0.918609181	-0.000229924	0	0	1	negative_226_Horlbeck_NTC	ERICH6	89	33905
0.864286532	-0.00785533	0.169	0.155	1	negative_226_Horlbeck_NTC	SIAH2	89	33905
7.31E-09	0.0488318	0.056	0.006	0.00015226	negative_226_Horlbeck_NTC	IGSF10	89	33905
0.005089608	0.193484961	0.584	0.436	1	negative_226_Horlbeck_NTC	NCBP2-AS2	89	33905
0.680723132	-0.006023138	0.551	0.49	1	negative_226_Horlbeck_NTC	SENP5	89	33905
0.634314926	-0.004706654	0	0.003	1	negative_226_Horlbeck_NTC	MUC20	89	33905
0.775426174	-0.001517811	0	0.001	1	negative_226_Horlbeck_NTC	NCBP2-AS1	89	33905
0.931883929	-0.014321875	0.011	0.012	1	negative_226_Horlbeck_NTC	MELTF-AS1	89	33905
0.549625539	0.017035677	0.719	0.655	1	negative_226_Horlbeck_NTC	PAK2	89	33905
0.140550856	0.021712703	0.022	0.008	1	negative_226_Horlbeck_NTC	SLC51A	89	33905
0.75365254	-0.011039629	0.022	0.018	1	negative_226_Horlbeck_NTC	TM4SF19-AS1	89	33905
0.729392235	-0.056812345	0.18	0.187	1	negative_226_Horlbeck_NTC	PIGX	89	33905
0.353107077	0.023934161	0.416	0.353	1	negative_226_Horlbeck_NTC	FBXO45	89	33905
0.007302701	0.036007639	0.034	0.008	1	negative_226_Horlbeck_NTC	NRROS	89	33905
0.562854615	-0.018480268	0.011	0.02	1	negative_226_Horlbeck_NTC	LINC00885	89	33905
1.67E-09	0.013473321	0.011	0	3.49E-05	negative_226_Horlbeck_NTC	TNK2-AS1	89	33905
0.494467802	-0.019519911	0.011	0.022	1	negative_226_Horlbeck_NTC	MELTF	89	33905
0.601332662	-0.077863708	0.348	0.344	1	negative_226_Horlbeck_NTC	PPP1R2	89	33905
0.389340439	-0.015297669	0	0.008	1	negative_226_Horlbeck_NTC	PIGZ	89	33905
0.148443082	0.046248249	0.09	0.055	1	negative_226_Horlbeck_NTC	TM4SF19	89	33905
0.778988133	-0.001854705	0	0.001	1	negative_226_Horlbeck_NTC	MUC4	89	33905
0.112123716	0.005254978	0.011	0.003	1	negative_226_Horlbeck_NTC	APOD	89	33905
0.871418204	-0.000503419	0	0	1	negative_226_Horlbeck_NTC	SMCO1	89	33905
0.391705716	-0.041891392	0.079	0.106	1	negative_226_Horlbeck_NTC	XXYLT1	89	33905
0.385265392	0.027606294	0.022	0.012	1	negative_226_Horlbeck_NTC	LINC01063	89	33905
0.301255494	-0.13182678	0.213	0.248	1	negative_226_Horlbeck_NTC	PCYT1A	89	33905
0.139612486	-0.14334097	0.258	0.307	1	negative_226_Horlbeck_NTC	ACAP2	89	33905
0.535701097	0.025433201	0.674	0.626	1	negative_226_Horlbeck_NTC	NCBP2	89	33905
0.091817409	-0.07470246	0.011	0.05	1	negative_226_Horlbeck_NTC	CEP19	89	33905
0.832824666	-0.015191824	0.337	0.319	1	negative_226_Horlbeck_NTC	UBXN7	89	33905
0.848067293	-0.000646031	0	0	1	negative_226_Horlbeck_NTC	LINC01983	89	33905
0.04360134	0.045157747	0.09	0.044	1	negative_226_Horlbeck_NTC	TNK2	89	33905
0.988278291	-0.024212469	0.079	0.077	1	negative_226_Horlbeck_NTC	WDR53	89	33905
0.04492679	0.099723786	0.899	0.833	1	negative_226_Horlbeck_NTC	TFRC	89	33905
0.410063698	-0.055047001	0.09	0.117	1	negative_226_Horlbeck_NTC	TCTEX1D2	89	33905
0.241436961	0.038795964	0.067	0.042	1	negative_226_Horlbeck_NTC	ZDHHC19	89	33905
0.101229397	0.090238111	0.36	0.268	1	negative_226_Horlbeck_NTC	RNF168	89	33905
0.593875135	-0.005763585	0	0.003	1	negative_226_Horlbeck_NTC	TM4SF19-TCTEX1D2	89	33905
0.561814522	-0.014799188	0.225	0.186	1	negative_226_Horlbeck_NTC	RAP1GDS1	89	33905
0.524129188	-0.001448401	0.528	0.446	1	negative_226_Horlbeck_NTC	METAP1	89	33905
0.758485829	-0.001866292	0	0.001	1	negative_226_Horlbeck_NTC	MTTP	89	33905
0.004986972	0.119361827	0.112	0.048	1	negative_226_Horlbeck_NTC	TSPAN5	89	33905
0.122789025	0.060423084	0.73	0.582	1	negative_226_Horlbeck_NTC	EIF4E	89	33905
0.942167463	0.043024782	0.787	0.73	1	negative_226_Horlbeck_NTC	ADH5	89	33905
0.827983494	-0.001088064	0	0.001	1	negative_226_Horlbeck_NTC	ADH4	89	33905
0.929549921	-0.000191918	0	0	1	negative_226_Horlbeck_NTC	ADH6	89	33905
0.499953892	-0.010377057	0.247	0.204	1	negative_226_Horlbeck_NTC	TRMT10A	89	33905
0.908989465	-0.00032327	0	0	1	negative_226_Horlbeck_NTC	CXXC4-AS1	89	33905
0.139258436	0.045727614	0.135	0.088	1	negative_226_Horlbeck_NTC	TET2	89	33905
0.387670941	-0.099754433	0.213	0.243	1	negative_226_Horlbeck_NTC	GSTCD	89	33905
0.54483093	0.067601453	0.719	0.699	1	negative_226_Horlbeck_NTC	AIMP1	89	33905
0.83769747	-0.001111119	0	0	1	negative_226_Horlbeck_NTC	CXXC4	89	33905
0.929549921	-0.000185407	0	0	1	negative_226_Horlbeck_NTC	TET2-AS1	89	33905
0.648135262	-0.019714421	0.371	0.314	1	negative_226_Horlbeck_NTC	PPA2	89	33905
0.063518612	-0.158563564	0.124	0.197	1	negative_226_Horlbeck_NTC	INTS12	89	33905
0.091677207	0.048622073	0.079	0.042	1	negative_226_Horlbeck_NTC	TBCK	89	33905
0.357049177	-0.109594459	0.562	0.536	1	negative_226_Horlbeck_NTC	NDUFS4	89	33905
0.116951706	0.073481543	0.258	0.192	1	negative_226_Horlbeck_NTC	LINC01033	89	33905
0.408784917	-0.013007407	0	0.008	1	negative_226_Horlbeck_NTC	HSPB3	89	33905
0.177949483	0.03724522	0.09	0.056	1	negative_226_Horlbeck_NTC	SNX18	89	33905
0.591436011	0.005702029	0.011	0.007	1	negative_226_Horlbeck_NTC	GPX8	89	33905
0.832765832	-0.001024967	0	0.001	1	negative_226_Horlbeck_NTC	LINC02105	89	33905
0.891654235	-0.029798837	0.157	0.158	1	negative_226_Horlbeck_NTC	ARL15	89	33905
0.748933083	-0.002059723	0	0.001	1	negative_226_Horlbeck_NTC	MCIDAS	89	33905
0.346746205	-0.017832517	0	0.01	1	negative_226_Horlbeck_NTC	CCNO	89	33905
0.616920871	-0.096894003	0.449	0.428	1	negative_226_Horlbeck_NTC	DHX29	89	33905
0.377469132	0.02329758	0.022	0.012	1	negative_226_Horlbeck_NTC	ZNF596	89	33905
0.855979983	0.026257231	0.112	0.108	1	negative_226_Horlbeck_NTC	FBXO25	89	33905
0.929549921	-0.000241335	0	0	1	negative_226_Horlbeck_NTC	DLGAP2	89	33905
0.85923797	-0.000553444	0	0	1	negative_226_Horlbeck_NTC	OR4F21	89	33905
0.900307617	-0.000297971	0	0	1	negative_226_Horlbeck_NTC	TDRP	89	33905
0.742588648	-0.08293659	0.258	0.254	1	negative_226_Horlbeck_NTC	ERICH1	89	33905
0.149134321	-0.067712322	0.045	0.089	1	negative_226_Horlbeck_NTC	MAP3K1	89	33905
0.939613944	-0.012955075	0.09	0.086	1	negative_226_Horlbeck_NTC	SETD9	89	33905
0.282579167	-0.126151232	0.393	0.456	1	negative_226_Horlbeck_NTC	GPBP1	89	33905
0.7143079	-0.00286023	0	0.002	1	negative_226_Horlbeck_NTC	PLPP1	89	33905
0.690724765	-0.019503824	0.045	0.054	1	negative_226_Horlbeck_NTC	SLC38A9	89	33905
0.024034295	0.108520413	0.258	0.163	1	negative_226_Horlbeck_NTC	IL6ST	89	33905
0.918192632	-0.009129694	0.011	0.012	1	negative_226_Horlbeck_NTC	ANKRD55	89	33905
0.782196926	-0.025532942	0.112	0.1	1	negative_226_Horlbeck_NTC	MIER3	89	33905
0.002468032	0.174672314	1	0.999	1	negative_226_Horlbeck_NTC	NPM1	89	33905
0.722495258	-0.002418292	0	0.001	1	negative_226_Horlbeck_NTC	FGF18	89	33905
0.072559642	0.004799298	0.011	0.002	1	negative_226_Horlbeck_NTC	UBTD2	89	33905
0.744672215	-0.007754468	0.022	0.028	1	negative_226_Horlbeck_NTC	STK10	89	33905
0.056820303	0.115845756	0.393	0.297	1	negative_226_Horlbeck_NTC	FBXW11	89	33905
0.83769747	-0.000926464	0	0	1	negative_226_Horlbeck_NTC	SH3PXD2B	89	33905
0.942561616	-0.000111513	0	0	1	negative_226_Horlbeck_NTC	SCGN	89	33905
0.290836935	-0.077914032	0.011	0.03	1	negative_226_Horlbeck_NTC	HIST1H2BA	89	33905
0.473747187	-0.054973205	0.18	0.14	1	negative_226_Horlbeck_NTC	TRIM38	89	33905
0.57239751	-0.006520649	0	0.004	1	negative_226_Horlbeck_NTC	HIST1H3A	89	33905
0.317168847	-0.019267105	0	0.011	1	negative_226_Horlbeck_NTC	HIST1H4A	89	33905
0.35489091	-0.017821682	0	0.01	1	negative_226_Horlbeck_NTC	HFE	89	33905
0.065030543	-0.307747235	0.921	0.943	1	negative_226_Horlbeck_NTC	HIST1H4C	89	33905
0.473003063	-0.129864502	0.753	0.698	1	negative_226_Horlbeck_NTC	HIST1H2AC	89	33905
0.079944616	0.101360444	0.494	0.388	1	negative_226_Horlbeck_NTC	HIST1H1E	89	33905
0.266287988	0.051826864	0.303	0.24	1	negative_226_Horlbeck_NTC	HIST1H2BD	89	33905
0.056555407	0.053237095	0.045	0.018	1	negative_226_Horlbeck_NTC	HIST1H2BE	89	33905
0.380393884	-0.057232501	0.101	0.134	1	negative_226_Horlbeck_NTC	HIST1H2BF	89	33905
0.627890149	-0.097982877	0.213	0.224	1	negative_226_Horlbeck_NTC	HIST1H4E	89	33905
0.166711753	-0.122644745	0.124	0.175	1	negative_226_Horlbeck_NTC	HIST1H2AE	89	33905
1.90E-10	0.01191947	0.011	0	3.95E-06	negative_226_Horlbeck_NTC	HIST1H3E	89	33905
0.260765038	-0.06099884	0.034	0.062	1	negative_226_Horlbeck_NTC	HIST1H2BH	89	33905
0.335078808	0.010692042	0.045	0.028	1	negative_226_Horlbeck_NTC	BTN3A2	89	33905
0.268448599	-0.051403542	0.022	0.047	1	negative_226_Horlbeck_NTC	BTN2A2	89	33905
0.338141611	-0.020764284	0	0.01	1	negative_226_Horlbeck_NTC	BTN3A1	89	33905
0.684037102	-0.003958572	0	0.002	1	negative_226_Horlbeck_NTC	BTN3A3	89	33905
0.397129828	0.007619547	0.169	0.133	1	negative_226_Horlbeck_NTC	BTN2A1	89	33905
0.900307617	-0.000371307	0	0	1	negative_226_Horlbeck_NTC	BTN1A1	89	33905
0.230031364	-0.086413713	0.135	0.181	1	negative_226_Horlbeck_NTC	HCG11	89	33905
0.459943618	0.015218344	0.079	0.06	1	negative_226_Horlbeck_NTC	HMGN4	89	33905
0.569828809	-0.10193933	0.404	0.408	1	negative_226_Horlbeck_NTC	ABT1	89	33905
0.048751526	0.048333126	0.056	0.024	1	negative_226_Horlbeck_NTC	LINC00240	89	33905
0.160727023	-0.142163122	0.461	0.495	1	negative_226_Horlbeck_NTC	HIST1H2AG	89	33905
0.871665773	-0.016624354	0.045	0.048	1	negative_226_Horlbeck_NTC	HIST1H4I	89	33905
0.740805053	-0.009293434	0.247	0.267	1	negative_226_Horlbeck_NTC	HIST1H2AH	89	33905
0.75982427	-0.000598601	0.045	0.053	1	negative_226_Horlbeck_NTC	PRSS16	89	33905
0.567520604	-0.00463766	0.022	0.015	1	negative_226_Horlbeck_NTC	HIST1H2AA	89	33905
0.884928292	-0.000354828	0	0	1	negative_226_Horlbeck_NTC	HIST1H1A	89	33905
0.73657106	0.014470248	0.022	0.018	1	negative_226_Horlbeck_NTC	HIST1H4B	89	33905
0.591430448	-0.127824754	0.281	0.288	1	negative_226_Horlbeck_NTC	HIST1H3B	89	33905
0.993805025	-0.009570288	0.056	0.056	1	negative_226_Horlbeck_NTC	HIST1H2AB	89	33905
0.918609181	-0.00019837	0	0	1	negative_226_Horlbeck_NTC	HIST1H2BB	89	33905
0.250590646	-0.235517089	0.944	0.935	1	negative_226_Horlbeck_NTC	HIST1H1C	89	33905
0.748933083	-0.002332874	0	0.001	1	negative_226_Horlbeck_NTC	HIST1H1T	89	33905
0.073932354	-0.185626295	0.292	0.358	1	negative_226_Horlbeck_NTC	HIST1H2BC	89	33905
0.967082696	-0.010407602	0.034	0.034	1	negative_226_Horlbeck_NTC	HIST1H4D	89	33905
0.818819742	-0.001192718	0	0.001	1	negative_226_Horlbeck_NTC	HIST1H2AD	89	33905
0.7968344	-0.079989548	0.213	0.215	1	negative_226_Horlbeck_NTC	HIST1H2BG	89	33905
0.312658928	-0.218933185	0.27	0.295	1	negative_226_Horlbeck_NTC	HIST1H1D	89	33905
0.65033602	-0.009296689	0.022	0.016	1	negative_226_Horlbeck_NTC	HIST1H3F	89	33905
0.737243318	-0.057983974	0.27	0.275	1	negative_226_Horlbeck_NTC	HIST1H4H	89	33905
0.282351919	0.041336129	0.27	0.214	1	negative_226_Horlbeck_NTC	ZNF322	89	33905
0.301766362	-0.097388005	0.517	0.565	1	negative_226_Horlbeck_NTC	HIST1H2BJ	89	33905
0.636210919	0.004630019	0.124	0.106	1	negative_226_Horlbeck_NTC	HIST1H2BK	89	33905
0.713438817	0.000117662	0.045	0.037	1	negative_226_Horlbeck_NTC	ZNF391	89	33905
0.907118433	-0.028254936	0.034	0.035	1	negative_226_Horlbeck_NTC	HIST1H2AI	89	33905
0.052186285	0.089708827	0.348	0.241	1	negative_226_Horlbeck_NTC	HIST1H3H	89	33905
0.662749109	-0.017892215	0.011	0.017	1	negative_226_Horlbeck_NTC	HIST1H4J	89	33905
0.81292496	-0.072062723	0.371	0.323	1	negative_226_Horlbeck_NTC	HIST1H2BN	89	33905
0.28168867	0.024372866	0.124	0.089	1	negative_226_Horlbeck_NTC	HIST1H2AL	89	33905
0.167163924	0.013234615	0.067	0.038	1	negative_226_Horlbeck_NTC	HIST1H2BO	89	33905
0.863989384	0.018647214	0.056	0.053	1	negative_226_Horlbeck_NTC	OR2B6	89	33905
0.611126459	-0.031260923	0.022	0.032	1	negative_226_Horlbeck_NTC	ZNF165	89	33905
0.908989465	-0.000295246	0	0	1	negative_226_Horlbeck_NTC	ZSCAN16	89	33905
0.725941593	0.015294565	0.169	0.154	1	negative_226_Horlbeck_NTC	ZKSCAN8	89	33905
0.754177966	-0.05425355	0.079	0.084	1	negative_226_Horlbeck_NTC	ZSCAN9	89	33905
0.57721592	-0.006865615	0	0.003	1	negative_226_Horlbeck_NTC	NKAPL	89	33905
0.794912428	-0.026351182	0.034	0.038	1	negative_226_Horlbeck_NTC	ZSCAN26	89	33905
0.083651737	0.052131065	0.124	0.074	1	negative_226_Horlbeck_NTC	PGBD1	89	33905
0.720710222	0.015356244	0.045	0.038	1	negative_226_Horlbeck_NTC	ZKSCAN3	89	33905
0.918609181	-0.000235686	0	0	1	negative_226_Horlbeck_NTC	GPX5	89	33905
0.865185312	-0.000573178	0	0	1	negative_226_Horlbeck_NTC	POM121L2	89	33905
0.038013624	0.103886388	0.124	0.067	1	negative_226_Horlbeck_NTC	ZNF184	89	33905
0.202969608	-0.074059939	0.034	0.066	1	negative_226_Horlbeck_NTC	HIST1H2BL	89	33905
0.676644582	-0.016964238	0.135	0.116	1	negative_226_Horlbeck_NTC	HIST1H2AK	89	33905
0.505384049	-0.071938829	0.202	0.231	1	negative_226_Horlbeck_NTC	HIST1H1B	89	33905
0.990726247	-0.017714638	0.022	0.022	1	negative_226_Horlbeck_NTC	HIST1H3J	89	33905
0.132598041	0.114080504	0.124	0.083	1	negative_226_Horlbeck_NTC	HIST1H2AM	89	33905
0.871418204	-0.000571681	0	0	1	negative_226_Horlbeck_NTC	OR2B2	89	33905
0.606932043	-0.003087931	0.64	0.571	1	negative_226_Horlbeck_NTC	ZSCAN16-AS1	89	33905
0.324366266	-0.013991004	0.011	0.029	1	negative_226_Horlbeck_NTC	ZKSCAN4	89	33905
0.919002538	-0.024527555	0.034	0.035	1	negative_226_Horlbeck_NTC	ZSCAN31	89	33905
0.387680793	-0.041275441	0.034	0.054	1	negative_226_Horlbeck_NTC	ZSCAN12	89	33905
0.801841544	-0.001404674	0	0.001	1	negative_226_Horlbeck_NTC	ZSCAN23	89	33905
0.908989465	-0.000304495	0	0	1	negative_226_Horlbeck_NTC	LINC00865	89	33905
0.952845522	-0.030899712	0.371	0.346	1	negative_226_Horlbeck_NTC	RPP30	89	33905
0.848067293	-0.000909545	0	0	1	negative_226_Horlbeck_NTC	IFIT5	89	33905
0.491344812	-0.073235102	0.494	0.491	1	negative_226_Horlbeck_NTC	KIF20B	89	33905
0.900307617	-0.000233993	0	0	1	negative_226_Horlbeck_NTC	STAMBPL1	89	33905
0.728114333	-0.003031501	0	0.001	1	negative_226_Horlbeck_NTC	IFIT2	89	33905
0.371169332	-0.017491612	0	0.009	1	negative_226_Horlbeck_NTC	IFIT3	89	33905
0.7143079	-0.003113758	0	0.002	1	negative_226_Horlbeck_NTC	IFIT1	89	33905
0.900307617	-0.000306969	0	0	1	negative_226_Horlbeck_NTC	SLC16A12	89	33905
0.163890381	0.024239669	0.045	0.023	1	negative_226_Horlbeck_NTC	PANK1	89	33905
0.877980415	-0.000535845	0	0	1	negative_226_Horlbeck_NTC	HTR7	89	33905
0.884928292	-0.000434335	0	0	1	negative_226_Horlbeck_NTC	ACTA2	89	33905
0.848067293	-0.000793524	0	0	1	negative_226_Horlbeck_NTC	LIPA	89	33905
0.993862886	-0.004431011	0.011	0.011	1	negative_226_Horlbeck_NTC	HCG25	89	33905
0.173835647	0.033969948	1	1	1	negative_226_Horlbeck_NTC	RPS18	89	33905
0.843421125	0.003121751	0.011	0.009	1	negative_226_Horlbeck_NTC	B3GALT4	89	33905
0.792405562	-0.024398488	0.708	0.705	1	negative_226_Horlbeck_NTC	PFDN6	89	33905
0.953875285	-0.054204183	0.382	0.368	1	negative_226_Horlbeck_NTC	KIFC1	89	33905
0.959301531	-0.07229125	0.124	0.117	1	negative_226_Horlbeck_NTC	PHF1	89	33905
0.324907984	0.023232472	0.056	0.036	1	negative_226_Horlbeck_NTC	SYNGAP1	89	33905
0.761766317	-0.001745007	0	0.001	1	negative_226_Horlbeck_NTC	ZBTB9	89	33905
0.000561341	0.093049092	0.169	0.07	1	negative_226_Horlbeck_NTC	ITPR3	89	33905
0.72761117	0.014642001	1	0.988	1	negative_226_Horlbeck_NTC	HMGA1	89	33905
0.549418582	-0.006847989	0	0.004	1	negative_226_Horlbeck_NTC	PACSIN1	89	33905
0.375621509	0.063210099	0.955	0.907	1	negative_226_Horlbeck_NTC	SNRPC	89	33905
0.320744532	-0.1100663	0.146	0.178	1	negative_226_Horlbeck_NTC	UHRF1BP1	89	33905
0.616710277	-0.001114928	0.09	0.074	1	negative_226_Horlbeck_NTC	ANKS1A	89	33905
2.04E-06	0.031249754	0.022	0.002	0.042492607	negative_226_Horlbeck_NTC	SCUBE3	89	33905
0.520385045	-0.018217498	0.18	0.146	1	negative_226_Horlbeck_NTC	VPS52	89	33905
0.062026198	0.137022078	0.494	0.394	1	negative_226_Horlbeck_NTC	WDR46	89	33905
0.084041659	0.066374055	0.101	0.058	1	negative_226_Horlbeck_NTC	RGL2	89	33905
0.369452305	0.012089478	0.382	0.307	1	negative_226_Horlbeck_NTC	TAPBP	89	33905
0.627612592	-0.04983466	0.034	0.043	1	negative_226_Horlbeck_NTC	ZBTB22	89	33905
0.650686261	-0.075622215	0.427	0.433	1	negative_226_Horlbeck_NTC	DAXX	89	33905
0.366526945	0.110065963	0.831	0.784	1	negative_226_Horlbeck_NTC	CUTA	89	33905
0.915290494	-0.020688567	0.124	0.117	1	negative_226_Horlbeck_NTC	BAK1	89	33905
0.95735974	0.043586298	0.697	0.662	1	negative_226_Horlbeck_NTC	UQCC2	89	33905
0.46094728	-0.047935433	0.079	0.102	1	negative_226_Horlbeck_NTC	LEMD2	89	33905
0.83769747	-0.000730827	0	0	1	negative_226_Horlbeck_NTC	LINC01016	89	33905
0.926952703	-0.038072053	0.618	0.543	1	negative_226_Horlbeck_NTC	NUDT3	89	33905
0.791857081	0.006498844	0.022	0.019	1	negative_226_Horlbeck_NTC	RPS10-NUDT3	89	33905
0.118192032	0.077178815	0.989	0.977	1	negative_226_Horlbeck_NTC	RPS10	89	33905
0.865185312	-0.000671838	0	0	1	negative_226_Horlbeck_NTC	SPDEF	89	33905
0.907846719	-0.050499324	0.281	0.251	1	negative_226_Horlbeck_NTC	C6orf106	89	33905
0.345898596	-0.125599403	0.618	0.653	1	negative_226_Horlbeck_NTC	TAF11	89	33905
0.101019742	0.097085591	1	0.974	1	negative_226_Horlbeck_NTC	TPI1	89	33905
0.247810204	-0.062405872	0.045	0.077	1	negative_226_Horlbeck_NTC	LRRC23	89	33905
0.305621336	0.034513556	0.101	0.072	1	negative_226_Horlbeck_NTC	ENO2	89	33905
0.167520904	0.05585349	0.258	0.19	1	negative_226_Horlbeck_NTC	ATN1	89	33905
0.023874747	0.154827583	0.697	0.546	1	negative_226_Horlbeck_NTC	C12orf57	89	33905
0.419032959	-0.012440749	0	0.007	1	negative_226_Horlbeck_NTC	PTPN6	89	33905
0.506645001	0.034873244	0.326	0.29	1	negative_226_Horlbeck_NTC	EMG1	89	33905
0.752071089	-0.001890429	0	0.001	1	negative_226_Horlbeck_NTC	C1S	89	33905
0.739077743	-0.011974242	0.011	0.016	1	negative_226_Horlbeck_NTC	C1RL-AS1	89	33905
0.025936802	0.047408654	0.124	0.063	1	negative_226_Horlbeck_NTC	CLSTN3	89	33905
0.040849552	-0.076194499	0	0.045	1	negative_226_Horlbeck_NTC	PEX5	89	33905
0.884928292	-0.000367382	0	0	1	negative_226_Horlbeck_NTC	NANOG	89	33905
0.152318052	0.022927583	0.112	0.071	1	negative_226_Horlbeck_NTC	FOXJ2	89	33905
0.827214481	-0.056231732	0.09	0.093	1	negative_226_Horlbeck_NTC	NECAP1	89	33905
0.77192571	-0.001652467	0	0.001	1	negative_226_Horlbeck_NTC	CLEC4A	89	33905
0.827983494	-0.000997423	0	0.001	1	negative_226_Horlbeck_NTC	FAM66C	89	33905
0.138283461	0.071725439	0.09	0.054	1	negative_226_Horlbeck_NTC	RIMKLB	89	33905
0.818819742	-0.001055605	0	0.001	1	negative_226_Horlbeck_NTC	A2ML1	89	33905
0.445758008	-0.027857463	0.011	0.023	1	negative_226_Horlbeck_NTC	SPSB2	89	33905
0.860683004	-0.056557247	0.82	0.769	1	negative_226_Horlbeck_NTC	PHB2	89	33905
0.730865387	-0.010350985	0.124	0.109	1	negative_226_Horlbeck_NTC	LPCAT3	89	33905
0.561451739	-0.007091762	0	0.004	1	negative_226_Horlbeck_NTC	C1R	89	33905
0.453576819	0.018276057	0.034	0.022	1	negative_226_Horlbeck_NTC	C1RL	89	33905
0.686237809	-0.018228047	0.045	0.055	1	negative_226_Horlbeck_NTC	RBP5	89	33905
0.006613801	0.09551496	0.067	0.024	1	negative_226_Horlbeck_NTC	CD163L1	89	33905
0.670149393	-0.003451121	0	0.002	1	negative_226_Horlbeck_NTC	SLC2A14	89	33905
0.946882942	0.060300593	0.371	0.377	1	negative_226_Horlbeck_NTC	SLC2A3	89	33905
0.214541779	-0.027925138	0	0.017	1	negative_226_Horlbeck_NTC	C3AR1	89	33905
0.877980415	-0.000456601	0	0	1	negative_226_Horlbeck_NTC	FAM90A1	89	33905
0.150878711	0.017512436	0.011	0.003	1	negative_226_Horlbeck_NTC	LINC00937	89	33905
0.810126432	-0.001118599	0	0.001	1	negative_226_Horlbeck_NTC	AICDA	89	33905
0.85923797	-0.000681167	0	0	1	negative_226_Horlbeck_NTC	MFAP5	89	33905
0.453723037	-0.01617313	0.067	0.048	1	negative_226_Horlbeck_NTC	PHC1	89	33905
0.060875992	0.023324708	0.034	0.012	1	negative_226_Horlbeck_NTC	KLRG1	89	33905
0.959630596	-0.058712919	0.427	0.376	1	negative_226_Horlbeck_NTC	M6PR	89	33905
0.280252045	0.025261415	0.011	0.004	1	negative_226_Horlbeck_NTC	MAPK13	89	33905
0.437628681	-0.057769328	0.067	0.09	1	negative_226_Horlbeck_NTC	BRPF3	89	33905
0.842792474	-0.000786631	0	0	1	negative_226_Horlbeck_NTC	PNPLA1	89	33905
0.942406562	-0.016942284	0.506	0.477	1	negative_226_Horlbeck_NTC	KCTD20	89	33905
0.223004336	-0.084430937	0.944	0.958	1	negative_226_Horlbeck_NTC	SRSF3	89	33905
0.229289533	-0.00187424	0.146	0.101	1	negative_226_Horlbeck_NTC	CDKN1A	89	33905
0.379309513	-0.106973691	0.438	0.45	1	negative_226_Horlbeck_NTC	C6orf89	89	33905
0.805936271	-0.001538767	0	0.001	1	negative_226_Horlbeck_NTC	PI16	89	33905
0.83769747	-0.000971036	0	0	1	negative_226_Horlbeck_NTC	FGD2	89	33905
0.74429773	-0.033300698	0.472	0.442	1	negative_226_Horlbeck_NTC	PIM1	89	33905
0.642895529	-0.044265109	0.067	0.079	1	negative_226_Horlbeck_NTC	TBC1D22B	89	33905
0.342166006	0.036979934	0.36	0.303	1	negative_226_Horlbeck_NTC	RNF8	89	33905
0.342977007	-0.104949801	0.225	0.263	1	negative_226_Horlbeck_NTC	CMTR1	89	33905
0.534375367	-0.020346212	0.213	0.177	1	negative_226_Horlbeck_NTC	ZFAND3	89	33905
0.265456346	0.001767948	0.011	0.004	1	negative_226_Horlbeck_NTC	ETV7	89	33905
0.290548443	0.010792991	0.011	0.004	1	negative_226_Horlbeck_NTC	PXT1	89	33905
0.386023369	-0.053647606	0.067	0.094	1	negative_226_Horlbeck_NTC	STK38	89	33905
0.871418204	-0.000550051	0	0	1	negative_226_Horlbeck_NTC	PANDAR	89	33905
0.768483941	-0.001601791	0	0.001	1	negative_226_Horlbeck_NTC	CPNE5	89	33905
0.460908592	0.038617592	0.472	0.412	1	negative_226_Horlbeck_NTC	PPIL1	89	33905
0.787195068	-0.062931799	0.719	0.637	1	negative_226_Horlbeck_NTC	MTCH1	89	33905
0.259751601	0.038217027	0.079	0.052	1	negative_226_Horlbeck_NTC	TMEM217	89	33905
0.549093533	-0.083766571	0.281	0.292	1	negative_226_Horlbeck_NTC	CCDC167	89	33905
0.017140313	0.036462925	0.079	0.033	1	negative_226_Horlbeck_NTC	MDGA1	89	33905
0.046673093	0.049687694	0.191	0.116	1	negative_226_Horlbeck_NTC	TJAP1	89	33905
0.234983956	0.026558197	0.36	0.282	1	negative_226_Horlbeck_NTC	POLR1C	89	33905
0.808149676	-0.002323782	0.101	0.093	1	negative_226_Horlbeck_NTC	POLH	89	33905
0.282461367	-0.082055581	0.225	0.264	1	negative_226_Horlbeck_NTC	MAD2L1BP	89	33905
0.642333649	-0.004257414	0	0.002	1	negative_226_Horlbeck_NTC	RSPH9	89	33905
0.528168393	-0.153568888	0.281	0.286	1	negative_226_Horlbeck_NTC	VEGFA	89	33905
0.77192571	-0.001571823	0	0.001	1	negative_226_Horlbeck_NTC	C6orf223	89	33905
0.209154444	-0.114754753	0.09	0.13	1	negative_226_Horlbeck_NTC	TMEM63B	89	33905
0.818819742	-0.001016239	0	0.001	1	negative_226_Horlbeck_NTC	CAPN11	89	33905
0.090009437	0.101387503	0.303	0.221	1	negative_226_Horlbeck_NTC	SLC29A1	89	33905
0.362216159	-0.042180347	1	1	1	negative_226_Horlbeck_NTC	HSP90AB1	89	33905
0.942561616	-7.00E-05	0	0	1	negative_226_Horlbeck_NTC	TMEM151B	89	33905
0.472513504	0.048120385	0.685	0.659	1	negative_226_Horlbeck_NTC	CDC5L	89	33905
0.435627978	-0.011685828	0	0.007	1	negative_226_Horlbeck_NTC	RUNX2	89	33905
0.546344661	0.035854648	0.011	0.006	1	negative_226_Horlbeck_NTC	LRRC73	89	33905
0.200834284	-0.167832407	0.27	0.305	1	negative_226_Horlbeck_NTC	YIPF3	89	33905
0.159554681	0.060770933	0.449	0.35	1	negative_226_Horlbeck_NTC	XPO5	89	33905
0.197184019	-0.116346841	0.112	0.16	1	negative_226_Horlbeck_NTC	GTPBP2	89	33905
0.553314096	0.018843875	0.438	0.399	1	negative_226_Horlbeck_NTC	MRPS18A	89	33905
0.642836631	-0.09088551	0.843	0.833	1	negative_226_Horlbeck_NTC	MRPL14	89	33905
0.878234795	-0.035202956	0.225	0.208	1	negative_226_Horlbeck_NTC	SLC35B2	89	33905
0.13260288	0.054788963	0.101	0.062	1	negative_226_Horlbeck_NTC	NFKBIE	89	33905
0.832765832	-0.000944526	0	0.001	1	negative_226_Horlbeck_NTC	TCTE1	89	33905
0.592405945	-0.049898019	0.045	0.056	1	negative_226_Horlbeck_NTC	AARS2	89	33905
0.369272632	0.071127487	0.135	0.107	1	negative_226_Horlbeck_NTC	SUPT3H	89	33905
0.457135928	-0.054552022	0.056	0.076	1	negative_226_Horlbeck_NTC	SIRT5	89	33905
0.697117833	-0.046200582	0.899	0.923	1	negative_226_Horlbeck_NTC	NOL7	89	33905
0.440359413	0.025030053	0.124	0.098	1	negative_226_Horlbeck_NTC	RNF182	89	33905
0.002055474	0.059641724	0.067	0.021	1	negative_226_Horlbeck_NTC	CD83	89	33905
0.010895627	0.215376809	0.449	0.334	1	negative_226_Horlbeck_NTC	TBC1D7	89	33905
0.295625602	0.033969032	0.079	0.054	1	negative_226_Horlbeck_NTC	GFOD1	89	33905
0.660252622	-0.016784433	0.393	0.353	1	negative_226_Horlbeck_NTC	RANBP9	89	33905
0.187552141	0.019239922	0.685	0.546	1	negative_226_Horlbeck_NTC	MCUR1	89	33905
0.83769747	-0.000743101	0	0	1	negative_226_Horlbeck_NTC	STMND1	89	33905
0.937938985	-0.007597112	0.18	0.184	1	negative_226_Horlbeck_NTC	FAM8A1	89	33905
0.231833922	-0.122939425	0.157	0.199	1	negative_226_Horlbeck_NTC	KDM1B	89	33905
0.576326138	0.007140274	0.483	0.422	1	negative_226_Horlbeck_NTC	NUP153	89	33905
0.156620216	0.037885387	0.202	0.142	1	negative_226_Horlbeck_NTC	KIF13A	89	33905
0.277743558	0.017510174	0.506	0.406	1	negative_226_Horlbeck_NTC	TPMT	89	33905
0.635504243	-0.05621774	0.955	0.973	1	negative_226_Horlbeck_NTC	DEK	89	33905
0.391053332	-0.013954706	0	0.008	1	negative_226_Horlbeck_NTC	FOCAD	89	33905
0.871418204	-0.000483359	0	0	1	negative_226_Horlbeck_NTC	MTAP	89	33905
0.900307617	-0.000347328	0	0	1	negative_226_Horlbeck_NTC	MLLT3	89	33905
0.793915726	-0.001631729	0	0.001	1	negative_226_Horlbeck_NTC	FOCAD-AS1	89	33905
0.892336496	-0.000411308	0	0	1	negative_226_Horlbeck_NTC	HACD4	89	33905
0.006277844	0.032802865	0.011	0.001	1	negative_226_Horlbeck_NTC	ITGB8	89	33905
0.805936271	-0.001521211	0	0.001	1	negative_226_Horlbeck_NTC	ABCB5	89	33905
0.853541371	-0.000669351	0	0	1	negative_226_Horlbeck_NTC	LINC01162	89	33905
0.891626576	-0.004590618	0.067	0.063	1	negative_226_Horlbeck_NTC	SP4	89	33905
0.871418204	-0.000594905	0	0	1	negative_226_Horlbeck_NTC	DNAH11	89	33905
0.423758547	0.024968494	0.236	0.197	1	negative_226_Horlbeck_NTC	MACC1	89	33905
0.5435799	-0.0074157	0	0.004	1	negative_226_Horlbeck_NTC	SP8	89	33905
0.425015601	-0.044677682	0.157	0.185	1	negative_226_Horlbeck_NTC	RRAGA	89	33905
0.114877529	0.036334543	0.101	0.06	1	negative_226_Horlbeck_NTC	DENND4C	89	33905
0.70899985	-0.002549854	0	0.002	1	negative_226_Horlbeck_NTC	ACER2	89	33905
0.801841544	-0.001202416	0	0.001	1	negative_226_Horlbeck_NTC	SAXO1	89	33905
0.585593888	-0.10940216	0.225	0.229	1	negative_226_Horlbeck_NTC	HAUS6	89	33905
0.808173004	-0.105821372	0.371	0.348	1	negative_226_Horlbeck_NTC	PLIN2	89	33905
0.138172103	0.060130195	1	0.999	1	negative_226_Horlbeck_NTC	RPS6	89	33905
0.71163942	-0.00245348	0	0.002	1	negative_226_Horlbeck_NTC	SLC24A2	89	33905
0.900307617	-0.000294156	0	0	1	negative_226_Horlbeck_NTC	LINC01504	89	33905
0.402506636	-0.146740495	0.933	0.898	1	negative_226_Horlbeck_NTC	ANXA1	89	33905
0.621027129	-0.058425737	0.27	0.278	1	negative_226_Horlbeck_NTC	ZFAND5	89	33905
0.748933083	-0.001926965	0	0.001	1	negative_226_Horlbeck_NTC	LINC01474	89	33905
0.018625087	0.043038526	0.079	0.033	1	negative_226_Horlbeck_NTC	ALDH1A1	89	33905
0.659109379	-0.003877935	0	0.002	1	negative_226_Horlbeck_NTC	ZC3H12B	89	33905
0.020616701	-0.22475632	0.753	0.795	1	negative_226_Horlbeck_NTC	MSN	89	33905
0.872631933	0.011543604	0.135	0.145	1	negative_226_Horlbeck_NTC	HEPH	89	33905
0.483998839	-0.088924689	0.416	0.408	1	negative_226_Horlbeck_NTC	LAS1L	89	33905
0.730975153	-0.002079653	0	0.001	1	negative_226_Horlbeck_NTC	VSIG4	89	33905
0.078509615	-0.084972447	0.022	0.07	1	negative_226_Horlbeck_NTC	NXT2	89	33905
0.648601902	-0.001405084	0.146	0.125	1	negative_226_Horlbeck_NTC	TMEM164	89	33905
0.725288056	-0.002360135	0	0.001	1	negative_226_Horlbeck_NTC	KCNE5	89	33905
0.447326205	0.063441023	0.258	0.224	1	negative_226_Horlbeck_NTC	ACSL4	89	33905
0.507641024	-0.057847654	0.213	0.235	1	negative_226_Horlbeck_NTC	AMMECR1	89	33905
0.154933042	0.046115044	0.258	0.186	1	negative_226_Horlbeck_NTC	PRPS2	89	33905
0.761766317	-0.001761729	0	0.001	1	negative_226_Horlbeck_NTC	TLR7	89	33905
0.015647485	-0.212249349	0.944	0.967	1	negative_226_Horlbeck_NTC	TMSB4X	89	33905
0.768483941	-0.001766245	0	0.001	1	negative_226_Horlbeck_NTC	LINC01203	89	33905
0.844027955	-0.006923774	0.011	0.014	1	negative_226_Horlbeck_NTC	TCEANC	89	33905
0.453218564	-0.124285682	0.191	0.204	1	negative_226_Horlbeck_NTC	RAB9A	89	33905
0.06563455	0.065036047	0.404	0.29	1	negative_226_Horlbeck_NTC	OFD1	89	33905
0.620813374	-0.004557246	0	0.003	1	negative_226_Horlbeck_NTC	TLR8-AS1	89	33905
0.842792474	-0.000858846	0	0	1	negative_226_Horlbeck_NTC	FAM9C	89	33905
0.475383811	-0.011032203	0	0.006	1	negative_226_Horlbeck_NTC	LINC02154	89	33905
0.004877366	0.056960944	0.045	0.012	1	negative_226_Horlbeck_NTC	ATXN3L	89	33905
0.762412953	-0.010308602	0.101	0.112	1	negative_226_Horlbeck_NTC	TRAPPC2	89	33905
0.290752425	-0.023673491	0	0.012	1	negative_226_Horlbeck_NTC	GPM6B	89	33905
0.693727827	-0.003020053	0	0.002	1	negative_226_Horlbeck_NTC	PNMA3	89	33905
0.038933989	0.038730336	0.045	0.017	1	negative_226_Horlbeck_NTC	PNMA6A	89	33905
0.510741629	-0.030489489	0.045	0.062	1	negative_226_Horlbeck_NTC	MAGEA1	89	33905
0.905904625	-0.042508199	0.135	0.134	1	negative_226_Horlbeck_NTC	ZNF275	89	33905
0.790810443	0.009278698	0.011	0.009	1	negative_226_Horlbeck_NTC	ZFP92	89	33905
0.892336496	-0.000286676	0	0	1	negative_226_Horlbeck_NTC	ATP2B3	89	33905
0.041182198	0.029174783	0.09	0.044	1	negative_226_Horlbeck_NTC	DUSP9	89	33905
0.582610183	0.035973499	0.449	0.409	1	negative_226_Horlbeck_NTC	SLC6A8	89	33905
0.438926576	0.01418295	0.045	0.031	1	negative_226_Horlbeck_NTC	ABCD1	89	33905
0.900307617	-0.000243036	0	0	1	negative_226_Horlbeck_NTC	PLXNB3	89	33905
0.908989465	-0.000280144	0	0	1	negative_226_Horlbeck_NTC	SRPK3	89	33905
0.212143566	0.081851912	0.876	0.845	1	negative_226_Horlbeck_NTC	SSR4	89	33905
0.884928292	-0.000435291	0	0	1	negative_226_Horlbeck_NTC	HCFC1-AS1	89	33905
0.93670003	-0.015680731	0.034	0.032	1	negative_226_Horlbeck_NTC	TMEM187	89	33905
0.739776416	-0.002292139	0	0.001	1	negative_226_Horlbeck_NTC	TKTL1	89	33905
0.983581871	-0.028054277	0.584	0.54	1	negative_226_Horlbeck_NTC	EMD	89	33905
0.503049191	-0.040461754	1	1	1	negative_226_Horlbeck_NTC	RPL10	89	33905
0.440250417	-0.020105398	0.101	0.075	1	negative_226_Horlbeck_NTC	TAZ	89	33905
0.727515739	-0.040436811	0.348	0.305	1	negative_226_Horlbeck_NTC	ATP6AP1	89	33905
0.047227614	0.092391712	0.326	0.22	1	negative_226_Horlbeck_NTC	GDI1	89	33905
0.303888171	-0.132621007	0.427	0.434	1	negative_226_Horlbeck_NTC	FAM50A	89	33905
0.585046501	0.020287481	0.101	0.084	1	negative_226_Horlbeck_NTC	PLXNA3	89	33905
0.74633861	-0.063747967	0.18	0.185	1	negative_226_Horlbeck_NTC	IKBKG	89	33905
0.538672003	0.004838532	0.876	0.856	1	negative_226_Horlbeck_NTC	DKC1	89	33905
0.877980415	-0.000366259	0	0	1	negative_226_Horlbeck_NTC	PNMA5	89	33905
0.853541371	-0.000632371	0	0	1	negative_226_Horlbeck_NTC	TREX2	89	33905
0.339105926	0.009197298	0.056	0.036	1	negative_226_Horlbeck_NTC	HAUS7	89	33905
0.147327709	0.00306772	0.022	0.008	1	negative_226_Horlbeck_NTC	PNCK	89	33905
0.521644185	-0.003284319	0.787	0.705	1	negative_226_Horlbeck_NTC	BCAP31	89	33905
0.299272827	0.036271955	0.427	0.355	1	negative_226_Horlbeck_NTC	IDH3G	89	33905
0.918609181	-0.000124536	0	0	1	negative_226_Horlbeck_NTC	PDZD4	89	33905
0.790074657	-0.001619167	0	0.001	1	negative_226_Horlbeck_NTC	L1CAM	89	33905
0.077062291	-0.080733715	0.011	0.052	1	negative_226_Horlbeck_NTC	ARHGAP4	89	33905
0.489265093	-0.061737596	0.663	0.721	1	negative_226_Horlbeck_NTC	NAA10	89	33905
0.390195566	-0.014451909	0	0.008	1	negative_226_Horlbeck_NTC	RENBP	89	33905
0.246959724	0.040373536	0.539	0.455	1	negative_226_Horlbeck_NTC	HCFC1	89	33905
0.978368498	-0.019541497	0.427	0.404	1	negative_226_Horlbeck_NTC	IRAK1	89	33905
0.901730847	-0.006578566	0.483	0.454	1	negative_226_Horlbeck_NTC	MECP2	89	33905
0.936689225	-0.01141612	0.64	0.611	1	negative_226_Horlbeck_NTC	FLNA	89	33905
0.001342932	0.085728487	0.101	0.036	1	negative_226_Horlbeck_NTC	DNASE1L1	89	33905
0.673101489	0.013106603	0.719	0.673	1	negative_226_Horlbeck_NTC	LAGE3	89	33905
0.940854795	-0.063365128	0.337	0.319	1	negative_226_Horlbeck_NTC	UBL4A	89	33905
0.239166471	0.059519981	0.236	0.186	1	negative_226_Horlbeck_NTC	SLC10A3	89	33905
0.828886519	0.026775235	0.202	0.192	1	negative_226_Horlbeck_NTC	FAM3A	89	33905
0.525362205	0.039443152	0.607	0.541	1	negative_226_Horlbeck_NTC	G6PD	89	33905
0.233610441	0.028539719	0.022	0.01	1	negative_226_Horlbeck_NTC	CTAG2	89	33905
0.684668174	0.007936103	0.157	0.14	1	negative_226_Horlbeck_NTC	GAB3	89	33905
0.293023588	-0.066701624	0.719	0.739	1	negative_226_Horlbeck_NTC	MPP1	89	33905
0.892336496	-0.00047381	0	0	1	negative_226_Horlbeck_NTC	SMIM9	89	33905
0.778988133	-0.001491487	0	0.001	1	negative_226_Horlbeck_NTC	MYLK2	89	33905
0.786308931	-0.001373629	0	0.001	1	negative_226_Horlbeck_NTC	TTLL9	89	33905
0.908989465	-0.000593453	0	0	1	negative_226_Horlbeck_NTC	HCK	89	33905
0.233454592	-0.12511305	0.124	0.161	1	negative_226_Horlbeck_NTC	TM9SF4	89	33905
0.747243187	-0.033356418	0.135	0.116	1	negative_226_Horlbeck_NTC	POFUT1	89	33905
0.359830172	0.011927125	0.169	0.13	1	negative_226_Horlbeck_NTC	KIF3B	89	33905
0.041458209	0.129172851	0.562	0.414	1	negative_226_Horlbeck_NTC	ASXL1	89	33905
0.570611723	-0.00965992	0.213	0.179	1	negative_226_Horlbeck_NTC	DNMT3B	89	33905
0.40680107	-0.085536121	0.494	0.486	1	negative_226_Horlbeck_NTC	MAPRE1	89	33905
0.918609181	-0.000197538	0	0	1	negative_226_Horlbeck_NTC	EFCAB8	89	33905
0.393818823	-0.057071944	0.056	0.08	1	negative_226_Horlbeck_NTC	CBFA2T2	89	33905
0.71973493	-0.002558394	0	0.001	1	negative_226_Horlbeck_NTC	C20orf144	89	33905
0.908989465	-0.000177057	0	0	1	negative_226_Horlbeck_NTC	ACTL10	89	33905
0.489710982	0.013829765	0.022	0.014	1	negative_226_Horlbeck_NTC	ZNF341	89	33905
0.871418204	-0.000523204	0	0	1	negative_226_Horlbeck_NTC	DUSP15	89	33905
0.957422446	-0.077578193	0.427	0.375	1	negative_226_Horlbeck_NTC	PDRG1	89	33905
0.432915096	0.03366769	0.191	0.156	1	negative_226_Horlbeck_NTC	PLAGL2	89	33905
0.303077544	-0.000399673	0.157	0.115	1	negative_226_Horlbeck_NTC	NOL4L	89	33905
0.416201325	-0.012556397	0	0.007	1	negative_226_Horlbeck_NTC	C20orf203	89	33905
0.535362743	-0.02235548	0.36	0.296	1	negative_226_Horlbeck_NTC	COMMD7	89	33905
0.819181617	0.005749554	0.202	0.21	1	negative_226_Horlbeck_NTC	CDK5RAP1	89	33905
0.005853668	0.177909327	0.27	0.159	1	negative_226_Horlbeck_NTC	SNTA1	89	33905
0.36756357	0.021328681	0.135	0.103	1	negative_226_Horlbeck_NTC	NECAB3	89	33905
0.832048006	-0.020077248	0.112	0.102	1	negative_226_Horlbeck_NTC	E2F1	89	33905
0.474314033	-0.061700028	0.09	0.112	1	negative_226_Horlbeck_NTC	PXMP4	89	33905
0.682379836	-0.058724458	0.652	0.671	1	negative_226_Horlbeck_NTC	RAP1B	89	33905
0.170364616	-0.0726729	0.022	0.055	1	negative_226_Horlbeck_NTC	MDM1	89	33905
0.583203378	0.028493151	0.157	0.136	1	negative_226_Horlbeck_NTC	NAA40	89	33905
0.237875896	0.077813878	0.978	0.972	1	negative_226_Horlbeck_NTC	COX8A	89	33905
0.124234685	0.051091982	0.438	0.33	1	negative_226_Horlbeck_NTC	OTUB1	89	33905
0.83769747	-0.000710315	0	0	1	negative_226_Horlbeck_NTC	FLRT1	89	33905
0.815737562	-0.073619247	0.809	0.764	1	negative_226_Horlbeck_NTC	STIP1	89	33905
0.701792965	0.00365121	0.618	0.593	1	negative_226_Horlbeck_NTC	FERMT3	89	33905
0.443742896	0.015953129	0.326	0.271	1	negative_226_Horlbeck_NTC	NUDT22	89	33905
0.402183222	0.016013155	0.18	0.142	1	negative_226_Horlbeck_NTC	DNAJC4	89	33905
0.812721817	-0.01520995	0.371	0.342	1	negative_226_Horlbeck_NTC	VEGFB	89	33905
0.251994975	-0.124066526	0.618	0.669	1	negative_226_Horlbeck_NTC	FKBP2	89	33905
0.940451159	-0.010331701	0.056	0.058	1	negative_226_Horlbeck_NTC	PLCB3	89	33905
0.196910745	0.036031383	0.135	0.093	1	negative_226_Horlbeck_NTC	GPR137	89	33905
0.761711504	-0.081631172	0.303	0.292	1	negative_226_Horlbeck_NTC	ESRRA	89	33905
0.27085928	-0.13921642	0.73	0.78	1	negative_226_Horlbeck_NTC	PRDX5	89	33905
0.031890777	0.055597981	0.146	0.08	1	negative_226_Horlbeck_NTC	CCDC88B	89	33905
0.289531036	0.02004226	0.079	0.052	1	negative_226_Horlbeck_NTC	RPS6KA4	89	33905
0.865185312	-0.000681626	0	0	1	negative_226_Horlbeck_NTC	SLC22A11	89	33905
0.327415003	-0.039386826	0.011	0.028	1	negative_226_Horlbeck_NTC	PPP2R5B	89	33905
0.789170041	-0.074871477	0.64	0.591	1	negative_226_Horlbeck_NTC	ARL2	89	33905
0.615219032	-0.005085031	0	0.003	1	negative_226_Horlbeck_NTC	SNX15	89	33905
0.781157905	0.047516942	0.281	0.264	1	negative_226_Horlbeck_NTC	SAC3D1	89	33905
0.205249037	0.019596653	0.247	0.183	1	negative_226_Horlbeck_NTC	ZFPL1	89	33905
0.053725634	0.093130284	0.371	0.261	1	negative_226_Horlbeck_NTC	VPS51	89	33905
0.156622633	-0.088352492	0.056	0.1	1	negative_226_Horlbeck_NTC	TM7SF2	89	33905
0.366567958	0.037886423	0.326	0.272	1	negative_226_Horlbeck_NTC	MRPL49	89	33905
0.831820494	0.01384687	0.056	0.051	1	negative_226_Horlbeck_NTC	SPDYC	89	33905
0.285856162	0.080691194	0.371	0.303	1	negative_226_Horlbeck_NTC	CAPN1	89	33905
0.133957838	0.051188017	0.202	0.139	1	negative_226_Horlbeck_NTC	POLA2	89	33905
0.775408847	-0.021771817	0.022	0.027	1	negative_226_Horlbeck_NTC	CDC42EP2	89	33905
0.671525991	-0.051057958	0.337	0.34	1	negative_226_Horlbeck_NTC	DPF2	89	33905
0.489517305	-0.009807031	0	0.005	1	negative_226_Horlbeck_NTC	TIGD3	89	33905
0.39495341	-0.092298866	0.112	0.138	1	negative_226_Horlbeck_NTC	FRMD8	89	33905
0.448865369	0.172297003	0.899	0.893	1	negative_226_Horlbeck_NTC	NEAT1	89	33905
0.124022619	-0.270186313	1	1	1	negative_226_Horlbeck_NTC	MALAT1	89	33905
0.272394133	0.052397086	0.258	0.206	1	negative_226_Horlbeck_NTC	SCYL1	89	33905
0.528996372	-0.093382629	0.371	0.384	1	negative_226_Horlbeck_NTC	SSSCA1	89	33905
0.397881782	0.003498098	0.169	0.132	1	negative_226_Horlbeck_NTC	FAM89B	89	33905
0.824889889	-0.055120835	0.18	0.177	1	negative_226_Horlbeck_NTC	EHBP1L1	89	33905
0.042416371	0.094857503	0.157	0.094	1	negative_226_Horlbeck_NTC	PCNX3	89	33905
0.384326591	0.017549939	0.135	0.103	1	negative_226_Horlbeck_NTC	SIPA1	89	33905
0.235357111	0.03953665	0.213	0.161	1	negative_226_Horlbeck_NTC	KAT5	89	33905
0.959597324	-8.84E-05	0	0	1	negative_226_Horlbeck_NTC	OVOL1	89	33905
0.842792474	-0.000811409	0	0	1	negative_226_Horlbeck_NTC	SNX32	89	33905
0.243336407	0.037573794	0.258	0.199	1	negative_226_Horlbeck_NTC	MUS81	89	33905
0.010713562	0.044125525	0.045	0.014	1	negative_226_Horlbeck_NTC	RCOR2	89	33905
0.886466388	-0.035318921	0.157	0.158	1	negative_226_Horlbeck_NTC	MACROD1	89	33905
0.007487542	0.082081217	0.303	0.176	1	negative_226_Horlbeck_NTC	TRPT1	89	33905
0.119066405	0.101550718	0.978	0.908	1	negative_226_Horlbeck_NTC	PPP1R14B	89	33905
0.711461109	0.027800645	0.169	0.151	1	negative_226_Horlbeck_NTC	BAD	89	33905
0.549739301	0.010673536	0.876	0.848	1	negative_226_Horlbeck_NTC	TRMT112	89	33905
0.790074657	-0.001382166	0	0.001	1	negative_226_Horlbeck_NTC	NRXN2	89	33905
0.170871308	-0.079060244	0.045	0.085	1	negative_226_Horlbeck_NTC	RASGRP2	89	33905
0.395382245	-0.014180026	0	0.008	1	negative_226_Horlbeck_NTC	PYGM	89	33905
0.291144001	-0.127921374	0.697	0.697	1	negative_226_Horlbeck_NTC	SF1	89	33905
0.05674177	0.035807829	0.067	0.031	1	negative_226_Horlbeck_NTC	MAP4K2	89	33905
0.444207159	0.020418831	0.18	0.147	1	negative_226_Horlbeck_NTC	MEN1	89	33905
0.716531466	0.016411092	0.022	0.017	1	negative_226_Horlbeck_NTC	CDC42BPG	89	33905
0.000658492	0.185674123	0.382	0.221	1	negative_226_Horlbeck_NTC	EHD1	89	33905
0.614087702	-0.001373919	0.011	0.007	1	negative_226_Horlbeck_NTC	MIR194-2HG	89	33905
0.517270463	-0.010402705	0.146	0.118	1	negative_226_Horlbeck_NTC	ATG2A	89	33905
0.848067293	-0.000863152	0	0	1	negative_226_Horlbeck_NTC	GPHA2	89	33905
0.736804974	-0.002268918	0	0.001	1	negative_226_Horlbeck_NTC	MAJIN	89	33905
8.47E-06	0.101806374	0.067	0.013	0.176512564	negative_226_Horlbeck_NTC	BATF2	89	33905
0.877980415	-0.000500961	0	0	1	negative_226_Horlbeck_NTC	NAALADL1	89	33905
0.242130691	-0.169610418	0.292	0.315	1	negative_226_Horlbeck_NTC	CDCA5	89	33905
0.691270441	-0.003535887	0	0.002	1	negative_226_Horlbeck_NTC	TMEM262	89	33905
0.113066997	0.034759101	0.146	0.092	1	negative_226_Horlbeck_NTC	ZNHIT2	89	33905
0.907160624	-0.000964104	1	1	1	negative_226_Horlbeck_NTC	FAU	89	33905
0.10076187	0.11748415	0.18	0.121	1	negative_226_Horlbeck_NTC	SYVN1	89	33905
0.051549929	0.031618177	0.045	0.018	1	negative_226_Horlbeck_NTC	SLC25A45	89	33905
0.967948002	-0.020164983	0.056	0.054	1	negative_226_Horlbeck_NTC	LTBP3	89	33905
0.681670486	-0.003362533	0	0.002	1	negative_226_Horlbeck_NTC	KCNK7	89	33905
0.27131702	0.016705256	0.236	0.181	1	negative_226_Horlbeck_NTC	MAP3K11	89	33905
0.811728294	-0.075568705	0.225	0.219	1	negative_226_Horlbeck_NTC	RELA	89	33905
0.172792857	0.052799364	0.528	0.43	1	negative_226_Horlbeck_NTC	RNASEH2C	89	33905
0.406033984	0.002003614	0.079	0.056	1	negative_226_Horlbeck_NTC	AP5B1	89	33905
0.592058272	-0.0426023	0.989	0.986	1	negative_226_Horlbeck_NTC	CFL1	89	33905
0.805936271	-0.001320325	0	0.001	1	negative_226_Horlbeck_NTC	EFEMP2	89	33905
0.883080486	-0.077899902	0.742	0.759	1	negative_226_Horlbeck_NTC	PDHA1	89	33905
0.730975153	-0.002813907	0	0.001	1	negative_226_Horlbeck_NTC	MAP3K15	89	33905
0.450873812	0.006631085	0.011	0.005	1	negative_226_Horlbeck_NTC	SH3KBP1	89	33905
0.842792474	-0.000758253	0	0	1	negative_226_Horlbeck_NTC	MAP7D2	89	33905
0.6605187	0.020987285	0.966	0.943	1	negative_226_Horlbeck_NTC	EIF1AX	89	33905
0.791955371	0.046101108	0.371	0.363	1	negative_226_Horlbeck_NTC	RPS6KA3	89	33905
0.295786196	0.06772896	0.966	0.97	1	negative_226_Horlbeck_NTC	NDUFB9	89	33905
0.402417383	0.017911038	0.146	0.114	1	negative_226_Horlbeck_NTC	TBC1D31	89	33905
0.83769747	-0.000833191	0	0	1	negative_226_Horlbeck_NTC	FER1L6	89	33905
0.696191938	0.00918211	0.101	0.087	1	negative_226_Horlbeck_NTC	WDYHV1	89	33905
0.670265778	-0.084402255	0.124	0.131	1	negative_226_Horlbeck_NTC	FAM91A1	89	33905
0.589181065	0.035770711	0.135	0.119	1	negative_226_Horlbeck_NTC	RNF139	89	33905
0.589001384	-0.085969847	0.506	0.485	1	negative_226_Horlbeck_NTC	FAM83A	89	33905
0.604635882	-0.040227506	0.045	0.057	1	negative_226_Horlbeck_NTC	TRMT12	89	33905
0.756950016	-0.00368504	0.225	0.203	1	negative_226_Horlbeck_NTC	C8orf76	89	33905
0.686425622	-0.003484242	0	0.002	1	negative_226_Horlbeck_NTC	FAM83A-AS1	89	33905
0.487326186	0.018941401	0.056	0.041	1	negative_226_Horlbeck_NTC	TMEM65	89	33905
0.908989465	-0.000267593	0	0	1	negative_226_Horlbeck_NTC	ANXA13	89	33905
0.413847861	-0.111897819	0.539	0.534	1	negative_226_Horlbeck_NTC	ATAD2	89	33905
0.420083344	0.096501551	0.472	0.428	1	negative_226_Horlbeck_NTC	TATDN1	89	33905
0.681513483	-0.085368331	0.393	0.375	1	negative_226_Horlbeck_NTC	ZHX1	89	33905
0.995457265	1.70E-06	0.022	0.023	1	negative_226_Horlbeck_NTC	RNF139-AS1	89	33905
0.175249425	-0.037712214	0	0.02	1	negative_226_Horlbeck_NTC	ZHX1-C8orf76	89	33905
0.571669206	-0.086164224	0.326	0.323	1	negative_226_Horlbeck_NTC	DERL1	89	33905
0.606132408	-0.005462624	0	0.003	1	negative_226_Horlbeck_NTC	MTSS1	89	33905
0.892336496	-0.000477397	0	0	1	negative_226_Horlbeck_NTC	FER1L6-AS2	89	33905
0.053246827	0.011772456	0.034	0.012	1	negative_226_Horlbeck_NTC	FBXO32	89	33905
0.745839016	-0.002216509	0	0.001	1	negative_226_Horlbeck_NTC	LINC00870	89	33905
0.709992573	0.035236344	0.213	0.199	1	negative_226_Horlbeck_NTC	FOXP1	89	33905
0.258298495	-0.027257037	0	0.014	1	negative_226_Horlbeck_NTC	EIF4E3	89	33905
0.818819742	-0.000936859	0	0.001	1	negative_226_Horlbeck_NTC	LINC00877	89	33905
0.846362932	-0.037017294	0.292	0.266	1	negative_226_Horlbeck_NTC	RYBP	89	33905
0.748933083	-0.002744323	0	0.001	1	negative_226_Horlbeck_NTC	TMEM266	89	33905
0.123980748	0.124165831	0.292	0.229	1	negative_226_Horlbeck_NTC	HMG20A	89	33905
0.977631816	-0.035448321	0.056	0.055	1	negative_226_Horlbeck_NTC	ISL2	89	33905
3.62E-22	0.008766186	0.011	0	7.53E-18	negative_226_Horlbeck_NTC	LINGO1-AS1	89	33905
0.871418204	-0.000661696	0	0	1	negative_226_Horlbeck_NTC	PSTPIP1	89	33905
0.202017522	0.061500147	0.416	0.333	1	negative_226_Horlbeck_NTC	RCN2	89	33905
0.186204627	-0.070210389	0.64	0.673	1	negative_226_Horlbeck_NTC	ETFA	89	33905
0.317168847	-0.020800696	0	0.011	1	negative_226_Horlbeck_NTC	NRG4	89	33905
0.047588146	0.058307163	0.09	0.045	1	negative_226_Horlbeck_NTC	LINGO1	89	33905
0.365741622	-0.065586262	0.079	0.106	1	negative_226_Horlbeck_NTC	PEAK1	89	33905
0.86343495	-0.007787744	0.303	0.286	1	negative_226_Horlbeck_NTC	TSPAN3	89	33905
0.467484002	-0.045543333	0.034	0.05	1	negative_226_Horlbeck_NTC	SCAPER	89	33905
0.274194426	-0.088707649	0.663	0.705	1	negative_226_Horlbeck_NTC	SUCLG1	89	33905
0.729707338	-0.029262374	0.348	0.301	1	negative_226_Horlbeck_NTC	TBL1X	89	33905
0.513362048	-0.008307347	0	0.005	1	negative_226_Horlbeck_NTC	WWC3	89	33905
0.871418204	-0.000469439	0	0	1	negative_226_Horlbeck_NTC	CLCN4	89	33905
0.060959123	0.09785624	0.573	0.449	1	negative_226_Horlbeck_NTC	HCCS	89	33905
0.060870928	0.017168865	0.011	0.002	1	negative_226_Horlbeck_NTC	MID1	89	33905
0.416555407	-0.061909826	0.247	0.28	1	negative_226_Horlbeck_NTC	JARID2	89	33905
0.147951264	0.036720288	0.225	0.16	1	negative_226_Horlbeck_NTC	MYLIP	89	33905
0.726834675	0.004603733	0.258	0.234	1	negative_226_Horlbeck_NTC	GMPR	89	33905
0.622702964	-0.005040411	0	0.003	1	negative_226_Horlbeck_NTC	JARID2-AS1	89	33905
0.591313067	-0.130579689	0.303	0.29	1	negative_226_Horlbeck_NTC	DTNBP1	89	33905
0.478854731	-0.010780163	0	0.006	1	negative_226_Horlbeck_NTC	ATXN1	89	33905
0.884928292	-0.000422539	0	0	1	negative_226_Horlbeck_NTC	CYP3A43	89	33905
0.332320864	-0.004796179	0.483	0.385	1	negative_226_Horlbeck_NTC	ZKSCAN1	89	33905
0.072655916	-0.090061343	0.034	0.088	1	negative_226_Horlbeck_NTC	ZSCAN21	89	33905
0.701151066	-0.057503782	0.663	0.649	1	negative_226_Horlbeck_NTC	COPS6	89	33905
0.500928129	0.022755805	0.112	0.091	1	negative_226_Horlbeck_NTC	AP4M1	89	33905
0.551296291	-0.024557878	0.011	0.02	1	negative_226_Horlbeck_NTC	CNPY4	89	33905
0.599984848	0.006142443	0.011	0.019	1	negative_226_Horlbeck_NTC	MBLAC1	89	33905
0.145531558	0.094775376	0.798	0.724	1	negative_226_Horlbeck_NTC	LAMTOR4	89	33905
0.28632025	0.029404661	0.045	0.027	1	negative_226_Horlbeck_NTC	STAG3	89	33905
0.884928292	-0.00047754	0	0	1	negative_226_Horlbeck_NTC	PVRIG	89	33905
0.457529178	-0.011638413	0	0.006	1	negative_226_Horlbeck_NTC	SPDYE3	89	33905
0.412177401	-0.074199587	0.09	0.115	1	negative_226_Horlbeck_NTC	PILRB	89	33905
0.000302021	0.044674097	0.034	0.005	1	negative_226_Horlbeck_NTC	PILRA	89	33905
0.25828737	-0.095304524	0.382	0.423	1	negative_226_Horlbeck_NTC	MEPCE	89	33905
0.679325283	-0.003374513	0	0.002	1	negative_226_Horlbeck_NTC	NYAP1	89	33905
0.527508231	0.027766699	0.045	0.033	1	negative_226_Horlbeck_NTC	AGFG2	89	33905
0.590466298	-0.005556035	0	0.003	1	negative_226_Horlbeck_NTC	FBXO24	89	33905
0.869036974	0.003109309	0.079	0.085	1	negative_226_Horlbeck_NTC	PCOLCE	89	33905
0.199652554	0.061771237	0.18	0.132	1	negative_226_Horlbeck_NTC	MOSPD3	89	33905
0.607903159	-0.032712066	0.685	0.704	1	negative_226_Horlbeck_NTC	GNB2	89	33905
0.923194266	-0.016150067	0.64	0.605	1	negative_226_Horlbeck_NTC	POP7	89	33905
0.83769747	-0.000831689	0	0	1	negative_226_Horlbeck_NTC	EPO	89	33905
0.537660217	-0.00245075	0.056	0.042	1	negative_226_Horlbeck_NTC	SLC12A9	89	33905
0.040181112	0.122582845	0.551	0.416	1	negative_226_Horlbeck_NTC	TRIP6	89	33905
0.456124279	-0.144346079	0.483	0.475	1	negative_226_Horlbeck_NTC	SRRT	89	33905
0.412724063	0.004841266	0.011	0.005	1	negative_226_Horlbeck_NTC	MUC3A	89	33905
0.209866894	-0.051197577	0.011	0.036	1	negative_226_Horlbeck_NTC	MUC12	89	33905
0.575451246	-0.114636676	0.303	0.314	1	negative_226_Horlbeck_NTC	TRIM56	89	33905
0.945885733	0.106458149	0.056	0.054	1	negative_226_Horlbeck_NTC	SERPINE1	89	33905
0.145184919	-0.134480364	0.371	0.445	1	negative_226_Horlbeck_NTC	AP1S1	89	33905
0.6385647	-0.054772873	0.966	0.943	1	negative_226_Horlbeck_NTC	ZNHIT1	89	33905
1.26E-11	0.014077269	0.011	0	2.62E-07	negative_226_Horlbeck_NTC	COL26A1	89	33905
0.88194388	0.007134454	0.022	0.02	1	negative_226_Horlbeck_NTC	CYP3A5	89	33905
0.900307617	-0.000377166	0	0	1	negative_226_Horlbeck_NTC	CYP3A4	89	33905
0.929549921	-0.00015485	0	0	1	negative_226_Horlbeck_NTC	OR2AE1	89	33905
0.923352236	-0.046925962	0.146	0.135	1	negative_226_Horlbeck_NTC	TRIM4	89	33905
0.679325283	-0.003436224	0	0.002	1	negative_226_Horlbeck_NTC	GJC3	89	33905
0.900307617	-0.000425804	0	0	1	negative_226_Horlbeck_NTC	AZGP1	89	33905
0.277473355	0.063241691	0.337	0.276	1	negative_226_Horlbeck_NTC	ZNF3	89	33905
0.982583529	-0.039745604	0.888	0.825	1	negative_226_Horlbeck_NTC	MCM7	89	33905
0.482820757	0.018861278	0.281	0.243	1	negative_226_Horlbeck_NTC	TAF6	89	33905
0.587547683	0.00017958	0.045	0.034	1	negative_226_Horlbeck_NTC	C7orf43	89	33905
0.588776746	-0.006271458	0	0.003	1	negative_226_Horlbeck_NTC	GAL3ST4	89	33905
0.953869278	-0.014391536	0.011	0.012	1	negative_226_Horlbeck_NTC	GPC2	89	33905
0.864855777	0.01177272	0.022	0.026	1	negative_226_Horlbeck_NTC	ZCWPW1	89	33905
0.753086289	-0.030519495	0.348	0.306	1	negative_226_Horlbeck_NTC	PPP1R35	89	33905
0.629196681	0.005375568	0.011	0.007	1	negative_226_Horlbeck_NTC	C7orf61	89	33905
0.116926513	0.099131484	0.483	0.379	1	negative_226_Horlbeck_NTC	TSC22D4	89	33905
0.640411926	-0.019417836	0.022	0.031	1	negative_226_Horlbeck_NTC	SAP25	89	33905
0.041560046	0.071357027	0.18	0.108	1	negative_226_Horlbeck_NTC	LRCH4	89	33905
2.73E-06	0.02808142	0.011	0	0.05689978	negative_226_Horlbeck_NTC	PCOLCE-AS1	89	33905
0.123639944	0.169484204	0.303	0.227	1	negative_226_Horlbeck_NTC	TFR2	89	33905
0.877980415	-0.000429883	0	0	1	negative_226_Horlbeck_NTC	ACTL6B	89	33905
0.789424553	0.00680537	0.135	0.143	1	negative_226_Horlbeck_NTC	GIGYF1	89	33905
0.118024467	0.038590576	0.18	0.119	1	negative_226_Horlbeck_NTC	EPHB4	89	33905
0.522649555	-0.007604982	0	0.005	1	negative_226_Horlbeck_NTC	SLC12A9-AS1	89	33905
0.397531154	0.008654185	0.034	0.021	1	negative_226_Horlbeck_NTC	UFSP1	89	33905
0.530849557	-0.03072312	0.022	0.034	1	negative_226_Horlbeck_NTC	ACHE	89	33905
0.187030857	0.034644386	0.101	0.066	1	negative_226_Horlbeck_NTC	VGF	89	33905
0.701246899	-0.003217134	0	0.002	1	negative_226_Horlbeck_NTC	NAT16	89	33905
0.85923797	-0.000586047	0	0	1	negative_226_Horlbeck_NTC	MOGAT3	89	33905
0.389942791	0.031900129	0.247	0.205	1	negative_226_Horlbeck_NTC	PLOD3	89	33905
0.613292878	0.013076677	0.067	0.055	1	negative_226_Horlbeck_NTC	CLDN15	89	33905
0.117360263	0.163525498	0.708	0.627	1	negative_226_Horlbeck_NTC	FIS1	89	33905
0.346308088	0.065925819	0.112	0.085	1	negative_226_Horlbeck_NTC	IFT22	89	33905
0.346023728	-0.039090713	0.011	0.027	1	negative_226_Horlbeck_NTC	ZNF81	89	33905
0.810129387	-0.050351932	0.528	0.454	1	negative_226_Horlbeck_NTC	SSX1	89	33905
0.022117606	0.121711888	0.348	0.233	1	negative_226_Horlbeck_NTC	FTSJ1	89	33905
0.365720407	0.016947318	0.022	0.012	1	negative_226_Horlbeck_NTC	PORCN	89	33905
0.067912136	-0.210375111	0.685	0.711	1	negative_226_Horlbeck_NTC	EBP	89	33905
0.086751277	0.05594282	0.079	0.042	1	negative_226_Horlbeck_NTC	TBC1D25	89	33905
0.189238134	0.076840288	0.944	0.882	1	negative_226_Horlbeck_NTC	RBM3	89	33905
0.552297401	0.004894022	0.236	0.198	1	negative_226_Horlbeck_NTC	WDR13	89	33905
0.36856572	0.037966618	0.045	0.029	1	negative_226_Horlbeck_NTC	WAS	89	33905
0.962492085	-0.048502717	0.146	0.136	1	negative_226_Horlbeck_NTC	SUV39H1	89	33905
0.357916071	-0.017096243	0	0.009	1	negative_226_Horlbeck_NTC	GLOD5	89	33905
0.798929166	-0.058526433	0.652	0.618	1	negative_226_Horlbeck_NTC	GATA1	89	33905
0.256034886	0.030474857	0.258	0.201	1	negative_226_Horlbeck_NTC	HDAC6	89	33905
0.670149393	-0.004073131	0	0.002	1	negative_226_Horlbeck_NTC	ERAS	89	33905
0.006288945	-0.281651058	0.404	0.512	1	negative_226_Horlbeck_NTC	PQBP1	89	33905
0.98994875	-0.003590486	0.011	0.011	1	negative_226_Horlbeck_NTC	CCDC120	89	33905
0.32062413	0.00447504	0.022	0.011	1	negative_226_Horlbeck_NTC	MAGIX	89	33905
0.238135921	-0.168227871	0.483	0.487	1	negative_226_Horlbeck_NTC	PLP2	89	33905
0.892336496	-0.000304991	0	0	1	negative_226_Horlbeck_NTC	SYP-AS1	89	33905
0.818576193	-0.048682838	0.067	0.071	1	negative_226_Horlbeck_NTC	CCDC22	89	33905
0.638295302	-0.0041119	0	0.002	1	negative_226_Horlbeck_NTC	PPP1R3F	89	33905
0.562990813	-0.006307841	0	0.004	1	negative_226_Horlbeck_NTC	GAGE10	89	33905
0.848067293	-0.000673224	0	0	1	negative_226_Horlbeck_NTC	GAGE12J	89	33905
0.000218821	0.040549554	0.022	0.003	1	negative_226_Horlbeck_NTC	GAGE13	89	33905
0.918609181	-0.000210579	0	0	1	negative_226_Horlbeck_NTC	GAGE12D	89	33905
0.745495918	-0.029035097	0.09	0.099	1	negative_226_Horlbeck_NTC	GAGE12F	89	33905
0.765098277	-0.001506899	0	0.001	1	negative_226_Horlbeck_NTC	GAGE12E	89	33905
0.842792474	-0.000699438	0	0	1	negative_226_Horlbeck_NTC	GAGE12H	89	33905
0.466358592	-0.120206664	0.64	0.599	1	negative_226_Horlbeck_NTC	GAGE1	89	33905
0.785139932	-0.014640961	0.135	0.123	1	negative_226_Horlbeck_NTC	GAGE2A	89	33905
0.704539683	-0.020349608	0.022	0.029	1	negative_226_Horlbeck_NTC	ZNF182	89	33905
0.929549921	-0.000192129	0	0	1	negative_226_Horlbeck_NTC	ZNF630	89	33905
0.892336496	-0.000506395	0	0	1	negative_226_Horlbeck_NTC	SSX5	89	33905
0.184268423	-0.073316927	0.022	0.053	1	negative_226_Horlbeck_NTC	SSX3	89	33905
0.845851126	-0.059035522	0.382	0.376	1	negative_226_Horlbeck_NTC	SLC38A5	89	33905
0.585426741	-0.006289891	0	0.003	1	negative_226_Horlbeck_NTC	PCSK1N	89	33905
0.148291641	0.101668996	0.697	0.572	1	negative_226_Horlbeck_NTC	TIMM17B	89	33905
0.934943715	-0.034127217	0.112	0.113	1	negative_226_Horlbeck_NTC	SLC35A2	89	33905
0.111350435	0.049776113	0.303	0.217	1	negative_226_Horlbeck_NTC	PIM2	89	33905
0.198775758	0.102070789	0.393	0.324	1	negative_226_Horlbeck_NTC	OTUD5	89	33905
0.48831355	-0.009596006	0	0.005	1	negative_226_Horlbeck_NTC	KCND1	89	33905
0.181095608	0.03699379	0.191	0.135	1	negative_226_Horlbeck_NTC	GRIPAP1	89	33905
0.66169159	-0.050863454	0.09	0.101	1	negative_226_Horlbeck_NTC	TFE3	89	33905
0.798446315	-0.004277322	0.011	0.015	1	negative_226_Horlbeck_NTC	PRAF2	89	33905
0.066401138	0.072435703	0.292	0.203	1	negative_226_Horlbeck_NTC	WDR45	89	33905
0.606762862	0.021639765	0.191	0.165	1	negative_226_Horlbeck_NTC	GPKOW	89	33905
0.028944505	0.070970113	0.101	0.05	1	negative_226_Horlbeck_NTC	PRICKLE3	89	33905
0.05037104	0.071599916	0.09	0.046	1	negative_226_Horlbeck_NTC	SYP	89	33905
0.693727827	-0.002683415	0	0.002	1	negative_226_Horlbeck_NTC	CACNA1F	89	33905
0.728114333	-0.00261647	0	0.001	1	negative_226_Horlbeck_NTC	FOXP3	89	33905
0.31396524	-0.094014541	0.022	0.043	1	negative_226_Horlbeck_NTC	PAGE1	89	33905
0.686666551	-0.022661368	0.034	0.042	1	negative_226_Horlbeck_NTC	ANKRD37	89	33905
0.081031962	0.058292284	0.079	0.042	1	negative_226_Horlbeck_NTC	SNX25	89	33905
0.880787573	-0.063916356	0.427	0.396	1	negative_226_Horlbeck_NTC	SLC25A4	89	33905
0.670149393	-0.003385795	0	0.002	1	negative_226_Horlbeck_NTC	C4orf47	89	33905
0.307352166	0.001360257	0.124	0.088	1	negative_226_Horlbeck_NTC	PRIMPOL	89	33905
0.074157053	-0.190093133	0.315	0.394	1	negative_226_Horlbeck_NTC	ING2	89	33905
0.675182492	0.008489832	0.135	0.119	1	negative_226_Horlbeck_NTC	TRAPPC11	89	33905
0.823338319	-0.001167855	0	0.001	1	negative_226_Horlbeck_NTC	STOX2	89	33905
0.735526327	-0.001950399	0.022	0.018	1	negative_226_Horlbeck_NTC	LRP2BP	89	33905
0.29464543	-0.039682775	0.011	0.03	1	negative_226_Horlbeck_NTC	MIR3945HG	89	33905
0.900307617	-0.000397316	0	0	1	negative_226_Horlbeck_NTC	ENPP6	89	33905
0.197200826	0.034368154	0.303	0.232	1	negative_226_Horlbeck_NTC	UFSP2	89	33905
0.814418504	-0.00109755	0	0.001	1	negative_226_Horlbeck_NTC	CCDC110	89	33905
0.034485627	0.044625086	0.101	0.05	1	negative_226_Horlbeck_NTC	ACSL1	89	33905
0.390415714	0.07850545	0.607	0.566	1	negative_226_Horlbeck_NTC	CFAP97	89	33905
0.955310508	-0.023486331	0.337	0.324	1	negative_226_Horlbeck_NTC	RWDD4	89	33905
0.548103065	-0.124066014	0.584	0.564	1	negative_226_Horlbeck_NTC	CENPU	89	33905
0.001017588	0.101549671	0.202	0.094	1	negative_226_Horlbeck_NTC	IRF2	89	33905
0.552957635	0.013537281	0.247	0.213	1	negative_226_Horlbeck_NTC	CASP3	89	33905
0.466010033	0.026869213	0.09	0.069	1	negative_226_Horlbeck_NTC	RHBDD1	89	33905
0.918609181	-0.00028698	0	0	1	negative_226_Horlbeck_NTC	COL4A3	89	33905
0.608998601	-0.088712566	0.202	0.212	1	negative_226_Horlbeck_NTC	AGFG1	89	33905
0.693888221	-0.09605785	0.292	0.286	1	negative_226_Horlbeck_NTC	MFF	89	33905
0.877980415	-0.000429472	0	0	1	negative_226_Horlbeck_NTC	SLC19A3	89	33905
0.865185312	-0.00057491	0	0	1	negative_226_Horlbeck_NTC	TM4SF20	89	33905
0.745839016	-0.00212401	0	0.001	1	negative_226_Horlbeck_NTC	COL4A4	89	33905
0.745839016	-0.001958628	0	0.001	1	negative_226_Horlbeck_NTC	IRS1	89	33905
0.920356613	-0.015582788	0.101	0.096	1	negative_226_Horlbeck_NTC	ADO	89	33905
0.438228438	0.02437267	0.494	0.426	1	negative_226_Horlbeck_NTC	NRBF2	89	33905
0.657054583	-0.014181922	0.011	0.017	1	negative_226_Horlbeck_NTC	JMJD1C-AS1	89	33905
0.038736372	0.179243487	0.303	0.21	1	negative_226_Horlbeck_NTC	REEP3	89	33905
0.722495258	-0.00267027	0	0.001	1	negative_226_Horlbeck_NTC	EGR2	89	33905
0.556596249	-0.004664575	0.483	0.437	1	negative_226_Horlbeck_NTC	JMJD1C	89	33905
0.545028872	-0.007716905	0	0.004	1	negative_226_Horlbeck_NTC	GRM3	89	33905
0.080404554	0.098228942	0.281	0.201	1	negative_226_Horlbeck_NTC	DMTF1	89	33905
0.852624261	-0.012816814	0.079	0.072	1	negative_226_Horlbeck_NTC	CROT	89	33905
0.622702964	-0.005082982	0	0.003	1	negative_226_Horlbeck_NTC	RUNDC3B	89	33905
0.030552097	-0.218157045	0.708	0.763	1	negative_226_Horlbeck_NTC	DBF4	89	33905
0.739776416	-0.00238055	0	0.001	1	negative_226_Horlbeck_NTC	ADAM22	89	33905
0.414005027	0.024328753	0.112	0.087	1	negative_226_Horlbeck_NTC	KIAA1324L	89	33905
0.536277805	0.029652545	0.056	0.043	1	negative_226_Horlbeck_NTC	TMEM243	89	33905
0.315974627	0.019009419	0.101	0.072	1	negative_226_Horlbeck_NTC	TP53TG1	89	33905
0.001513751	0.021489102	0.011	0.001	1	negative_226_Horlbeck_NTC	ABCB4	89	33905
0.000163345	0.17580452	0.067	0.016	1	negative_226_Horlbeck_NTC	ABCB1	89	33905
0.909279499	-0.014560065	0.135	0.139	1	negative_226_Horlbeck_NTC	SLC25A40	89	33905
7.10E-07	0.045183982	0.045	0.006	0.014795702	negative_226_Horlbeck_NTC	LINC00954	89	33905
0.651985775	-0.026641867	0.011	0.017	1	negative_226_Horlbeck_NTC	RHOB	89	33905
0.810126432	-0.001201988	0	0.001	1	negative_226_Horlbeck_NTC	GDF7	89	33905
0.810126432	-0.001149239	0	0.001	1	negative_226_Horlbeck_NTC	LINC01376	89	33905
0.918609181	-0.000172326	0	0	1	negative_226_Horlbeck_NTC	OSR1	89	33905
0.163352456	0.112245192	0.315	0.242	1	negative_226_Horlbeck_NTC	TTC32	89	33905
0.754503947	-0.014820818	0.034	0.04	1	negative_226_Horlbeck_NTC	WDR35	89	33905
0.95296446	-0.067604109	0.393	0.369	1	negative_226_Horlbeck_NTC	LAPTM4A	89	33905
0.739776416	-0.002081045	0	0.001	1	negative_226_Horlbeck_NTC	SDC1	89	33905
0.927624052	-0.027468045	0.191	0.18	1	negative_226_Horlbeck_NTC	PUM2	89	33905
0.417675026	0.014327827	0.045	0.03	1	negative_226_Horlbeck_NTC	HS1BP3	89	33905
0.760760742	-0.032761654	0.112	0.122	1	negative_226_Horlbeck_NTC	LDAH	89	33905
0.235514555	0.003540884	0.022	0.01	1	negative_226_Horlbeck_NTC	05-Sep	89	33905
0.685360564	0.03976641	0.079	0.069	1	negative_226_Horlbeck_NTC	TBX1	89	33905
0.382019562	-0.068931667	0.674	0.705	1	negative_226_Horlbeck_NTC	COMT	89	33905
0.528312479	-0.068813558	0.18	0.199	1	negative_226_Horlbeck_NTC	TANGO2	89	33905
0.045734528	-0.193734179	0.191	0.273	1	negative_226_Horlbeck_NTC	DGCR8	89	33905
0.0522866	-0.133584604	1	0.99	1	negative_226_Horlbeck_NTC	RANBP1	89	33905
0.467240186	-0.002023543	0.112	0.088	1	negative_226_Horlbeck_NTC	ZDHHC8	89	33905
0.821270148	0.005462844	0.011	0.009	1	negative_226_Horlbeck_NTC	LINC00896	89	33905
0.316127785	0.038740652	0.146	0.111	1	negative_226_Horlbeck_NTC	ZNF74	89	33905
0.75549312	-0.025129019	0.528	0.465	1	negative_226_Horlbeck_NTC	MED15	89	33905
0.818819742	-0.001104919	0	0.001	1	negative_226_Horlbeck_NTC	SERPIND1	89	33905
0.578289932	-0.074324328	0.764	0.746	1	negative_226_Horlbeck_NTC	SNAP29	89	33905
0.42504879	-0.029257232	0.472	0.511	1	negative_226_Horlbeck_NTC	CRKL	89	33905
0.832765832	-0.001159717	0	0.001	1	negative_226_Horlbeck_NTC	LINC01637	89	33905
0.810126432	-0.001143947	0	0.001	1	negative_226_Horlbeck_NTC	AIFM3	89	33905
0.6541211	-0.005629917	0.157	0.137	1	negative_226_Horlbeck_NTC	LZTR1	89	33905
0.914257525	-0.002641088	0.045	0.042	1	negative_226_Horlbeck_NTC	THAP7-AS1	89	33905
0.201613698	0.013275199	0.011	0.003	1	negative_226_Horlbeck_NTC	P2RX6	89	33905
0.717006114	-0.004040975	0	0.001	1	negative_226_Horlbeck_NTC	LRRC74B	89	33905
0.850352981	0.04585944	0.573	0.537	1	negative_226_Horlbeck_NTC	HIC2	89	33905
0.730602345	-0.002382692	0.034	0.027	1	negative_226_Horlbeck_NTC	TMEM191C	89	33905
0.877980415	-0.000386182	0	0	1	negative_226_Horlbeck_NTC	CLDN5	89	33905
0.832765832	-0.001432981	0	0.001	1	negative_226_Horlbeck_NTC	LINC00895	89	33905
0.185411144	0.053111087	0.247	0.186	1	negative_226_Horlbeck_NTC	GNB1L	89	33905
0.066011	-0.186929603	0.157	0.225	1	negative_226_Horlbeck_NTC	TXNRD2	89	33905
0.54653284	0.005407618	0.067	0.052	1	negative_226_Horlbeck_NTC	ARVCF	89	33905
0.557919452	-0.088343037	0.202	0.214	1	negative_226_Horlbeck_NTC	TRMT2A	89	33905
0.448656584	0.034828896	0.022	0.013	1	negative_226_Horlbeck_NTC	RTN4R	89	33905
0.933896688	-0.038213106	0.416	0.392	1	negative_226_Horlbeck_NTC	DGCR6L	89	33905
0.900307617	-0.000306566	0	0	1	negative_226_Horlbeck_NTC	SCARF2	89	33905
0.330048764	0.026386608	0.056	0.036	1	negative_226_Horlbeck_NTC	KLHL22	89	33905
0.15916138	0.061831178	0.483	0.366	1	negative_226_Horlbeck_NTC	PI4KA	89	33905
0.070040675	-0.206691286	0.528	0.549	1	negative_226_Horlbeck_NTC	THAP7	89	33905
0.295120952	-0.04407931	0.011	0.03	1	negative_226_Horlbeck_NTC	QPCTL	89	33905
0.786455646	0.004179129	0.034	0.029	1	negative_226_Horlbeck_NTC	GIPR	89	33905
0.814418504	-0.001235018	0	0.001	1	negative_226_Horlbeck_NTC	DACT3-AS1	89	33905
0.85613034	-0.030407831	0.135	0.141	1	negative_226_Horlbeck_NTC	CCDC9	89	33905
0.388358198	-0.066330216	0.247	0.277	1	negative_226_Horlbeck_NTC	INAFM1	89	33905
0.477693247	-0.010332475	0	0.006	1	negative_226_Horlbeck_NTC	C5AR1	89	33905
0.526719945	-0.00796089	0	0.004	1	negative_226_Horlbeck_NTC	C5AR2	89	33905
0.900307617	-0.000375188	0	0	1	negative_226_Horlbeck_NTC	HIF3A	89	33905
0.78508367	-0.006581314	0.022	0.018	1	negative_226_Horlbeck_NTC	NPAS1	89	33905
0.599539605	0.043093469	0.607	0.558	1	negative_226_Horlbeck_NTC	SAE1	89	33905
0.637199789	-0.02752674	0.056	0.069	1	negative_226_Horlbeck_NTC	FKRP	89	33905
0.566477409	0.046049235	0.697	0.697	1	negative_226_Horlbeck_NTC	CALM3	89	33905
0.16734182	-0.011092619	0.169	0.112	1	negative_226_Horlbeck_NTC	DHX34	89	33905
0.994002632	-0.054543539	0.135	0.128	1	negative_226_Horlbeck_NTC	ARHGAP35	89	33905
0.865185312	-0.000742619	0	0	1	negative_226_Horlbeck_NTC	IGFL2	89	33905
0.857009804	-0.034192254	0.292	0.283	1	negative_226_Horlbeck_NTC	PPP5C	89	33905
0.920335152	-0.014130982	0.011	0.012	1	negative_226_Horlbeck_NTC	NAPA-AS1	89	33905
0.833406881	-0.014336177	0.067	0.061	1	negative_226_Horlbeck_NTC	CCDC61	89	33905
0.012188974	0.086391715	0.112	0.052	1	negative_226_Horlbeck_NTC	FOXA3	89	33905
0.432629307	-0.011411049	0	0.007	1	negative_226_Horlbeck_NTC	BHMG1	89	33905
0.541517672	-0.011970707	0.978	0.977	1	negative_226_Horlbeck_NTC	SNRPD2	89	33905
0.839747242	-0.010594652	0.112	0.104	1	negative_226_Horlbeck_NTC	EML2	89	33905
0.707553861	-0.000367283	0.213	0.19	1	negative_226_Horlbeck_NTC	OPA3	89	33905
0.399733701	0.042518701	0.899	0.833	1	negative_226_Horlbeck_NTC	SLC1A5	89	33905
0.684182961	0.031243373	0.258	0.235	1	negative_226_Horlbeck_NTC	BBC3	89	33905
0.77808828	0.04608943	0.91	0.854	1	negative_226_Horlbeck_NTC	AP2S1	89	33905
0.953546752	0.0010456	0.034	0.033	1	negative_226_Horlbeck_NTC	MYPOP	89	33905
0.066207813	-0.107559078	0.034	0.087	1	negative_226_Horlbeck_NTC	CCDC8	89	33905
0.94381532	0.004610668	0.034	0.036	1	negative_226_Horlbeck_NTC	DACT3	89	33905
0.57399489	-0.006456292	0	0.004	1	negative_226_Horlbeck_NTC	MEIS3	89	33905
0.67455586	0.021879969	0.27	0.253	1	negative_226_Horlbeck_NTC	ZC3H4	89	33905
9.98E-09	0.018679702	0.011	0	0.000207951	negative_226_Horlbeck_NTC	GPR4	89	33905
0.061054533	0.131143258	0.551	0.455	1	negative_226_Horlbeck_NTC	TMEM160	89	33905
0.971629372	-0.026325091	0.382	0.361	1	negative_226_Horlbeck_NTC	NAPA	89	33905
0.891045975	-0.013004435	0.011	0.013	1	negative_226_Horlbeck_NTC	PPP5D1	89	33905
0.031142752	0.122217475	0.292	0.198	1	negative_226_Horlbeck_NTC	STRN4	89	33905
0.615219032	-0.004856019	0	0.003	1	negative_226_Horlbeck_NTC	SLC8A2	89	33905
0.546484928	-0.00884049	0	0.004	1	negative_226_Horlbeck_NTC	IGFL2-AS1	89	33905
0.991883237	-0.004799561	0.225	0.222	1	negative_226_Horlbeck_NTC	SYMPK	89	33905
0.029373484	0.046360606	0.101	0.049	1	negative_226_Horlbeck_NTC	DMPK	89	33905
0.943962135	-0.042215296	0.112	0.105	1	negative_226_Horlbeck_NTC	PRKD2	89	33905
0.562990813	-0.006111083	0	0.004	1	negative_226_Horlbeck_NTC	GNG8	89	33905
0.001874325	0.11033771	0.135	0.057	1	negative_226_Horlbeck_NTC	KPTN	89	33905
0.739776416	-0.002193489	0	0.001	1	negative_226_Horlbeck_NTC	ZNF541	89	33905
0.487142359	-0.025230834	0.09	0.115	1	negative_226_Horlbeck_NTC	DMWD	89	33905
0.428768908	-0.043357531	0.045	0.065	1	negative_226_Horlbeck_NTC	FBXO46	89	33905
0.823338319	-0.000951125	0	0.001	1	negative_226_Horlbeck_NTC	RSPH6A	89	33905
0.556827247	0.028333002	0.067	0.053	1	negative_226_Horlbeck_NTC	IRF2BP1	89	33905
0.929549921	-0.000176899	0	0	1	negative_226_Horlbeck_NTC	NOVA2	89	33905
0.414329039	-0.013679395	0	0.007	1	negative_226_Horlbeck_NTC	PTGIR	89	33905
0.004346471	0.091011642	0.135	0.061	1	negative_226_Horlbeck_NTC	SIX5	89	33905
0.515034158	0.002904233	0.011	0.006	1	negative_226_Horlbeck_NTC	LINC01144	89	33905
0.892336496	-0.00037805	0	0	1	negative_226_Horlbeck_NTC	HPDL	89	33905
0.497225945	0.014200468	0.315	0.271	1	negative_226_Horlbeck_NTC	TOE1	89	33905
0.911387859	-0.01262325	0.09	0.094	1	negative_226_Horlbeck_NTC	MMACHC	89	33905
0.77668028	-0.068158269	0.404	0.409	1	negative_226_Horlbeck_NTC	AKR1A1	89	33905
0.187291849	-0.091011661	0.978	0.962	1	negative_226_Horlbeck_NTC	NASP	89	33905
0.030899361	0.149568897	0.393	0.288	1	negative_226_Horlbeck_NTC	TMEM69	89	33905
0.971869611	-0.017313352	0.079	0.077	1	negative_226_Horlbeck_NTC	MAST2	89	33905
0.900307617	-0.000301598	0	0	1	negative_226_Horlbeck_NTC	TSPAN1	89	33905
0.321115646	0.019215064	0.011	0.004	1	negative_226_Horlbeck_NTC	LURAP1	89	33905
0.035397662	0.047361374	0.191	0.112	1	negative_226_Horlbeck_NTC	RAD54L	89	33905
0.849232777	0.020785861	1	1	1	negative_226_Horlbeck_NTC	UQCRH	89	33905
0.146425558	0.076397077	0.326	0.246	1	negative_226_Horlbeck_NTC	NSUN4	89	33905
0.752071089	-0.001971954	0	0.001	1	negative_226_Horlbeck_NTC	FAAH	89	33905
0.093634212	0.018880747	0.034	0.013	1	negative_226_Horlbeck_NTC	DMBX1	89	33905
0.730975153	-0.002447592	0	0.001	1	negative_226_Horlbeck_NTC	MKNK1-AS1	89	33905
0.775426174	-0.001904632	0	0.001	1	negative_226_Horlbeck_NTC	TEX38	89	33905
0.152911914	0.005820002	0.011	0.003	1	negative_226_Horlbeck_NTC	EFCAB14-AS1	89	33905
0.918609181	-0.000317711	0	0	1	negative_226_Horlbeck_NTC	CYP4X1	89	33905
0.283877567	-0.024001079	0	0.013	1	negative_226_Horlbeck_NTC	LINC00853	89	33905
0.679325283	-0.00411358	0	0.002	1	negative_226_Horlbeck_NTC	ZSWIM5	89	33905
0.701351566	-0.046608862	0.056	0.064	1	negative_226_Horlbeck_NTC	MUTYH	89	33905
0.378896653	-0.049682995	0.022	0.04	1	negative_226_Horlbeck_NTC	TESK2	89	33905
0.850526881	-0.006804186	0.022	0.026	1	negative_226_Horlbeck_NTC	CCDC163	89	33905
0.495103894	0.080843891	1	0.997	1	negative_226_Horlbeck_NTC	PRDX1	89	33905
0.389340439	-0.015399961	0	0.008	1	negative_226_Horlbeck_NTC	CCDC17	89	33905
0.007672201	0.142467523	0.517	0.363	1	negative_226_Horlbeck_NTC	GPBP1L1	89	33905
0.736073511	-0.008666653	0.146	0.132	1	negative_226_Horlbeck_NTC	IPP	89	33905
0.039093261	0.041910427	0.101	0.051	1	negative_226_Horlbeck_NTC	PIK3R3	89	33905
0.314083887	0.051919713	0.146	0.109	1	negative_226_Horlbeck_NTC	POMGNT1	89	33905
0.706640054	-0.030714586	0.247	0.216	1	negative_226_Horlbeck_NTC	LRRC41	89	33905
0.908989465	-0.000196729	0	0	1	negative_226_Horlbeck_NTC	KNCN	89	33905
0.528406409	-0.005142889	0.281	0.236	1	negative_226_Horlbeck_NTC	MKNK1	89	33905
0.469153669	0.005002459	0.022	0.013	1	negative_226_Horlbeck_NTC	MOB3C	89	33905
0.008306307	0.093910141	0.258	0.148	1	negative_226_Horlbeck_NTC	ATPAF1	89	33905
0.651994271	-0.07424682	0.202	0.212	1	negative_226_Horlbeck_NTC	EFCAB14	89	33905
0.684037102	-0.003028657	0	0.002	1	negative_226_Horlbeck_NTC	CYP4A22-AS1	89	33905
0.67469724	-0.003483723	0	0.002	1	negative_226_Horlbeck_NTC	PDZK1IP1	89	33905
0.590561326	-0.065364626	0.236	0.248	1	negative_226_Horlbeck_NTC	TAL1	89	33905
0.693727827	-0.002906417	0	0.002	1	negative_226_Horlbeck_NTC	P4HTM	89	33905
0.849047479	-0.018062906	0.191	0.177	1	negative_226_Horlbeck_NTC	WDR6	89	33905
0.392977812	-0.054167286	0.315	0.346	1	negative_226_Horlbeck_NTC	NDUFAF3	89	33905
0.484652392	0.035825054	0.135	0.11	1	negative_226_Horlbeck_NTC	KLHDC8B	89	33905
0.832765832	-0.001116482	0	0.001	1	negative_226_Horlbeck_NTC	CCDC36	89	33905
0.122131148	0.031852486	0.067	0.036	1	negative_226_Horlbeck_NTC	TCTA	89	33905
0.940063172	-0.024069304	0.067	0.068	1	negative_226_Horlbeck_NTC	DAG1	89	33905
0.559920626	-0.006472962	0	0.004	1	negative_226_Horlbeck_NTC	BSN	89	33905
0.104873539	0.109008546	0.303	0.227	1	negative_226_Horlbeck_NTC	APEH	89	33905
0.804355247	0.008706016	0.09	0.082	1	negative_226_Horlbeck_NTC	RNF123	89	33905
0.035759896	-0.227117185	0.258	0.337	1	negative_226_Horlbeck_NTC	RBM6	89	33905
0.527693201	-0.002638148	0.348	0.294	1	negative_226_Horlbeck_NTC	RBM5	89	33905
0.265801251	0.00528581	0.011	0.004	1	negative_226_Horlbeck_NTC	SEMA3F	89	33905
0.797836442	-0.001072083	0	0.001	1	negative_226_Horlbeck_NTC	SLC38A3	89	33905
0.283582565	0.056084996	0.416	0.339	1	negative_226_Horlbeck_NTC	GNAI2	89	33905
0.562990813	-0.006763954	0	0.004	1	negative_226_Horlbeck_NTC	SEMA3B	89	33905
0.646432	-0.0041425	0	0.002	1	negative_226_Horlbeck_NTC	LSMEM2	89	33905
0.473310833	0.004438044	0.011	0.006	1	negative_226_Horlbeck_NTC	RASSF1-AS1	89	33905
0.482302687	-0.029048618	0.112	0.086	1	negative_226_Horlbeck_NTC	CYB561D2	89	33905
0.728414706	-0.030873534	0.056	0.065	1	negative_226_Horlbeck_NTC	HEMK1	89	33905
0.178872783	-0.088258708	0.09	0.137	1	negative_226_Horlbeck_NTC	MAPKAPK3	89	33905
0.77192571	-0.001516402	0	0.001	1	negative_226_Horlbeck_NTC	LINC02019	89	33905
0.884928292	-0.000415777	0	0	1	negative_226_Horlbeck_NTC	DOCK3	89	33905
0.345769604	0.01920291	0.146	0.111	1	negative_226_Horlbeck_NTC	DALRD3	89	33905
0.92484417	0.017562087	0.73	0.696	1	negative_226_Horlbeck_NTC	IMPDH2	89	33905
0.932183686	-0.049795745	0.18	0.174	1	negative_226_Horlbeck_NTC	QRICH1	89	33905
0.0069824	0.199764871	0.472	0.33	1	negative_226_Horlbeck_NTC	QARS	89	33905
0.035122733	0.091440472	0.157	0.091	1	negative_226_Horlbeck_NTC	USP19	89	33905
0.295451041	-0.020505775	0	0.012	1	negative_226_Horlbeck_NTC	LAMB2	89	33905
0.010731817	0.045216507	0.045	0.014	1	negative_226_Horlbeck_NTC	CCDC71	89	33905
0.892665078	0.003641318	0.067	0.064	1	negative_226_Horlbeck_NTC	C3orf62	89	33905
0.740902112	-0.057495012	0.101	0.108	1	negative_226_Horlbeck_NTC	USP4	89	33905
0.671368256	0.034654081	0.82	0.794	1	negative_226_Horlbeck_NTC	RHOA	89	33905
0.578839779	-0.006172806	0	0.003	1	negative_226_Horlbeck_NTC	AMT	89	33905
0.908989465	-0.000323404	0	0	1	negative_226_Horlbeck_NTC	NICN1	89	33905
0.918609181	-0.000235605	0	0	1	negative_226_Horlbeck_NTC	BSN-AS1	89	33905
0.78261462	-0.001658663	0	0.001	1	negative_226_Horlbeck_NTC	MST1	89	33905
0.848067293	-0.000788389	0	0	1	negative_226_Horlbeck_NTC	AMIGO3	89	33905
0.197703013	-0.045756108	0.011	0.037	1	negative_226_Horlbeck_NTC	GMPPB	89	33905
0.795563367	-0.054978125	0.135	0.117	1	negative_226_Horlbeck_NTC	IP6K1	89	33905
0.686425622	-0.003251243	0	0.002	1	negative_226_Horlbeck_NTC	CDHR4	89	33905
0.587096934	-0.005637693	0	0.003	1	negative_226_Horlbeck_NTC	UBA7	89	33905
0.282611894	-0.061185587	0.034	0.06	1	negative_226_Horlbeck_NTC	TRAIP	89	33905
0.706388402	-0.002355971	0	0.002	1	negative_226_Horlbeck_NTC	CAMKV	89	33905
0.500575374	-0.008441292	0	0.005	1	negative_226_Horlbeck_NTC	MST1R	89	33905
0.191647688	0.029764435	0.101	0.065	1	negative_226_Horlbeck_NTC	MON1A	89	33905
0.562990813	-0.006941072	0	0.004	1	negative_226_Horlbeck_NTC	RBM5-AS1	89	33905
0.758485829	-0.001935223	0	0.001	1	negative_226_Horlbeck_NTC	SEMA3F-AS1	89	33905
0.28639396	0.051123301	0.281	0.23	1	negative_226_Horlbeck_NTC	IFRD2	89	33905
0.458156187	0.008167879	0.045	0.031	1	negative_226_Horlbeck_NTC	HYAL3	89	33905
0.318470291	-0.019054335	0	0.011	1	negative_226_Horlbeck_NTC	HYAL1	89	33905
0.08607706	0.050082466	0.112	0.065	1	negative_226_Horlbeck_NTC	HYAL2	89	33905
0.002588177	0.171776457	0.337	0.202	1	negative_226_Horlbeck_NTC	TUSC2	89	33905
0.053086756	-0.168440366	0.112	0.19	1	negative_226_Horlbeck_NTC	RASSF1	89	33905
0.578839779	-0.006258142	0	0.003	1	negative_226_Horlbeck_NTC	ZMYND10	89	33905
0.040429156	-0.096422883	0.011	0.064	1	negative_226_Horlbeck_NTC	NPRL2	89	33905
[truncated: 93,204 more rows]
