# Supplementary material for: Multiplex, single-cell CRISPRa screening for cell type specific regulatory elements
Source: Nat Commun. 2024 Sep 18;15:8209. doi: 10.1038/s41467-024-52490-4 (PMC11411074; doi:10.1038/s41467-024-52490-4)
Supplement: Supplementary file 8 — Supplementary Data 5 [file 41467_2024_52490_MOESM8_ESM.csv]

p_val	avg_log2FC	pct.1	pct.2	p_val_adj	target_guide	target_gene	n_cells	n_control_cells
0.194473284	-0.095459849	0.162	0.181	1	ANK2_1_promoter	AP1AR	495	50688
0.998624389	-0.000924775	0.004	0.004	1	ANK2_1_promoter	ALPK1	495	50688
0.626181573	0.030771794	0.339	0.327	1	ANK2_1_promoter	LARP7	495	50688
0.001150993	0.129906066	0.875	0.829	1	ANK2_1_promoter	ANK2	495	50688
0.497813085	-0.011195246	0.008	0.011	1	ANK2_1_promoter	TIFA	495	50688
0.128879256	0.08936787	0.681	0.649	1	ANK2_1_promoter	NEUROG2	495	50688
0.213249122	0.024825084	0.018	0.012	1	ANK2_1_promoter	ZGRF1	495	50688
0.864267426	0.005202773	0.246	0.242	1	ANK2_1_promoter	CAMK2D	495	50688
0.246343682	-0.040804012	0.171	0.181	1	ANK2_10_promoter	AP1AR	1402	49781
0.254717544	-0.005592362	0.002	0.004	1	ANK2_10_promoter	ALPK1	1402	49781
0.645926426	-0.007748912	0.324	0.327	1	ANK2_10_promoter	LARP7	1402	49781
0.070969037	-0.025953458	0.823	0.829	1	ANK2_10_promoter	ANK2	1402	49781
0.832990784	-0.003075722	0.011	0.011	1	ANK2_10_promoter	TIFA	1402	49781
0.113343982	0.028748292	0.667	0.648	1	ANK2_10_promoter	NEUROG2	1402	49781
0.999533438	0.001376938	0.012	0.012	1	ANK2_10_promoter	ZGRF1	1402	49781
0.13290376	0.016421967	0.262	0.241	1	ANK2_10_promoter	CAMK2D	1402	49781
0.287338319	-0.0630301	0.168	0.181	1	ANK2_11_Flashfry_promoter	AP1AR	677	50506
0.443250876	0.001856276	0.006	0.004	1	ANK2_11_Flashfry_promoter	ALPK1	677	50506
0.740129186	0.008261689	0.341	0.327	1	ANK2_11_Flashfry_promoter	LARP7	677	50506
0.004821518	0.094783584	0.858	0.829	1	ANK2_11_Flashfry_promoter	ANK2	677	50506
0.331393063	-0.016191016	0.007	0.011	1	ANK2_11_Flashfry_promoter	TIFA	677	50506
0.983945948	-0.024907915	0.672	0.649	1	ANK2_11_Flashfry_promoter	NEUROG2	677	50506
0.66645947	-0.006504962	0.01	0.012	1	ANK2_11_Flashfry_promoter	ZGRF1	677	50506
0.044354458	0.053342619	0.279	0.241	1	ANK2_11_Flashfry_promoter	CAMK2D	677	50506
0.467837728	-0.039728934	0.173	0.181	1	ANK2_12_Flashfry_promoter	AP1AR	746	50437
0.553863056	-0.005216584	0.003	0.004	1	ANK2_12_Flashfry_promoter	ALPK1	746	50437
0.40787783	0.033417526	0.342	0.327	1	ANK2_12_Flashfry_promoter	LARP7	746	50437
0.240691835	-0.032249719	0.831	0.829	1	ANK2_12_Flashfry_promoter	ANK2	746	50437
0.584105254	0.002715255	0.013	0.011	1	ANK2_12_Flashfry_promoter	TIFA	746	50437
0.819480235	-0.015286662	0.657	0.649	1	ANK2_12_Flashfry_promoter	NEUROG2	746	50437
0.321811897	0.008836662	0.016	0.012	1	ANK2_12_Flashfry_promoter	ZGRF1	746	50437
0.811979178	-0.007636659	0.249	0.242	1	ANK2_12_Flashfry_promoter	CAMK2D	746	50437
0.195559949	-0.05819034	0.168	0.181	1	ANK2_13_Flashfry_promoter	AP1AR	1126	50057
0.225749077	-0.006229501	0.002	0.004	1	ANK2_13_Flashfry_promoter	ALPK1	1126	50057
0.099731663	0.041531394	0.352	0.327	1	ANK2_13_Flashfry_promoter	LARP7	1126	50057
0.896156998	-0.00125374	0.845	0.829	1	ANK2_13_Flashfry_promoter	ANK2	1126	50057
0.712346372	0.004918279	0.012	0.011	1	ANK2_13_Flashfry_promoter	TIFA	1126	50057
0.309199413	0.018250316	0.676	0.648	1	ANK2_13_Flashfry_promoter	NEUROG2	1126	50057
0.232947874	0.012533903	0.016	0.012	1	ANK2_13_Flashfry_promoter	ZGRF1	1126	50057
0.00665227	0.068218703	0.279	0.241	1	ANK2_13_Flashfry_promoter	CAMK2D	1126	50057
0.503459613	-0.025765291	0.17	0.181	1	ANK2_14_Flashfry_promoter	AP1AR	588	50595
0.684597043	0.002170234	0.005	0.004	1	ANK2_14_Flashfry_promoter	ALPK1	588	50595
0.10106965	0.041887828	0.367	0.327	1	ANK2_14_Flashfry_promoter	LARP7	588	50595
0.032228419	-0.093890676	0.815	0.829	1	ANK2_14_Flashfry_promoter	ANK2	588	50595
0.887205922	0.000959885	0.012	0.011	1	ANK2_14_Flashfry_promoter	TIFA	588	50595
0.625001998	0.009283735	0.677	0.649	1	ANK2_14_Flashfry_promoter	NEUROG2	588	50595
0.009391926	0.033794313	0.024	0.012	1	ANK2_14_Flashfry_promoter	ZGRF1	588	50595
0.230897324	-0.003617588	0.272	0.241	1	ANK2_14_Flashfry_promoter	CAMK2D	588	50595
0.464682841	-0.009107276	0.196	0.18	1	ANK2_15_Flashfry_promoter	AP1AR	643	50540
0.382020967	0.005934231	0.006	0.004	1	ANK2_15_Flashfry_promoter	ALPK1	643	50540
0.127163171	0.042992819	0.361	0.327	1	ANK2_15_Flashfry_promoter	LARP7	643	50540
0.515937744	0.015933045	0.855	0.829	1	ANK2_15_Flashfry_promoter	ANK2	643	50540
0.787526065	-0.004102303	0.012	0.011	1	ANK2_15_Flashfry_promoter	TIFA	643	50540
0.365965975	0.000371235	0.677	0.649	1	ANK2_15_Flashfry_promoter	NEUROG2	643	50540
0.769865684	-0.006160364	0.011	0.012	1	ANK2_15_Flashfry_promoter	ZGRF1	643	50540
0.109357272	0.044535222	0.274	0.241	1	ANK2_15_Flashfry_promoter	CAMK2D	643	50540
0.093627835	0.06270511	0.371	0.327	1	ANK2_16_Flashfry_promoter	LARP7	445	50738
0.089597819	0.071112239	0.867	0.829	1	ANK2_16_Flashfry_promoter	ANK2	445	50738
0.733080595	-0.013453643	0.672	0.649	1	ANK2_16_Flashfry_promoter	NEUROG2	445	50738
0.856259094	-0.011370767	0.011	0.012	1	ANK2_16_Flashfry_promoter	ZGRF1	445	50738
0.239513244	0.041966441	0.267	0.242	1	ANK2_16_Flashfry_promoter	CAMK2D	445	50738
0.702149236	-0.018810451	0.345	0.327	1	ANK2_17_Flashfry_promoter	LARP7	656	50527
0.993302133	-0.006495795	0.858	0.829	1	ANK2_17_Flashfry_promoter	ANK2	656	50527
0.028364597	0.071645686	0.692	0.648	1	ANK2_17_Flashfry_promoter	NEUROG2	656	50527
0.484737741	-0.004879381	0.009	0.012	1	ANK2_17_Flashfry_promoter	ZGRF1	656	50527
0.234484754	0.032475074	0.265	0.241	1	ANK2_17_Flashfry_promoter	CAMK2D	656	50527
0.003514877	0.078213478	0.406	0.327	1	ANK2_18_Flashfry_promoter	LARP7	493	50690
0.353076364	0.027721889	0.844	0.829	1	ANK2_18_Flashfry_promoter	ANK2	493	50690
0.629319834	-0.01880311	0.663	0.649	1	ANK2_18_Flashfry_promoter	NEUROG2	493	50690
0.038657533	0.023004437	0.022	0.012	1	ANK2_18_Flashfry_promoter	ZGRF1	493	50690
0.346042522	0.015926456	0.268	0.241	1	ANK2_18_Flashfry_promoter	CAMK2D	493	50690
0.155200635	0.090425529	0.359	0.327	1	ANK2_19_Flashfry_promoter	LARP7	435	50748
0.178324007	-0.062729657	0.832	0.829	1	ANK2_19_Flashfry_promoter	ANK2	435	50748
0.123502411	0.068201286	0.687	0.649	1	ANK2_19_Flashfry_promoter	NEUROG2	435	50748
0.575331	-0.010464434	0.009	0.012	1	ANK2_19_Flashfry_promoter	ZGRF1	435	50748
0.374364477	0.038070103	0.262	0.242	1	ANK2_19_Flashfry_promoter	CAMK2D	435	50748
0.028358724	-0.067662649	0.162	0.181	1	ANK2_2_promoter	AP1AR	1729	49454
0.248777279	-0.005355792	0.002	0.004	1	ANK2_2_promoter	ALPK1	1729	49454
0.670685874	-0.003114193	0.337	0.327	1	ANK2_2_promoter	LARP7	1729	49454
0.026802452	0.040913955	0.857	0.828	1	ANK2_2_promoter	ANK2	1729	49454
0.729657722	-0.000244576	0.01	0.011	1	ANK2_2_promoter	TIFA	1729	49454
0.634238217	-0.009554849	0.65	0.649	1	ANK2_2_promoter	NEUROG2	1729	49454
0.655720641	-4.02E-05	0.013	0.012	1	ANK2_2_promoter	ZGRF1	1729	49454
0.002678561	0.055298708	0.275	0.241	1	ANK2_2_promoter	CAMK2D	1729	49454
0.18825899	-0.073055318	0.159	0.181	1	ANK2_20_Flashfry_promoter	AP1AR	464	50719
0.520749984	-0.00371257	0.002	0.004	1	ANK2_20_Flashfry_promoter	ALPK1	464	50719
0.877152347	-0.001271324	0.338	0.327	1	ANK2_20_Flashfry_promoter	LARP7	464	50719
0.543749473	-0.045599778	0.832	0.829	1	ANK2_20_Flashfry_promoter	ANK2	464	50719
0.735225203	0.005697614	0.013	0.011	1	ANK2_20_Flashfry_promoter	TIFA	464	50719
0.605699847	0.010269353	0.664	0.649	1	ANK2_20_Flashfry_promoter	NEUROG2	464	50719
0.064368964	0.017105562	0.022	0.012	1	ANK2_20_Flashfry_promoter	ZGRF1	464	50719
0.965892666	0.021112915	0.241	0.242	1	ANK2_20_Flashfry_promoter	CAMK2D	464	50719
0.43676391	-0.080564823	0.174	0.181	1	ANK2_21_Flashfry_promoter	AP1AR	530	50653
0.560174046	-0.003398051	0.006	0.004	1	ANK2_21_Flashfry_promoter	ALPK1	530	50653
0.13733853	0.063484679	0.364	0.327	1	ANK2_21_Flashfry_promoter	LARP7	530	50653
0.262547853	0.055159227	0.862	0.829	1	ANK2_21_Flashfry_promoter	ANK2	530	50653
0.991864504	0.002938844	0.011	0.011	1	ANK2_21_Flashfry_promoter	TIFA	530	50653
0.061301349	0.069724538	0.696	0.648	1	ANK2_21_Flashfry_promoter	NEUROG2	530	50653
0.066994026	0.03589342	0.021	0.012	1	ANK2_21_Flashfry_promoter	ZGRF1	530	50653
0.141631074	0.03830516	0.277	0.241	1	ANK2_21_Flashfry_promoter	CAMK2D	530	50653
0.463764154	-0.064697455	0.169	0.181	1	ANK2_22_Flashfry_promoter	AP1AR	438	50745
0.180455466	-0.011888351	0	0.004	1	ANK2_22_Flashfry_promoter	ALPK1	438	50745
0.984578464	-0.024454823	0.336	0.327	1	ANK2_22_Flashfry_promoter	LARP7	438	50745
0.585713915	0.015307521	0.854	0.829	1	ANK2_22_Flashfry_promoter	ANK2	438	50745
0.181321779	-0.02235471	0.005	0.011	1	ANK2_22_Flashfry_promoter	TIFA	438	50745
0.976202256	-0.024885478	0.653	0.649	1	ANK2_22_Flashfry_promoter	NEUROG2	438	50745
0.760606664	0.016415595	0.014	0.012	1	ANK2_22_Flashfry_promoter	ZGRF1	438	50745
0.094372436	0.058994124	0.279	0.241	1	ANK2_22_Flashfry_promoter	CAMK2D	438	50745
0.229109862	0.063461078	0.206	0.18	1	ANK2_23_Flashfry_promoter	AP1AR	291	50892
0.275660341	-0.011854153	0	0.004	1	ANK2_23_Flashfry_promoter	ALPK1	291	50892
0.024184594	0.113433925	0.399	0.327	1	ANK2_23_Flashfry_promoter	LARP7	291	50892
0.121727405	0.091758332	0.856	0.829	1	ANK2_23_Flashfry_promoter	ANK2	291	50892
0.692751139	0.002071321	0.014	0.011	1	ANK2_23_Flashfry_promoter	TIFA	291	50892
0.308458655	-0.119666909	0.663	0.649	1	ANK2_23_Flashfry_promoter	NEUROG2	291	50892
0.427077016	0.023477037	0.017	0.012	1	ANK2_23_Flashfry_promoter	ZGRF1	291	50892
0.336402165	0.066486405	0.265	0.242	1	ANK2_23_Flashfry_promoter	CAMK2D	291	50892
0.794709008	-0.042187008	0.181	0.18	1	ANK2_24_Flashfry_promoter	AP1AR	784	50399
0.299773195	0.006855112	0.006	0.004	1	ANK2_24_Flashfry_promoter	ALPK1	784	50399
0.358195106	0.013718639	0.349	0.327	1	ANK2_24_Flashfry_promoter	LARP7	784	50399
0.263202386	0.022476704	0.849	0.829	1	ANK2_24_Flashfry_promoter	ANK2	784	50399
0.188594258	-0.017510491	0.006	0.011	1	ANK2_24_Flashfry_promoter	TIFA	784	50399
0.26786431	-0.079112005	0.653	0.649	1	ANK2_24_Flashfry_promoter	NEUROG2	784	50399
0.069283705	-0.02670278	0.005	0.012	1	ANK2_24_Flashfry_promoter	ZGRF1	784	50399
0.088966128	0.04902861	0.267	0.241	1	ANK2_24_Flashfry_promoter	CAMK2D	784	50399
0.381090139	0.033934274	0.2	0.18	1	ANK2_25_Flashfry_promoter	AP1AR	350	50833
0.029628379	0.009222297	0.011	0.004	1	ANK2_25_Flashfry_promoter	ALPK1	350	50833
0.964461431	-0.039645742	0.343	0.327	1	ANK2_25_Flashfry_promoter	LARP7	350	50833
0.257569864	0.035269937	0.857	0.829	1	ANK2_25_Flashfry_promoter	ANK2	350	50833
0.323461497	-0.013712029	0.006	0.011	1	ANK2_25_Flashfry_promoter	TIFA	350	50833
0.957622507	0.007485753	0.654	0.649	1	ANK2_25_Flashfry_promoter	NEUROG2	350	50833
0.897027577	-0.011690371	0.011	0.012	1	ANK2_25_Flashfry_promoter	ZGRF1	350	50833
0.122625564	0.039001656	0.289	0.241	1	ANK2_25_Flashfry_promoter	CAMK2D	350	50833
0.400967752	0.002758284	0.205	0.18	1	ANK2_26_Flashfry_promoter	AP1AR	366	50817
0.037825652	0.011003522	0.011	0.004	1	ANK2_26_Flashfry_promoter	ALPK1	366	50817
0.075980996	0.073004217	0.383	0.327	1	ANK2_26_Flashfry_promoter	LARP7	366	50817
0.257947588	0.026953565	0.842	0.829	1	ANK2_26_Flashfry_promoter	ANK2	366	50817
0.120009985	-0.028035653	0.003	0.011	1	ANK2_26_Flashfry_promoter	TIFA	366	50817
0.395884657	-0.010313963	0.708	0.649	1	ANK2_26_Flashfry_promoter	NEUROG2	366	50817
0.455527125	0.016328487	0.016	0.012	1	ANK2_26_Flashfry_promoter	ZGRF1	366	50817
0.990213913	-0.043987847	0.246	0.242	1	ANK2_26_Flashfry_promoter	CAMK2D	366	50817
0.172122171	-0.078459077	0.157	0.181	1	ANK2_27_Flashfry_promoter	AP1AR	471	50712
0.948256965	-0.005225626	0.004	0.004	1	ANK2_27_Flashfry_promoter	ALPK1	471	50712
0.957757167	-0.018255395	0.327	0.327	1	ANK2_27_Flashfry_promoter	LARP7	471	50712
0.501792773	-0.024468547	0.82	0.829	1	ANK2_27_Flashfry_promoter	ANK2	471	50712
0.564028774	-0.007081749	0.008	0.011	1	ANK2_27_Flashfry_promoter	TIFA	471	50712
0.959528493	-0.040645717	0.645	0.649	1	ANK2_27_Flashfry_promoter	NEUROG2	471	50712
0.250688881	-0.020991085	0.006	0.012	1	ANK2_27_Flashfry_promoter	ZGRF1	471	50712
0.085392756	-0.126585644	0.214	0.242	1	ANK2_27_Flashfry_promoter	CAMK2D	471	50712
0.941227637	-0.038267601	0.18	0.18	1	ANK2_28_Flashfry_promoter	AP1AR	139	51044
0.451882512	-0.011818997	0	0.004	1	ANK2_28_Flashfry_promoter	ALPK1	139	51044
0.456111152	-0.043217227	0.302	0.327	1	ANK2_28_Flashfry_promoter	LARP7	139	51044
0.102216957	-0.142977527	0.835	0.829	1	ANK2_28_Flashfry_promoter	ANK2	139	51044
0.207067177	-0.036302287	0	0.011	1	ANK2_28_Flashfry_promoter	TIFA	139	51044
0.403396861	-0.106770397	0.647	0.649	1	ANK2_28_Flashfry_promoter	NEUROG2	139	51044
0.31317366	0.010507208	0.022	0.012	1	ANK2_28_Flashfry_promoter	ZGRF1	139	51044
0.090609952	0.04788128	0.317	0.242	1	ANK2_28_Flashfry_promoter	CAMK2D	139	51044
0.365820632	-0.075954599	0.174	0.181	1	ANK2_29_Flashfry_promoter	AP1AR	868	50315
0.419775857	0.008140238	0.006	0.004	1	ANK2_29_Flashfry_promoter	ALPK1	868	50315
0.776774525	-0.019813509	0.339	0.327	1	ANK2_29_Flashfry_promoter	LARP7	868	50315
0.681184508	-0.014353801	0.824	0.829	1	ANK2_29_Flashfry_promoter	ANK2	868	50315
0.218529763	-0.014568469	0.007	0.011	1	ANK2_29_Flashfry_promoter	TIFA	868	50315
0.911761102	-2.34E-05	0.667	0.649	1	ANK2_29_Flashfry_promoter	NEUROG2	868	50315
0.637747077	0.012797034	0.014	0.012	1	ANK2_29_Flashfry_promoter	ZGRF1	868	50315
0.427102825	0.017770048	0.257	0.241	1	ANK2_29_Flashfry_promoter	CAMK2D	868	50315
0.536499696	-0.023468295	0.176	0.181	1	ANK2_3_promoter	AP1AR	1633	49550
0.341814501	0.004168532	0.006	0.004	1	ANK2_3_promoter	ALPK1	1633	49550
0.736593682	-0.006976331	0.334	0.327	1	ANK2_3_promoter	LARP7	1633	49550
0.800744911	-0.017985246	0.849	0.828	1	ANK2_3_promoter	ANK2	1633	49550
0.723915342	-0.0085433	0.01	0.011	1	ANK2_3_promoter	TIFA	1633	49550
0.328834846	0.023356077	0.664	0.648	1	ANK2_3_promoter	NEUROG2	1633	49550
0.385981275	-0.004374631	0.01	0.012	1	ANK2_3_promoter	ZGRF1	1633	49550
0.557290088	0.020667803	0.249	0.242	1	ANK2_3_promoter	CAMK2D	1633	49550
0.082848	0.031771103	0.207	0.18	1	ANK2_30_Flashfry_promoter	AP1AR	847	50336
0.16059593	0.005405804	0.007	0.004	1	ANK2_30_Flashfry_promoter	ALPK1	847	50336
0.513952517	0.0020734	0.345	0.327	1	ANK2_30_Flashfry_promoter	LARP7	847	50336
0.713426568	-0.014520368	0.844	0.829	1	ANK2_30_Flashfry_promoter	ANK2	847	50336
0.395812477	-0.014117554	0.008	0.011	1	ANK2_30_Flashfry_promoter	TIFA	847	50336
0.611671079	-0.011365317	0.666	0.649	1	ANK2_30_Flashfry_promoter	NEUROG2	847	50336
0.13933703	0.005456249	0.018	0.012	1	ANK2_30_Flashfry_promoter	ZGRF1	847	50336
0.977414178	-0.018062523	0.246	0.242	1	ANK2_30_Flashfry_promoter	CAMK2D	847	50336
0.27610842	-0.03319167	0.17	0.181	1	ANK2_4_promoter	AP1AR	1578	49605
0.023871314	0.007393181	0.008	0.004	1	ANK2_4_promoter	ALPK1	1578	49605
0.780637114	0.002938422	0.334	0.327	1	ANK2_4_promoter	LARP7	1578	49605
0.312799332	0.030600642	0.843	0.829	1	ANK2_4_promoter	ANK2	1578	49605
0.244563429	-0.006155994	0.008	0.011	1	ANK2_4_promoter	TIFA	1578	49605
0.91779553	0.007042878	0.645	0.649	1	ANK2_4_promoter	NEUROG2	1578	49605
0.331619224	-0.011908008	0.01	0.012	1	ANK2_4_promoter	ZGRF1	1578	49605
0.000931634	0.092348669	0.278	0.241	1	ANK2_4_promoter	CAMK2D	1578	49605
0.502232345	-0.038985832	0.176	0.181	1	ANK2_5_promoter	AP1AR	1735	49448
0.124551362	0.009661276	0.006	0.004	1	ANK2_5_promoter	ALPK1	1735	49448
0.453208072	0.008067853	0.337	0.327	1	ANK2_5_promoter	LARP7	1735	49448
0.289988867	-0.032405949	0.827	0.829	1	ANK2_5_promoter	ANK2	1735	49448
0.892151209	0.000574148	0.011	0.011	1	ANK2_5_promoter	TIFA	1735	49448
0.379376958	0.000211413	0.663	0.648	1	ANK2_5_promoter	NEUROG2	1735	49448
0.826277649	0.005828882	0.013	0.012	1	ANK2_5_promoter	ZGRF1	1735	49448
0.204015159	-0.040789148	0.229	0.242	1	ANK2_5_promoter	CAMK2D	1735	49448
0.639627643	0.011486956	0.19	0.18	1	ANK2_6_promoter	AP1AR	336	50847
0.758280703	-0.001374012	0.003	0.004	1	ANK2_6_promoter	ALPK1	336	50847
0.560426	0.050380144	0.342	0.327	1	ANK2_6_promoter	LARP7	336	50847
0.957931349	0.008791307	0.839	0.829	1	ANK2_6_promoter	ANK2	336	50847
0.348678855	-0.025404075	0.006	0.011	1	ANK2_6_promoter	TIFA	336	50847
0.94064679	0.005306067	0.649	0.649	1	ANK2_6_promoter	NEUROG2	336	50847
0.637101482	0.024791754	0.015	0.012	1	ANK2_6_promoter	ZGRF1	336	50847
0.201135866	0.074060228	0.274	0.242	1	ANK2_6_promoter	CAMK2D	336	50847
0.691057687	-0.017263615	0.193	0.18	1	ANK2_7_promoter	AP1AR	254	50929
0.333288717	0.017372232	0.008	0.004	1	ANK2_7_promoter	ALPK1	254	50929
0.379558538	-0.095070233	0.307	0.327	1	ANK2_7_promoter	LARP7	254	50929
0.161883361	0.106331325	0.87	0.829	1	ANK2_7_promoter	ANK2	254	50929
0.501075428	0.011484801	0.016	0.011	1	ANK2_7_promoter	TIFA	254	50929
0.534580347	0.038170958	0.665	0.649	1	ANK2_7_promoter	NEUROG2	254	50929
0.535068074	-0.015016874	0.008	0.012	1	ANK2_7_promoter	ZGRF1	254	50929
0.496637863	0.04019955	0.26	0.242	1	ANK2_7_promoter	CAMK2D	254	50929
0.158860862	-0.052105433	0.171	0.181	1	ANK2_8_promoter	AP1AR	1886	49297
0.331456787	-0.00294656	0.003	0.004	1	ANK2_8_promoter	ALPK1	1886	49297
0.260967767	-0.044309885	0.322	0.328	1	ANK2_8_promoter	LARP7	1886	49297
0.812125988	0.008564799	0.843	0.828	1	ANK2_8_promoter	ANK2	1886	49297
0.135436664	0.012567587	0.015	0.011	1	ANK2_8_promoter	TIFA	1886	49297
0.37753223	0.013815371	0.669	0.648	1	ANK2_8_promoter	NEUROG2	1886	49297
0.20979392	-0.008538789	0.009	0.012	1	ANK2_8_promoter	ZGRF1	1886	49297
0.898720166	-0.013586164	0.246	0.242	1	ANK2_8_promoter	CAMK2D	1886	49297
0.545580265	0.010898312	0.189	0.18	1	ANK2_9_promoter	AP1AR	1159	50024
0.538121643	0.007621763	0.005	0.004	1	ANK2_9_promoter	ALPK1	1159	50024
0.468713331	0.001971784	0.343	0.327	1	ANK2_9_promoter	LARP7	1159	50024
0.000588594	0.105855878	0.854	0.828	1	ANK2_9_promoter	ANK2	1159	50024
0.760588171	-0.004828302	0.01	0.011	1	ANK2_9_promoter	TIFA	1159	50024
0.798651321	0.014376898	0.661	0.649	1	ANK2_9_promoter	NEUROG2	1159	50024
0.607401201	-0.000770308	0.014	0.012	1	ANK2_9_promoter	ZGRF1	1159	50024
0.1825586	0.020506878	0.263	0.241	1	ANK2_9_promoter	CAMK2D	1159	50024
7.12E-13	0.287823821	0.364	0.255	1.08E-08	ANO5_31_TSS_pos_ctrl	ANO5	821	50362
0.032528805	-0.092497046	0.689	0.707	1	ANO5_31_TSS_pos_ctrl	SLC17A6	821	50362
0.946764395	-0.00963542	0.016	0.016	1	ANO5_31_TSS_pos_ctrl	GAS2	821	50362
0.915633483	-0.02340461	0.167	0.163	1	ANO5_31_TSS_pos_ctrl	FANCF	821	50362
0.477577517	0.0304335	0.464	0.447	1	ANO5_31_TSS_pos_ctrl	SVIP	821	50362
0.347724476	-0.029843491	0.073	0.086	1	BCL11A_32_promoter	PAPOLG	427	50756
0.384473172	-0.023594059	0.063	0.075	1	BCL11A_32_promoter	REL	427	50756
0.040988476	0.07862047	0.148	0.115	1	BCL11A_32_promoter	PEX13	427	50756
0.661086124	0.01818013	0.222	0.212	1	BCL11A_32_promoter	KIAA1841	427	50756
0.36737258	-0.104390684	0.162	0.172	1	BCL11A_32_promoter	C2orf74	427	50756
0.157513329	-0.140998838	0.267	0.289	1	BCL11A_32_promoter	BCL11A	427	50756
0.301858961	0.011029537	0.021	0.015	1	BCL11A_32_promoter	PUS10	427	50756
0.719113425	0.007835495	0.37	0.354	1	BCL11A_32_promoter	USP34	427	50756
0.757913017	-0.036844342	0.363	0.366	1	BCL11A_32_promoter	XPO1	427	50756
0.986105828	0.004090615	0.086	0.086	1	BCL11A_33_promoter	PAPOLG	538	50645
0.282938206	0.019704425	0.087	0.074	1	BCL11A_33_promoter	REL	538	50645
0.350411451	0.00580048	0.13	0.115	1	BCL11A_33_promoter	PEX13	538	50645
0.552575208	-0.016420602	0.229	0.212	1	BCL11A_33_promoter	KIAA1841	538	50645
0.496475814	0.006727929	0.186	0.172	1	BCL11A_33_promoter	C2orf74	538	50645
6.99E-10	0.228361326	0.414	0.288	1.06E-05	BCL11A_33_promoter	BCL11A	538	50645
0.298533841	0.006932831	0.02	0.015	1	BCL11A_33_promoter	PUS10	538	50645
0.152182675	-0.022133404	0.024	0.031	1	chrX.2694_497_Gasperini_NTC	TMEM187	1218	49965
0.42206992	0.012291772	0.186	0.177	1	chrX.2694_497_Gasperini_NTC	EMD	1218	49965
0.576206838	0.011836725	0.997	0.994	1	chrX.2694_497_Gasperini_NTC	RPL10	1218	49965
0.546920054	0.014204807	0.052	0.048	1	chrX.2694_497_Gasperini_NTC	TAZ	1218	49965
0.61555328	0.006339016	0.545	0.534	1	chrX.2694_497_Gasperini_NTC	ATP6AP1	1218	49965
0.445870861	-0.009492695	0.787	0.795	1	chrX.2694_497_Gasperini_NTC	GDI1	1218	49965
0.475457327	0.037275218	0.391	0.381	1	chrX.2694_497_Gasperini_NTC	FAM50A	1218	49965
0.605581969	0.007237325	0.144	0.139	1	chrX.2694_497_Gasperini_NTC	PLXNA3	1218	49965
0.83175957	0.001142231	0.057	0.059	1	chrX.2694_497_Gasperini_NTC	IKBKG	1218	49965
0.20215885	-0.030601781	0.152	0.165	1	chrX.2694_497_Gasperini_NTC	DKC1	1218	49965
0.350179655	0.00399397	0.071	0.064	1	chrX.2694_497_Gasperini_NTC	F8A1	1218	49965
0.061398888	-0.012229708	0.003	0.008	1	chrX.2694_497_Gasperini_NTC	HAUS7	1218	49965
0.41807981	0.009732008	0.018	0.015	1	chrX.2694_497_Gasperini_NTC	PNCK	1218	49965
0.422036177	-0.012414054	0.447	0.458	1	chrX.2694_497_Gasperini_NTC	BCAP31	1218	49965
0.82144287	-0.016954343	0.289	0.29	1	chrX.2694_497_Gasperini_NTC	IDH3G	1218	49965
0.770113472	0.023532549	0.285	0.282	1	chrX.2694_497_Gasperini_NTC	PDZD4	1218	49965
0.344779432	0.007703654	0.55	0.528	1	chrX.2694_497_Gasperini_NTC	L1CAM	1218	49965
0.297101549	-0.007981879	0.002	0.003	1	chrX.2694_497_Gasperini_NTC	ARHGAP4	1218	49965
0.535547137	0.031012506	0.415	0.406	1	chrX.2694_497_Gasperini_NTC	NAA10	1218	49965
0.089014759	-0.01509398	0.002	0.006	1	chrX.2694_497_Gasperini_NTC	RENBP	1218	49965
0.151070297	0.037483977	0.251	0.233	1	chrX.2694_497_Gasperini_NTC	HCFC1	1218	49965
0.034938663	-0.043869537	0.033	0.045	1	chrX.2694_497_Gasperini_NTC	IRAK1	1218	49965
0.553979535	-0.023087937	0.408	0.414	1	chrX.2694_497_Gasperini_NTC	MECP2	1218	49965
0.686603075	-0.001528642	0.03	0.032	1	chrX.2694_497_Gasperini_NTC	FLNA	1218	49965
0.049330893	-0.029864136	0.019	0.028	1	chrX.2694_497_Gasperini_NTC	DNASE1L1	1218	49965
0.591688615	0.040956233	0.333	0.326	1	chrX.2694_497_Gasperini_NTC	LAGE3	1218	49965
0.99713281	-0.008759586	0.145	0.144	1	chrX.2694_497_Gasperini_NTC	UBL4A	1218	49965
0.203929778	-0.018402491	0.018	0.024	1	chrX.2694_497_Gasperini_NTC	SLC10A3	1218	49965
0.35037801	0.014983657	0.131	0.121	1	chrX.2694_497_Gasperini_NTC	FAM3A	1218	49965
0.174098533	-0.030102649	0.105	0.118	1	chrX.2694_497_Gasperini_NTC	G6PD	1218	49965
0.873057075	0.000947816	0.051	0.052	1	chrX.2694_497_Gasperini_NTC	MPP1	1218	49965
0.046790564	0.082373484	0.047	0.027	1	chrX.2694_498_Gasperini_NTC	PNMA3	277	50906
0.085389924	0.097832436	0.094	0.067	1	chrX.2694_498_Gasperini_NTC	PNMA6A	277	50906
0.019273148	-0.082338123	0.022	0.054	1	chrX.2694_498_Gasperini_NTC	ZNF275	277	50906
0.043372011	0.10864857	0.224	0.177	1	chrX.2694_498_Gasperini_NTC	ATP2B3	277	50906
0.086527946	0.09081116	0.126	0.095	1	chrX.2694_498_Gasperini_NTC	SLC6A8	277	50906
0.302065957	-0.040189818	0.014	0.024	1	chrX.2694_498_Gasperini_NTC	ABCD1	277	50906
0.60152617	-0.052543981	0.682	0.676	1	chrX.2694_498_Gasperini_NTC	SSR4	277	50906
0.402783219	0.007936893	0.04	0.031	1	chrX.2694_498_Gasperini_NTC	TMEM187	277	50906
0.893899713	-0.036311528	0.177	0.177	1	chrX.2694_498_Gasperini_NTC	EMD	277	50906
0.071754891	0.08197906	0.993	0.994	1	chrX.2694_498_Gasperini_NTC	RPL10	277	50906
0.479957393	0.000272292	0.058	0.048	1	chrX.2694_498_Gasperini_NTC	TAZ	277	50906
0.076534735	-0.172456091	0.509	0.535	1	chrX.2694_498_Gasperini_NTC	ATP6AP1	277	50906
0.869288021	-0.010268965	0.798	0.795	1	chrX.2694_498_Gasperini_NTC	GDI1	277	50906
0.652684279	0.000872909	0.401	0.381	1	chrX.2694_498_Gasperini_NTC	FAM50A	277	50906
0.292367527	0.040183942	0.162	0.139	1	chrX.2694_498_Gasperini_NTC	PLXNA3	277	50906
0.059164384	-0.068855554	0.032	0.059	1	chrX.2694_498_Gasperini_NTC	IKBKG	277	50906
0.461636662	0.023018111	0.184	0.165	1	chrX.2694_498_Gasperini_NTC	DKC1	277	50906
0.801673405	-0.024081728	0.061	0.065	1	chrX.2694_498_Gasperini_NTC	F8A1	277	50906
0.879074944	-0.009775466	0.007	0.008	1	chrX.2694_498_Gasperini_NTC	HAUS7	277	50906
0.716282835	-0.009163368	0.018	0.015	1	chrX.2694_498_Gasperini_NTC	PNCK	277	50906
0.470396344	-0.013349367	0.505	0.457	1	chrX.2694_498_Gasperini_NTC	BCAP31	277	50906
0.163262635	0.074015363	0.332	0.29	1	chrX.2694_498_Gasperini_NTC	IDH3G	277	50906
0.366520973	0.046677325	0.307	0.282	1	chrX.2694_498_Gasperini_NTC	PDZD4	277	50906
0.466301614	0.038990351	0.556	0.529	1	chrX.2694_498_Gasperini_NTC	L1CAM	277	50906
0.264332922	9.21E-07	0.007	0.003	1	chrX.2694_498_Gasperini_NTC	ARHGAP4	277	50906
0.922995846	0.044459022	0.408	0.406	1	chrX.2694_498_Gasperini_NTC	NAA10	277	50906
0.572824996	-0.015495645	0.004	0.006	1	chrX.2694_498_Gasperini_NTC	RENBP	277	50906
0.285957787	0.019593662	0.267	0.233	1	chrX.2694_498_Gasperini_NTC	HCFC1	277	50906
0.66988694	0.002889707	0.051	0.045	1	chrX.2694_498_Gasperini_NTC	IRAK1	277	50906
0.907917564	-0.020006119	0.426	0.414	1	chrX.2694_498_Gasperini_NTC	MECP2	277	50906
0.675018796	-0.0012651	0.036	0.032	1	chrX.2694_498_Gasperini_NTC	FLNA	277	50906
0.452490692	-0.016407319	0.036	0.028	1	chrX.2694_498_Gasperini_NTC	DNASE1L1	277	50906
0.710655883	0.002053668	0.35	0.326	1	chrX.2694_498_Gasperini_NTC	LAGE3	277	50906
0.765917777	0.01456751	0.152	0.144	1	chrX.2694_498_Gasperini_NTC	UBL4A	277	50906
0.850706489	-0.00500367	0.025	0.023	1	chrX.2694_498_Gasperini_NTC	SLC10A3	277	50906
0.418000175	-0.075531844	0.108	0.122	1	chrX.2694_498_Gasperini_NTC	FAM3A	277	50906
0.343313424	0.019341273	0.137	0.117	1	chrX.2694_498_Gasperini_NTC	G6PD	277	50906
0.916159942	-0.023605438	0.054	0.052	1	chrX.2694_498_Gasperini_NTC	MPP1	277	50906
0.788453598	-0.021856319	0	0.007	1	DNMT3B_83_TSS_pos_ctrl	TTLL9	10	51173
0.04976033	0.409949255	0.3	0.107	1	DNMT3B_83_TSS_pos_ctrl	XKR7	10	51173
0.774717251	-0.027341375	0	0.008	1	DNMT3B_83_TSS_pos_ctrl	CCM2L	10	51173
0.043299514	0.53091856	0.4	0.175	1	DNMT3B_83_TSS_pos_ctrl	TM9SF4	10	51173
0.60015433	-0.081808676	0	0.027	1	DNMT3B_83_TSS_pos_ctrl	POFUT1	10	51173
0.482680878	0.117256278	0.5	0.386	1	DNMT3B_83_TSS_pos_ctrl	KIF3B	10	51173
0.997868331	-0.093663578	0.2	0.19	1	DNMT3B_83_TSS_pos_ctrl	ASXL1	10	51173
9.30E-13	0.575321643	0.2	0.007	1.41E-08	DNMT3B_83_TSS_pos_ctrl	DNMT3B	10	51173
0.416332561	-0.393988019	0.3	0.408	1	DNMT3B_83_TSS_pos_ctrl	MAPRE1	10	51173
0.734594783	0.071214954	0.2	0.157	1	DNMT3B_83_TSS_pos_ctrl	CBFA2T2	10	51173
0.75541933	-0.0295825	0	0.01	1	DNMT3B_83_TSS_pos_ctrl	ZNF341	10	51173
0.461566057	-0.156938968	0	0.051	1	DNMT3B_83_TSS_pos_ctrl	DUSP15	10	51173
0.464413189	-0.45176676	0.2	0.258	1	DNMT3B_83_TSS_pos_ctrl	PDRG1	10	51173
0.503778106	-0.129241402	0	0.043	1	DNMT3B_83_TSS_pos_ctrl	PLAGL2	10	51173
0.606218846	-0.18341394	0.2	0.279	1	DNMT3B_83_TSS_pos_ctrl	NOL4L	10	51173
0.12098716	0.380055926	0.6	0.365	1	DNMT3B_83_TSS_pos_ctrl	COMMD7	10	51173
0.313439783	-0.281006802	0	0.093	1	DNMT3B_83_TSS_pos_ctrl	CDK5RAP1	10	51173
0.588213811	-0.08809418	0	0.028	1	DNMT3B_83_TSS_pos_ctrl	SNTA1	10	51173
0.028474435	0.45398863	0.3	0.097	1	DNMT3B_83_TSS_pos_ctrl	NECAB3	10	51173
0.009316853	0.279407026	0.1	0.012	1	DNMT3B_83_TSS_pos_ctrl	E2F1	10	51173
0.448061678	-0.167027934	0	0.054	1	DNMT3B_83_TSS_pos_ctrl	PXMP4	10	51173
0.035834208	0.162397107	0.511	0.453	1	DYRK2_84_TSS_pos_ctrl	CAND1	231	50952
0.317531752	0.101761004	0.169	0.147	1	DYRK2_84_TSS_pos_ctrl	DYRK2	231	50952
0.601124691	0.00430024	0.494	0.459	1	DYRK2_84_TSS_pos_ctrl	RAP1B	231	50952
0.629992866	-0.063100041	0.126	0.133	1	DYRK2_84_TSS_pos_ctrl	GRIP1	231	50952
0.302023173	0.024713023	0.043	0.031	1	DYRK2_84_TSS_pos_ctrl	MDM1	231	50952
0.376478936	-0.050992156	0.114	0.126	1	EHD1_85_TSS_pos_ctrl	NAA40	508	50675
0.0071497	-0.109975941	0.876	0.88	1	EHD1_85_TSS_pos_ctrl	COX8A	508	50675
0.681134579	0.012337	0.37	0.364	1	EHD1_85_TSS_pos_ctrl	OTUB1	508	50675
0.357745226	0.005504478	0.028	0.022	1	EHD1_85_TSS_pos_ctrl	FLRT1	508	50675
0.260524687	0.047885369	0.492	0.482	1	EHD1_85_TSS_pos_ctrl	STIP1	508	50675
0.62467042	0.060514034	0.071	0.067	1	EHD1_85_TSS_pos_ctrl	NUDT22	508	50675
0.229210373	-0.055923348	0.094	0.111	1	EHD1_85_TSS_pos_ctrl	DNAJC4	508	50675
0.672265598	0.013866965	0.264	0.279	1	EHD1_85_TSS_pos_ctrl	VEGFB	508	50675
0.699524328	0.039035294	0.482	0.486	1	EHD1_85_TSS_pos_ctrl	FKBP2	508	50675
0.785291543	-0.001281098	0.01	0.009	1	EHD1_85_TSS_pos_ctrl	PLCB3	508	50675
0.858923515	0.027026101	0.14	0.139	1	EHD1_85_TSS_pos_ctrl	GPR137	508	50675
0.068636476	0.025702598	0.022	0.013	1	EHD1_85_TSS_pos_ctrl	KCNK4	508	50675
0.683485444	0.042268266	0.051	0.048	1	EHD1_85_TSS_pos_ctrl	ESRRA	508	50675
0.44247437	-0.017112376	0.888	0.908	1	EHD1_85_TSS_pos_ctrl	PRDX5	508	50675
0.525308058	-0.001229552	0.006	0.009	1	EHD1_85_TSS_pos_ctrl	CCDC88B	508	50675
0.188881461	-0.050286512	0.024	0.034	1	EHD1_85_TSS_pos_ctrl	RPS6KA4	508	50675
0.80478805	0.00753104	0.266	0.272	1	EHD1_85_TSS_pos_ctrl	PPP2R5B	508	50675
0.098444173	0.067716985	0.358	0.32	1	EHD1_85_TSS_pos_ctrl	ARL2	508	50675
0.987407711	-0.003846889	0.002	0.002	1	EHD1_85_TSS_pos_ctrl	SNX15	508	50675
0.891092266	-0.016350844	0.183	0.185	1	EHD1_85_TSS_pos_ctrl	SAC3D1	508	50675
0.697337338	-0.0070705	0.124	0.117	1	EHD1_85_TSS_pos_ctrl	ZFPL1	508	50675
0.194681588	-0.052175463	0.112	0.131	1	EHD1_85_TSS_pos_ctrl	VPS51	508	50675
0.02207377	-0.152307245	0.419	0.454	1	EHD1_85_TSS_pos_ctrl	TM7SF2	508	50675
0.870511172	0.019752061	0.126	0.129	1	EHD1_85_TSS_pos_ctrl	MRPL49	508	50675
0.558397515	-0.006422302	0.224	0.237	1	EHD1_85_TSS_pos_ctrl	CAPN1	508	50675
0.284809832	0.017634072	0.016	0.011	1	EHD1_85_TSS_pos_ctrl	POLA2	508	50675
0.259733183	0.022027944	0.035	0.027	1	EHD1_85_TSS_pos_ctrl	CDC42EP2	508	50675
0.937992416	0.02362775	0.234	0.24	1	EHD1_85_TSS_pos_ctrl	DPF2	508	50675
0.490549033	-0.000674886	0.024	0.019	1	EHD1_85_TSS_pos_ctrl	TIGD3	508	50675
0.053055785	0.03325285	0.022	0.012	1	EHD1_85_TSS_pos_ctrl	FRMD8	508	50675
0.048784606	-0.135591376	0.486	0.534	1	EHD1_85_TSS_pos_ctrl	NEAT1	508	50675
0.001428822	0.075970275	1	1	1	EHD1_85_TSS_pos_ctrl	MALAT1	508	50675
0.785046519	-0.006617873	0.144	0.148	1	EHD1_85_TSS_pos_ctrl	SCYL1	508	50675
0.476619646	-0.018453869	0.057	0.065	1	EHD1_85_TSS_pos_ctrl	SSSCA1	508	50675
0.533746141	-0.008851012	0.354	0.373	1	EHD1_85_TSS_pos_ctrl	FAM89B	508	50675
0.799654417	0.007201077	0.012	0.011	1	EHD1_85_TSS_pos_ctrl	EHBP1L1	508	50675
0.367783843	-0.030083593	0.03	0.037	1	EHD1_85_TSS_pos_ctrl	PCNX3	508	50675
0.749579286	-0.005463215	0.008	0.009	1	EHD1_85_TSS_pos_ctrl	SIPA1	508	50675
0.202885637	-0.045686501	0.098	0.117	1	EHD1_85_TSS_pos_ctrl	KAT5	508	50675
0.2543813	-0.019298529	0.035	0.046	1	EHD1_85_TSS_pos_ctrl	SNX32	508	50675
0.67824053	0.035214308	0.13	0.125	1	EHD1_85_TSS_pos_ctrl	MUS81	508	50675
0.045653514	-0.070450739	0.098	0.129	1	EHD1_85_TSS_pos_ctrl	RCOR2	508	50675
0.882402117	-0.006536681	0.13	0.127	1	EHD1_85_TSS_pos_ctrl	MACROD1	508	50675
0.914069021	-0.007712222	0.091	0.089	1	EHD1_85_TSS_pos_ctrl	TRPT1	508	50675
0.546798828	-0.018925965	0.606	0.63	1	EHD1_85_TSS_pos_ctrl	PPP1R14B	508	50675
0.076127012	-0.105957971	0.378	0.418	1	EHD1_85_TSS_pos_ctrl	BAD	508	50675
0.737614574	-0.029996637	0.37	0.38	1	EHD1_85_TSS_pos_ctrl	TRMT112	508	50675
0.617302794	-0.020752089	0.563	0.583	1	EHD1_85_TSS_pos_ctrl	NRXN2	508	50675
0.558931408	-0.020441725	0.031	0.036	1	EHD1_85_TSS_pos_ctrl	RASGRP2	508	50675
0.528717998	0.004029424	0.018	0.014	1	EHD1_85_TSS_pos_ctrl	PYGM	508	50675
0.820422342	0.009764015	0.492	0.506	1	EHD1_85_TSS_pos_ctrl	SF1	508	50675
0.570602957	-0.018237077	0.026	0.03	1	EHD1_85_TSS_pos_ctrl	MAP4K2	508	50675
0.13036706	-0.044511604	0.051	0.068	1	EHD1_85_TSS_pos_ctrl	MEN1	508	50675
0.001439059	0.191660516	0.167	0.124	1	EHD1_85_TSS_pos_ctrl	EHD1	508	50675
0.225432338	-0.018701757	0.028	0.038	1	EHD1_85_TSS_pos_ctrl	ATG2A	508	50675
0.835446812	-0.004142543	0.004	0.005	1	EHD1_85_TSS_pos_ctrl	CDCA5	508	50675
0.569588531	-0.011428921	0.024	0.028	1	EHD1_85_TSS_pos_ctrl	ZNHIT2	508	50675
0.606966483	-0.025911641	0.963	0.968	1	EHD1_85_TSS_pos_ctrl	FAU	508	50675
0.228703669	0.042390717	0.075	0.062	1	EHD1_85_TSS_pos_ctrl	SYVN1	508	50675
0.962377611	0.002672102	0.01	0.01	1	EHD1_85_TSS_pos_ctrl	LTBP3	508	50675
0.045047333	0.006773194	0.006	0.002	1	EHD1_85_TSS_pos_ctrl	KCNK7	508	50675
0.743550014	-0.027577793	0.126	0.13	1	EHD1_85_TSS_pos_ctrl	MAP3K11	508	50675
0.517236602	-0.007056478	0.087	0.077	1	EHD1_85_TSS_pos_ctrl	RELA	508	50675
0.546347311	0.040589608	0.222	0.214	1	EHD1_85_TSS_pos_ctrl	RNASEH2C	508	50675
0.918777931	-0.000747625	0.01	0.009	1	EHD1_85_TSS_pos_ctrl	AP5B1	508	50675
0.022269325	-0.05408691	0.992	0.993	1	EHD1_85_TSS_pos_ctrl	CFL1	508	50675
0.207508209	-0.010919156	0	0.003	1	EHD1_85_TSS_pos_ctrl	EFEMP2	508	50675
0.635511556	-0.034926818	0.328	0.323	1	EIF1AX_86_TSS_pos_ctrl	PDHA1	174	51009
0.386731679	-0.107533439	0.167	0.188	1	EIF1AX_86_TSS_pos_ctrl	SH3KBP1	174	51009
0.259077825	-0.089174221	0.109	0.136	1	EIF1AX_86_TSS_pos_ctrl	MAP7D2	174	51009
1.41E-05	0.456996905	0.839	0.771	0.21404438	EIF1AX_86_TSS_pos_ctrl	EIF1AX	174	51009
0.419753869	-0.1119183	0.132	0.151	1	EIF1AX_86_TSS_pos_ctrl	RPS6KA3	174	51009
0.706545557	-0.007047474	0.007	0.009	1	FAM91A1_87_TSS_pos_ctrl	ZHX2	292	50891
0.521777247	-0.035340223	0.627	0.642	1	FAM91A1_87_TSS_pos_ctrl	NDUFB9	292	50891
0.981790284	0.000891118	0.014	0.014	1	FAM91A1_87_TSS_pos_ctrl	TBC1D31	292	50891
0.744326233	-0.03063261	0.058	0.062	1	FAM91A1_87_TSS_pos_ctrl	WDYHV1	292	50891
0.013694908	0.177184104	0.13	0.09	1	FAM91A1_87_TSS_pos_ctrl	FAM91A1	292	50891
0.298065781	-0.056600461	0.096	0.115	1	FAM91A1_87_TSS_pos_ctrl	RNF139	292	50891
0.010870932	0.086324749	0.072	0.042	1	FAM91A1_87_TSS_pos_ctrl	TRMT12	292	50891
0.360933595	-0.068241045	0.065	0.078	1	FAM91A1_87_TSS_pos_ctrl	C8orf76	292	50891
0.541989291	0.000624542	0.14	0.127	1	FAM91A1_87_TSS_pos_ctrl	TMEM65	292	50891
8.90E-05	0.054672418	0.031	0.009	1	FAM91A1_87_TSS_pos_ctrl	ATAD2	292	50891
0.670948788	-0.070366355	0.195	0.2	1	FAM91A1_87_TSS_pos_ctrl	TATDN1	292	50891
0.240829696	0.127149515	0.315	0.293	1	FAM91A1_87_TSS_pos_ctrl	ZHX1	292	50891
0.005816152	0.041813547	0.051	0.025	1	FAM91A1_87_TSS_pos_ctrl	RNF139-AS1	292	50891
0.352863161	-0.00905894	0	0.003	1	FAM91A1_87_TSS_pos_ctrl	ZHX1-C8orf76	292	50891
0.266316027	-0.126849808	0.182	0.201	1	FAM91A1_87_TSS_pos_ctrl	DERL1	292	50891
0.734173528	0.001526191	0.305	0.316	1	FAM91A1_87_TSS_pos_ctrl	MTSS1	292	50891
0.930847081	0.002310156	0.003	0.003	1	FAM91A1_87_TSS_pos_ctrl	FBXO32	292	50891
0.807014035	-0.023307571	0.227	0.217	1	FOXP1_100_promoter	GPR27	802	50381
0.904901954	-0.010676735	0.138	0.139	1	FOXP1_100_promoter	FOXP1	802	50381
0.266093074	-0.033479235	0.157	0.172	1	FOXP1_100_promoter	EIF4E3	802	50381
0.339753571	-0.050070921	0.239	0.249	1	FOXP1_100_promoter	RYBP	802	50381
0.297573152	-0.068525409	0.199	0.217	1	FOXP1_101_promoter	GPR27	402	50781
0.015867714	0.076607108	0.184	0.138	1	FOXP1_101_promoter	FOXP1	402	50781
0.981404847	-0.043291478	0.177	0.171	1	FOXP1_101_promoter	EIF4E3	402	50781
0.228291301	-0.060842852	0.224	0.249	1	FOXP1_101_promoter	RYBP	402	50781
0.702065469	-0.050520688	0.216	0.217	1	FOXP1_102_promoter	GPR27	712	50471
0.509516575	0.006950697	0.149	0.139	1	FOXP1_102_promoter	FOXP1	712	50471
0.135853875	0.019679968	0.195	0.171	1	FOXP1_102_promoter	EIF4E3	712	50471
0.601679736	0.009037056	0.257	0.249	1	FOXP1_102_promoter	RYBP	712	50471
0.302241183	0.064434037	0.253	0.217	1	FOXP1_103_promoter	GPR27	182	51001
0.004712991	0.190912559	0.214	0.138	1	FOXP1_103_promoter	FOXP1	182	51001
0.081722169	0.063665646	0.225	0.171	1	FOXP1_103_promoter	EIF4E3	182	51001
0.599786751	-0.048393527	0.286	0.249	1	FOXP1_103_promoter	RYBP	182	51001
0.399586499	-0.043940552	0.21	0.217	1	FOXP1_104_promoter	GPR27	1019	50164
0.013311081	0.062698997	0.167	0.138	1	FOXP1_104_promoter	FOXP1	1019	50164
0.75930069	-0.017867091	0.169	0.171	1	FOXP1_104_promoter	EIF4E3	1019	50164
0.768398365	-0.040652299	0.249	0.249	1	FOXP1_104_promoter	RYBP	1019	50164
0.910815867	-0.096000429	0.224	0.217	1	FOXP1_105_promoter	GPR27	205	50978
0.417737362	0.080656807	0.161	0.139	1	FOXP1_105_promoter	FOXP1	205	50978
0.335330073	-0.0531081	0.146	0.172	1	FOXP1_105_promoter	EIF4E3	205	50978
0.927990839	-0.0199421	0.249	0.249	1	FOXP1_105_promoter	RYBP	205	50978
0.580845113	-0.026548586	0.024	0.031	1	FOXP1_105_promoter	TMEM266	205	50978
0.854356695	-0.05418121	0.19	0.192	1	FOXP1_105_promoter	HMG20A	205	50978
0.823069507	-0.004033643	0.005	0.006	1	FOXP1_105_promoter	ISL2	205	50978
0.97253628	0.009383857	0.722	0.711	1	FOXP1_105_promoter	RCN2	205	50978
0.185255963	-0.106250476	0.249	0.284	1	FOXP1_105_promoter	ETFA	205	50978
0.510668639	-0.014858724	0.005	0.009	1	FOXP1_105_promoter	NRG4	205	50978
0.000703685	-0.351616552	0.366	0.449	1	FOXP1_105_promoter	LINGO1	205	50978
0.119479846	-0.092932853	0.088	0.124	1	FOXP1_105_promoter	PEAK1	205	50978
0.716737085	-0.013138427	0.678	0.625	1	FOXP1_105_promoter	TSPAN3	205	50978
0.321166396	-0.106466774	0.366	0.388	1	FOXP1_105_promoter	SCAPER	205	50978
0.353386817	-0.041147324	0.209	0.217	1	FOXP1_106_promoter	GPR27	1188	49995
0.138460241	0.035592542	0.154	0.138	1	FOXP1_106_promoter	FOXP1	1188	49995
0.168355038	0.018184367	0.189	0.171	1	FOXP1_106_promoter	EIF4E3	1188	49995
0.912475663	-0.022793249	0.25	0.249	1	FOXP1_106_promoter	RYBP	1188	49995
0.083777669	-0.070114024	0.203	0.217	1	FOXP1_107_promoter	GPR27	1572	49611
1.70E-06	0.088641341	0.181	0.137	0.025814461	FOXP1_107_promoter	FOXP1	1572	49611
0.248082101	-0.010485428	0.186	0.171	1	FOXP1_107_promoter	EIF4E3	1572	49611
0.498520418	-0.020188239	0.265	0.249	1	FOXP1_107_promoter	RYBP	1572	49611
0.961406621	-0.039364774	0.223	0.217	1	FOXP1_108_promoter	GPR27	1518	49665
0.172005209	0.027760567	0.151	0.138	1	FOXP1_108_promoter	FOXP1	1518	49665
0.428707439	0.019936425	0.18	0.171	1	FOXP1_108_promoter	EIF4E3	1518	49665
0.19053973	-0.038069746	0.236	0.25	1	FOXP1_108_promoter	RYBP	1518	49665
0.501927744	0.013408921	0.229	0.217	1	FOXP1_109_promoter	GPR27	923	50260
0.000108757	0.088055719	0.184	0.138	1	FOXP1_109_promoter	FOXP1	923	50260
0.821794789	-0.013871012	0.177	0.171	1	FOXP1_109_promoter	EIF4E3	923	50260
0.937601964	-0.037681205	0.256	0.249	1	FOXP1_109_promoter	RYBP	923	50260
0.636760133	-0.004233894	0.226	0.217	1	FOXP1_110_promoter	GPR27	707	50476
0.0345567	0.053086631	0.167	0.138	1	FOXP1_110_promoter	FOXP1	707	50476
0.941613727	-0.009592739	0.173	0.171	1	FOXP1_110_promoter	EIF4E3	707	50476
0.789002109	-0.015852243	0.226	0.217	1	FOXP1_111_promoter	GPR27	802	50381
0.000150003	0.110990135	0.186	0.138	1	FOXP1_111_promoter	FOXP1	802	50381
0.326731104	-0.040000129	0.161	0.172	1	FOXP1_111_promoter	EIF4E3	802	50381
0.1043363	-0.042218655	0.206	0.217	1	FOXP1_112_promoter	GPR27	2709	48474
0.235284149	0.019613359	0.147	0.138	1	FOXP1_112_promoter	FOXP1	2709	48474
0.135897277	-0.029035539	0.161	0.172	1	FOXP1_112_promoter	EIF4E3	2709	48474
0.302958999	0.003593679	0.244	0.217	1	FOXP1_113_promoter	GPR27	501	50682
0.013037059	0.116140819	0.178	0.138	1	FOXP1_113_promoter	FOXP1	501	50682
0.228833383	-0.075852424	0.156	0.172	1	FOXP1_113_promoter	EIF4E3	501	50682
0.548933403	-0.104002559	0.203	0.217	1	FOXP1_114_promoter	GPR27	182	51001
0.057145205	0.109254152	0.187	0.139	1	FOXP1_114_promoter	FOXP1	182	51001
0.40099125	0.037323383	0.094	0.079	1	negative_226_Horlbeck_NTC	USP36	256	50927
0.353066458	-0.010255814	0	0.003	1	negative_226_Horlbeck_NTC	CEP295NL	256	50927
0.184084973	0.053117273	0.211	0.178	1	negative_226_Horlbeck_NTC	LGALS3BP	256	50927
0.03616746	-0.166744024	0.121	0.167	1	negative_226_Horlbeck_NTC	MTUS2	256	50927
0.07192291	0.083126482	0.125	0.092	1	negative_226_Horlbeck_NTC	USPL1	256	50927
0.910185057	-0.04206326	0.152	0.144	1	negative_226_Horlbeck_NTC	SLC7A1	256	50927
0.33433902	0.040592485	0.469	0.423	1	negative_226_Horlbeck_NTC	UBL3	256	50927
0.746094603	-0.047815047	0.27	0.247	1	negative_226_Horlbeck_NTC	KATNAL1	256	50927
0.026982549	0.111660485	0.98	0.951	1	negative_226_Horlbeck_NTC	HMGB1	256	50927
0.840231208	0.009321649	0.004	0.003	1	negative_226_Horlbeck_NTC	LINC02078	256	50927
0.595120506	-0.01509946	0.027	0.033	1	negative_226_Horlbeck_NTC	CBX2	256	50927
0.726071503	-0.071139885	0.406	0.401	1	negative_226_Horlbeck_NTC	RBFOX3	256	50927
0.984622026	-0.037159397	0.227	0.22	1	negative_226_Horlbeck_NTC	CBX4	256	50927
0.848271017	-0.004902061	0.055	0.052	1	negative_226_Horlbeck_NTC	CBX8	256	50927
0.473927933	0.000359536	0.016	0.011	1	negative_226_Horlbeck_NTC	ZNF575	256	50927
0.282246362	-0.013946353	0	0.004	1	negative_226_Horlbeck_NTC	PINLYP	256	50927
0.229925544	-0.098041368	0.105	0.128	1	negative_226_Horlbeck_NTC	ZNF576	256	50927
0.014653642	0.114755817	0.102	0.065	1	negative_226_Horlbeck_NTC	ZNF283	256	50927
0.394423494	0.016296981	0.023	0.017	1	negative_226_Horlbeck_NTC	ZNF221	256	50927
0.663547112	0.010377695	0.02	0.016	1	negative_226_Horlbeck_NTC	ZNF155	256	50927
0.065668258	0.025377475	0.02	0.009	1	negative_226_Horlbeck_NTC	ZNF230	256	50927
0.192627222	-0.068062015	0.023	0.039	1	negative_226_Horlbeck_NTC	ZNF222	256	50927
0.703163122	0.006567814	0.02	0.016	1	negative_226_Horlbeck_NTC	ZNF223	256	50927
0.936934741	-0.006749351	0.012	0.012	1	negative_226_Horlbeck_NTC	ZNF284	256	50927
0.635721638	-0.001556584	0.066	0.059	1	negative_226_Horlbeck_NTC	ZNF224	256	50927
0.38760949	-0.007635694	0.008	0.014	1	negative_226_Horlbeck_NTC	ZNF225	256	50927
0.749132023	-0.013572776	0.07	0.065	1	negative_226_Horlbeck_NTC	ZNF234	256	50927
0.342091978	0.069344261	0.191	0.167	1	negative_226_Horlbeck_NTC	ZNF226	256	50927
0.497948443	0.001516816	0.055	0.045	1	negative_226_Horlbeck_NTC	ZNF227	256	50927
0.162116275	-0.027950766	0.004	0.014	1	negative_226_Horlbeck_NTC	ZNF233	256	50927
0.390128689	-0.064209084	0.035	0.046	1	negative_226_Horlbeck_NTC	PVR	256	50927
0.125815719	-0.028017949	0	0.009	1	negative_226_Horlbeck_NTC	CEACAM19	256	50927
0.527061687	-0.014909606	0.004	0.007	1	negative_226_Horlbeck_NTC	BCL3	256	50927
0.147052514	0.009093312	0.016	0.008	1	negative_226_Horlbeck_NTC	PHLDB3	256	50927
0.370189086	-0.002652385	0.105	0.087	1	negative_226_Horlbeck_NTC	ETHE1	256	50927
0.024053478	0.048558856	0.156	0.108	1	negative_226_Horlbeck_NTC	XRCC1	256	50927
0.786054527	0.017327539	0.332	0.322	1	negative_226_Horlbeck_NTC	IRGQ	256	50927
0.973485092	-0.011337017	0.754	0.752	1	negative_226_Horlbeck_NTC	ZNF428	256	50927
0.34083592	0.003113157	0.25	0.218	1	negative_226_Horlbeck_NTC	CADM4	256	50927
0.858309913	0.012497031	0.09	0.087	1	negative_226_Horlbeck_NTC	SMG9	256	50927
0.136763709	-0.047998008	0.008	0.021	1	negative_226_Horlbeck_NTC	ZNF404	256	50927
0.059155399	0.039510303	0.039	0.022	1	negative_226_Horlbeck_NTC	ZNF45	256	50927
0.059502511	0.011765553	0.035	0.019	1	negative_226_Horlbeck_NTC	ZNF235	256	50927
0.764216361	-0.020240515	0.039	0.035	1	negative_226_Horlbeck_NTC	ZNF112	256	50927
0.372922022	0.03273534	0.02	0.013	1	negative_226_Horlbeck_NTC	ZNF285	256	50927
0.772186377	-0.005573001	0.031	0.028	1	negative_226_Horlbeck_NTC	ZNF229	256	50927
0.516880674	0.008358386	0.055	0.046	1	negative_226_Horlbeck_NTC	ZNF180	256	50927
0.559227981	-0.00989834	0.008	0.012	1	negative_226_Horlbeck_NTC	RMDN2	256	50927
0.927098663	-0.005659545	0.004	0.004	1	negative_226_Horlbeck_NTC	GALM	256	50927
0.063701112	0.073150194	0.152	0.113	1	negative_226_Horlbeck_NTC	GEMIN6	256	50927
0.085144771	0.047612619	0.242	0.193	1	negative_226_Horlbeck_NTC	MORN2	256	50927
0.314255033	0.000882673	0.008	0.004	1	negative_226_Horlbeck_NTC	ARHGEF33	256	50927
0.407807705	-0.040285358	0.141	0.161	1	negative_226_Horlbeck_NTC	CDC42EP3	256	50927
0.270517265	0.072327504	0.105	0.087	1	negative_226_Horlbeck_NTC	ATL2	256	50927
0.01465998	0.070404139	0.211	0.149	1	negative_226_Horlbeck_NTC	HNRNPLL	256	50927
0.634529646	0.027435249	0.543	0.526	1	negative_226_Horlbeck_NTC	SRSF7	256	50927
0.553130929	0.021419791	0.172	0.157	1	negative_226_Horlbeck_NTC	DHX57	256	50927
0.150817849	0.020950974	0.223	0.18	1	negative_226_Horlbeck_NTC	SOS1	256	50927
0.000128357	0.167027687	0.215	0.132	1	negative_226_Horlbeck_NTC	MAP4K3	256	50927
0.148837405	-0.147477887	0.207	0.237	1	negative_226_Horlbeck_NTC	TMEM178A	256	50927
0.613957642	-0.007876909	0.008	0.011	1	negative_226_Horlbeck_NTC	SLC8A1-AS1	256	50927
0.081638301	-0.106718585	0.066	0.098	1	negative_226_Horlbeck_NTC	THUMPD2	256	50927
0.439791847	0.044118525	0.348	0.316	1	negative_226_Horlbeck_NTC	SLC8A1	256	50927
0.206756938	-0.13908691	0.16	0.186	1	negative_226_Horlbeck_NTC	ID2	256	50927
0.515924556	0.01863876	0.082	0.07	1	negative_226_Horlbeck_NTC	ASAP2	256	50927
0.060923446	0.080523309	0.137	0.099	1	negative_226_Horlbeck_NTC	CPSF3	256	50927
0.057325438	0.025235933	0.301	0.233	1	negative_226_Horlbeck_NTC	IAH1	256	50927
0.074075482	-0.113363879	0.891	0.909	1	negative_226_Horlbeck_NTC	KIDINS220	256	50927
0.988320488	-0.033429614	0.281	0.272	1	negative_226_Horlbeck_NTC	MBOAT2	256	50927
0.86334032	-0.045785303	0.285	0.27	1	negative_226_Horlbeck_NTC	ITGB1BP1	256	50927
0.433475667	-0.012623243	0.074	0.088	1	negative_226_Horlbeck_NTC	CYP20A1	256	50927
0.70918451	0.043159792	0.113	0.106	1	negative_226_Horlbeck_NTC	NBEAL1	256	50927
0.360666862	-0.073761817	0.586	0.602	1	negative_226_Horlbeck_NTC	ABI2	256	50927
0.561057378	-0.003377237	0.137	0.122	1	negative_226_Horlbeck_NTC	RAPH1	256	50927
0.790923172	-0.027227536	0.176	0.164	1	negative_226_Horlbeck_NTC	WDR12	256	50927
0.982138519	0.01068724	0.023	0.024	1	negative_226_Horlbeck_NTC	SLC9A8	256	50927
0.143335338	0.031374841	0.008	0.003	1	negative_226_Horlbeck_NTC	SNAI1	256	50927
0.850900636	-0.015661267	0.328	0.308	1	negative_226_Horlbeck_NTC	PTPN1	256	50927
0.018651405	0.070676696	0.211	0.151	1	negative_226_Horlbeck_NTC	RNF114	256	50927
0.035984306	0.058389975	0.035	0.018	1	negative_226_Horlbeck_NTC	ADNP-AS1	256	50927
0.836745227	-0.00339925	0.113	0.109	1	negative_226_Horlbeck_NTC	BCAS4	256	50927
0.403623297	0.00999937	0.051	0.04	1	negative_226_Horlbeck_NTC	PARD6B	256	50927
0.457725378	0.032143657	0.066	0.056	1	negative_226_Horlbeck_NTC	MOCS3	256	50927
0.03299987	0.062506712	0.07	0.043	1	negative_226_Horlbeck_NTC	CEBPB	256	50927
0.371199928	0.006477304	0.41	0.358	1	negative_226_Horlbeck_NTC	ADNP	256	50927
0.431146321	-0.008384089	0	0.002	1	negative_226_Horlbeck_NTC	KCNG1	256	50927
0.207291532	-0.007484668	0.145	0.115	1	negative_226_Horlbeck_NTC	DPM1	256	50927
0.294238897	0.016414291	0.043	0.031	1	negative_226_Horlbeck_NTC	SPATA2	256	50927
0.821148309	-0.039690858	0.125	0.116	1	negative_226_Horlbeck_NTC	TMEM189	256	50927
0.230869686	-0.016842977	0	0.006	1	negative_226_Horlbeck_NTC	CEBPB-AS1	256	50927
0.641165331	-0.063441111	0.105	0.112	1	negative_226_Horlbeck_NTC	UBE2V1	256	50927
0.324395958	0.002944591	0.016	0.01	1	negative_226_Horlbeck_NTC	PTGIS	256	50927
0.984088946	-0.003042688	0.23	0.226	1	negative_226_Horlbeck_NTC	B4GALT5	256	50927
0.876424721	-0.023130708	0.297	0.285	1	negative_226_Horlbeck_NTC	KCNB1	256	50927
0.079689808	0.074933011	0.465	0.395	1	negative_226_Horlbeck_NTC	EWSR1	256	50927
0.000987193	0.080000207	0.031	0.01	1	negative_226_Horlbeck_NTC	GAS2L1	256	50927
0.662295743	-0.024959155	0.059	0.065	1	negative_226_Horlbeck_NTC	NEFH	256	50927
0.206443443	0.035038213	0.203	0.17	1	negative_226_Horlbeck_NTC	NF2	256	50927
0.203998407	-0.021280297	0	0.006	1	negative_226_Horlbeck_NTC	CABP7	256	50927
0.241996216	-0.053085661	0.91	0.916	1	negative_226_Horlbeck_NTC	UQCR10	256	50927
0.113354288	-0.107406352	0.082	0.112	1	negative_226_Horlbeck_NTC	MTMR3	256	50927
0.34416072	0.01638388	0.109	0.091	1	negative_226_Horlbeck_NTC	CCDC157	256	50927
0.460783041	-0.007050163	0	0.002	1	negative_226_Horlbeck_NTC	SEC14L2	256	50927
0.89615073	-0.005002618	0.004	0.003	1	negative_226_Horlbeck_NTC	MTFP1	256	50927
0.002081506	0.071909389	0.039	0.015	1	negative_226_Horlbeck_NTC	TCN2	256	50927
0.529338596	0.021257856	0.086	0.075	1	negative_226_Horlbeck_NTC	SLC35E4	256	50927
0.596708238	-0.006018803	0.117	0.104	1	negative_226_Horlbeck_NTC	OSBP2	256	50927
0.395223688	-0.00056548	0.121	0.102	1	negative_226_Horlbeck_NTC	MORC2-AS1	256	50927
0.496537986	0.015998807	0.008	0.005	1	negative_226_Horlbeck_NTC	SMTN	256	50927
0.793424072	-0.015137166	0.023	0.026	1	negative_226_Horlbeck_NTC	INPP5J	256	50927
0.000262888	0.13096493	0.125	0.066	1	negative_226_Horlbeck_NTC	RNF185	256	50927
0.024878877	0.098297051	0.199	0.148	1	negative_226_Horlbeck_NTC	LIMK2	256	50927
0.717959509	0.004352768	0.074	0.081	1	negative_226_Horlbeck_NTC	RHBDD3	256	50927
0.833012337	-0.001722338	0.012	0.013	1	negative_226_Horlbeck_NTC	RASL10A	256	50927
0.446659212	0.01166615	0.164	0.144	1	negative_226_Horlbeck_NTC	AP1B1	256	50927
0.618905921	-0.044630033	0.141	0.151	1	negative_226_Horlbeck_NTC	RFPL1S	256	50927
0.768328841	-0.0808809	0.191	0.189	1	negative_226_Horlbeck_NTC	THOC5	256	50927
0.521405308	0.025624611	0.457	0.432	1	negative_226_Horlbeck_NTC	NIPSNAP1	256	50927
0.034532973	0.134236911	0.148	0.108	1	negative_226_Horlbeck_NTC	ZMAT5	256	50927
0.921087046	-0.017397366	0.09	0.087	1	negative_226_Horlbeck_NTC	ASCC2	256	50927
0.063619894	0.028947072	0.059	0.036	1	negative_226_Horlbeck_NTC	TBC1D10A	256	50927
0.234242732	0.042568028	0.238	0.202	1	negative_226_Horlbeck_NTC	SF3A1	256	50927
0.910205859	0.009252661	0.047	0.049	1	negative_226_Horlbeck_NTC	RNF215	256	50927
0.82863741	-0.003652223	0.004	0.005	1	negative_226_Horlbeck_NTC	GAL3ST1	256	50927
0.32222748	0.000357442	0.117	0.097	1	negative_226_Horlbeck_NTC	PES1	256	50927
0.230734943	0.03012767	0.18	0.15	1	negative_226_Horlbeck_NTC	DUSP18	256	50927
0.568065263	-0.011735386	0.121	0.108	1	negative_226_Horlbeck_NTC	MORC2	256	50927
0.156326318	-3.27E-05	0.066	0.046	1	negative_226_Horlbeck_NTC	SELENOM	256	50927
0.643227814	-0.037768616	0.168	0.15	1	negative_226_Horlbeck_NTC	GGA1	256	50927
0.445091455	0.00992969	0.008	0.005	1	negative_226_Horlbeck_NTC	SH3BP1	256	50927
0.451854787	-0.001222853	0.008	0.005	1	negative_226_Horlbeck_NTC	PDXP	256	50927
0.03246945	0.042337182	0.02	0.008	1	negative_226_Horlbeck_NTC	LGALS1	256	50927
0.712760289	-0.02290106	0.027	0.031	1	negative_226_Horlbeck_NTC	NOL12	256	50927
0.067471707	0.03986179	0.172	0.129	1	negative_226_Horlbeck_NTC	TRIOBP	256	50927
0.341736781	-0.008452808	0.305	0.27	1	negative_226_Horlbeck_NTC	H1F0	256	50927
0.54485561	-0.018505749	0.105	0.092	1	negative_226_Horlbeck_NTC	GCAT	256	50927
0.208331965	-0.020152751	0	0.006	1	negative_226_Horlbeck_NTC	GALR3	256	50927
0.740542577	0.02021867	0.68	0.66	1	negative_226_Horlbeck_NTC	EIF3L	256	50927
0.965130213	-0.022889459	0.059	0.057	1	negative_226_Horlbeck_NTC	MICALL1	256	50927
0.426750292	-0.095089038	0.445	0.448	1	negative_226_Horlbeck_NTC	POLR2F	256	50927
0.223774968	0.016038924	0.109	0.086	1	negative_226_Horlbeck_NTC	PICK1	256	50927
0.991399649	-0.016320992	0.012	0.012	1	negative_226_Horlbeck_NTC	MAFF	256	50927
0.662475229	-0.024577308	0.133	0.121	1	negative_226_Horlbeck_NTC	CBY1	256	50927
0.043436969	0.100300704	0.465	0.394	1	negative_226_Horlbeck_NTC	TOMM22	256	50927
0.697380096	0.013045508	0.141	0.131	1	negative_226_Horlbeck_NTC	GTPBP1	256	50927
0.424322705	0.01385595	0.043	0.034	1	negative_226_Horlbeck_NTC	ELFN2	256	50927
0.351657836	-0.012072711	0	0.003	1	negative_226_Horlbeck_NTC	MFNG	256	50927
0.096312269	0.03674368	0.016	0.007	1	negative_226_Horlbeck_NTC	CARD10	256	50927
0.441920652	0.028979865	0.199	0.177	1	negative_226_Horlbeck_NTC	ANKRD54	256	50927
0.996830909	-0.004979245	0.008	0.008	1	negative_226_Horlbeck_NTC	C22orf23	256	50927
0.029901295	0.012321847	0.012	0.004	1	negative_226_Horlbeck_NTC	BAIAP2L2	256	50927
0.077748493	0.048643187	0.047	0.028	1	negative_226_Horlbeck_NTC	PLA2G6	256	50927
0.304359942	0.021147636	0.098	0.079	1	negative_226_Horlbeck_NTC	TMEM184B	256	50927
0.017543709	0.134803317	0.602	0.532	1	negative_226_Horlbeck_NTC	CSNK1E	256	50927
0.93521856	0.000665783	0.012	0.011	1	negative_226_Horlbeck_NTC	KCNJ4	256	50927
0.316955814	0.060976187	0.836	0.786	1	negative_226_Horlbeck_NTC	DDX17	256	50927
0.578930259	-0.005751175	0.121	0.109	1	negative_226_Horlbeck_NTC	FAM227A	256	50927
0.536681853	0.001037236	0.172	0.152	1	negative_226_Horlbeck_NTC	JOSD1	256	50927
0.166781744	0.034460881	0.125	0.097	1	negative_226_Horlbeck_NTC	SUN2	256	50927
0.614133073	-0.000938164	0.09	0.08	1	negative_226_Horlbeck_NTC	DNAL4	256	50927
0.188620445	0.052754698	0.242	0.206	1	negative_226_Horlbeck_NTC	NPTXR	256	50927
0.578598171	-0.021401689	0.215	0.194	1	negative_226_Horlbeck_NTC	CBX6	256	50927
0.231103673	-0.050447327	0.012	0.023	1	negative_226_Horlbeck_NTC	CBX7	256	50927
0.0069749	0.137345621	0.27	0.2	1	negative_226_Horlbeck_NTC	ALCAM	256	50927
0.552305632	-0.034460894	0.062	0.072	1	negative_226_Horlbeck_NTC	CBLB	256	50927
0.19095213	-0.020323705	0	0.007	1	negative_226_Horlbeck_NTC	MAATS1	256	50927
0.618146276	-0.003840365	0.73	0.716	1	negative_226_Horlbeck_NTC	NDUFB4	256	50927
0.414174641	0.035383794	0.094	0.08	1	negative_226_Horlbeck_NTC	GTF2E1	256	50927
0.014754895	0.087863242	0.156	0.106	1	negative_226_Horlbeck_NTC	STXBP5L	256	50927
0.12917033	-0.028769872	0	0.009	1	negative_226_Horlbeck_NTC	POPDC2	256	50927
0.622843832	0.015519483	0.605	0.576	1	negative_226_Horlbeck_NTC	COX17	256	50927
0.480299507	0.015996854	0.621	0.58	1	negative_226_Horlbeck_NTC	GSK3B	256	50927
0.717101548	-0.05217041	0.164	0.168	1	negative_226_Horlbeck_NTC	LRRC58	256	50927
0.115648989	0.013778736	0.008	0.023	1	negative_226_Horlbeck_NTC	FSTL1	256	50927
0.153815415	0.020742699	0.055	0.037	1	negative_226_Horlbeck_NTC	RABL3	256	50927
0.291064782	-0.00659767	0.004	0.011	1	negative_226_Horlbeck_NTC	MCM2	256	50927
0.020348381	0.108629748	0.559	0.481	1	negative_226_Horlbeck_NTC	PODXL2	256	50927
0.203324674	-0.035170027	0.012	0.024	1	negative_226_Horlbeck_NTC	ABTB1	256	50927
0.827599206	-0.037221764	0.184	0.172	1	negative_226_Horlbeck_NTC	SEC61A1	256	50927
0.472470762	0.037325788	0.102	0.089	1	negative_226_Horlbeck_NTC	EEFSEC	256	50927
0.167841127	0.033008237	0.582	0.524	1	negative_226_Horlbeck_NTC	RAB7A	256	50927
0.601862781	-0.049545829	0.07	0.078	1	negative_226_Horlbeck_NTC	ACAD9	256	50927
0.899591852	-0.015523604	0.156	0.152	1	negative_226_Horlbeck_NTC	COPG1	256	50927
0.024438025	0.104506271	0.133	0.092	1	negative_226_Horlbeck_NTC	HMCES	256	50927
0.591980551	0.045251178	0.023	0.019	1	negative_226_Horlbeck_NTC	H1FX-AS1	256	50927
0.244966101	0.04289471	0.051	0.037	1	negative_226_Horlbeck_NTC	TPRA1	256	50927
0.866070693	-0.014589131	0.016	0.014	1	negative_226_Horlbeck_NTC	MGLL	256	50927
0.223671584	-0.129348584	0.277	0.298	1	negative_226_Horlbeck_NTC	RUVBL1	256	50927
0.028248843	0.005067801	0.02	0.008	1	negative_226_Horlbeck_NTC	GATA2	256	50927
0.726353417	-0.05634723	0.309	0.31	1	negative_226_Horlbeck_NTC	RPN1	256	50927
0.612497878	-0.002123796	0.004	0.002	1	negative_226_Horlbeck_NTC	KIAA1257	256	50927
0.199731316	0.031241654	0.102	0.079	1	negative_226_Horlbeck_NTC	ISY1	256	50927
0.133183648	-0.152941635	0.469	0.509	1	negative_226_Horlbeck_NTC	CNBP	256	50927
0.298508039	0.040176124	0.766	0.725	1	negative_226_Horlbeck_NTC	H1FX	256	50927
0.276003149	0.005913435	0.012	0.006	1	negative_226_Horlbeck_NTC	PLS1	256	50927
0.920096192	-0.009025366	0.074	0.072	1	negative_226_Horlbeck_NTC	TRPC1	256	50927
0.499286961	-0.031590763	0.016	0.022	1	negative_226_Horlbeck_NTC	PAQR9-AS1	256	50927
0.786912138	0.011093511	0.574	0.539	1	negative_226_Horlbeck_NTC	U2SURP	256	50927
0.581555769	-0.05392611	0.094	0.103	1	negative_226_Horlbeck_NTC	CHST2	256	50927
0.223995706	0.005411431	0.055	0.039	1	negative_226_Horlbeck_NTC	C3orf58	256	50927
0.695950484	-0.017628066	0.102	0.093	1	negative_226_Horlbeck_NTC	GK5	256	50927
0.211802654	0.058020254	0.184	0.153	1	negative_226_Horlbeck_NTC	XRN1	256	50927
0.359542137	0.038143577	0.07	0.057	1	negative_226_Horlbeck_NTC	ATR	256	50927
0.948689217	0.004556993	0.027	0.028	1	negative_226_Horlbeck_NTC	PCOLCE2	256	50927
0.207602281	-0.01985775	0	0.006	1	negative_226_Horlbeck_NTC	PAQR9	256	50927
0.296699492	0.019709465	0.043	0.031	1	negative_226_Horlbeck_NTC	SLC9A9	256	50927
0.344300959	-0.026117127	0.172	0.144	1	negative_226_Horlbeck_NTC	RNF13	256	50927
0.021247043	0.091954163	0.25	0.187	1	negative_226_Horlbeck_NTC	TSC22D2	256	50927
0.096220079	0.05793054	0.262	0.211	1	negative_226_Horlbeck_NTC	EIF2A	256	50927
0.611670246	0.007118856	0.484	0.46	1	negative_226_Horlbeck_NTC	SELENOT	256	50927
0.105861742	-0.032249038	0	0.01	1	negative_226_Horlbeck_NTC	ERICH6-AS1	256	50927
0.777823348	-0.009102894	0.07	0.065	1	negative_226_Horlbeck_NTC	MED12L	256	50927
0.106756422	0.000994202	0.008	0.003	1	negative_226_Horlbeck_NTC	WWTR1	256	50927
0.198561792	0.05468053	0.363	0.312	1	negative_226_Horlbeck_NTC	COMMD2	256	50927
0.217842445	0.055745939	0.715	0.684	1	negative_226_Horlbeck_NTC	PFN2	256	50927
0.088779592	0.088945556	0.305	0.252	1	negative_226_Horlbeck_NTC	SERP1	256	50927
0.795629832	0.000792709	0.062	0.059	1	negative_226_Horlbeck_NTC	SIAH2	256	50927
0.339965668	0.016597411	0.012	0.007	1	negative_226_Horlbeck_NTC	GPR171	256	50927
0.431146321	-0.007858066	0	0.002	1	negative_226_Horlbeck_NTC	P2RY13	256	50927
0.065752032	0.054699135	0.082	0.055	1	negative_226_Horlbeck_NTC	IGSF10	256	50927
0.167248771	0.05674433	0.27	0.228	1	negative_226_Horlbeck_NTC	NCBP2-AS2	256	50927
0.732237055	-0.045831301	0.238	0.219	1	negative_226_Horlbeck_NTC	SENP5	256	50927
0.012798894	0.043760022	0.059	0.031	1	negative_226_Horlbeck_NTC	MUC20	256	50927
0.056399567	0.024038896	0.039	0.021	1	negative_226_Horlbeck_NTC	MELTF-AS1	256	50927
0.683048465	-0.049947044	0.66	0.643	1	negative_226_Horlbeck_NTC	PAK2	256	50927
0.094988172	0.011466119	0.012	0.005	1	negative_226_Horlbeck_NTC	SLC51A	256	50927
0.913282553	-0.024935123	0.246	0.238	1	negative_226_Horlbeck_NTC	PIGX	256	50927
0.728590972	-0.046405069	0.195	0.2	1	negative_226_Horlbeck_NTC	FBXO45	256	50927
0.23282573	-0.071913824	0.039	0.056	1	negative_226_Horlbeck_NTC	MELTF	256	50927
0.835487293	-0.019369771	0.441	0.415	1	negative_226_Horlbeck_NTC	PPP1R2	256	50927
0.200525486	-0.055719716	0.02	0.034	1	negative_226_Horlbeck_NTC	PIGZ	256	50927
0.361967334	0.007986692	0.246	0.215	1	negative_226_Horlbeck_NTC	XXYLT1	256	50927
0.363145126	-0.010525597	0	0.003	1	negative_226_Horlbeck_NTC	LINC01063	256	50927
0.470169223	0.021000193	0.09	0.077	1	negative_226_Horlbeck_NTC	PCYT1A	256	50927
0.829327411	-0.02114588	0.195	0.186	1	negative_226_Horlbeck_NTC	ACAP2	256	50927
0.446675634	-0.002862508	0.484	0.442	1	negative_226_Horlbeck_NTC	NCBP2	256	50927
0.337757966	0.006866904	0.254	0.221	1	negative_226_Horlbeck_NTC	CEP19	256	50927
0.029564802	0.178538748	0.383	0.322	1	negative_226_Horlbeck_NTC	UBXN7	256	50927
0.280476551	-0.062689945	0.051	0.067	1	negative_226_Horlbeck_NTC	TNK2	256	50927
0.295787848	0.008826061	0.027	0.018	1	negative_226_Horlbeck_NTC	WDR53	256	50927
0.398167199	-0.055915014	0.078	0.093	1	negative_226_Horlbeck_NTC	TFRC	256	50927
0.032090248	-0.170126698	0.172	0.221	1	negative_226_Horlbeck_NTC	TCTEX1D2	256	50927
0.444546305	0.037277048	0.141	0.123	1	negative_226_Horlbeck_NTC	RNF168	256	50927
0.590014658	-0.061892146	0.387	0.391	1	negative_226_Horlbeck_NTC	RAP1GDS1	256	50927
0.431900956	-0.002819837	0.168	0.145	1	negative_226_Horlbeck_NTC	METAP1	256	50927
0.283952689	0.007248591	0.008	0.004	1	negative_226_Horlbeck_NTC	MTTP	256	50927
0.051945809	0.010377817	0.008	0.002	1	negative_226_Horlbeck_NTC	STPG2	256	50927
0.869540067	-0.025498125	0.461	0.438	1	negative_226_Horlbeck_NTC	TSPAN5	256	50927
0.70479222	-0.022097995	0.488	0.465	1	negative_226_Horlbeck_NTC	EIF4E	256	50927
0.887200434	0.002231905	0.406	0.403	1	negative_226_Horlbeck_NTC	ADH5	256	50927
0.828888641	-0.004169607	0.078	0.073	1	negative_226_Horlbeck_NTC	TRMT10A	256	50927
0.425568305	-0.007718059	0	0.002	1	negative_226_Horlbeck_NTC	CXXC4-AS1	256	50927
0.241931609	0.002647474	0.16	0.13	1	negative_226_Horlbeck_NTC	TET2	256	50927
0.591655222	0.000498972	0.078	0.069	1	negative_226_Horlbeck_NTC	GSTCD	256	50927
0.807492695	-0.015211124	0.18	0.171	1	negative_226_Horlbeck_NTC	AIMP1	256	50927
0.716107507	0.035291485	0.523	0.501	1	negative_226_Horlbeck_NTC	CXXC4	256	50927
0.348703323	-0.065919743	0.121	0.139	1	negative_226_Horlbeck_NTC	PPA2	256	50927
0.516756318	-0.054896194	0.066	0.076	1	negative_226_Horlbeck_NTC	INTS12	256	50927
0.890807168	-0.068769501	0.184	0.171	1	negative_226_Horlbeck_NTC	TBCK	256	50927
0.050882572	0.049834951	0.574	0.49	1	negative_226_Horlbeck_NTC	NDUFS4	256	50927
0.014701417	0.055256426	0.066	0.037	1	negative_226_Horlbeck_NTC	SNX18	256	50927
0.194964507	-0.023441115	0	0.007	1	negative_226_Horlbeck_NTC	GPX8	256	50927
0.264203739	-0.092312151	0.051	0.067	1	negative_226_Horlbeck_NTC	ARL15	256	50927
0.146026063	0.002353677	0.008	0.003	1	negative_226_Horlbeck_NTC	CCNO	256	50927
0.375735147	0.052508447	0.402	0.366	1	negative_226_Horlbeck_NTC	DHX29	256	50927
0.420954292	-0.015427859	0.004	0.009	1	negative_226_Horlbeck_NTC	ZNF596	256	50927
0.25219668	0.035114898	0.18	0.151	1	negative_226_Horlbeck_NTC	FBXO25	256	50927
0.74975441	-0.008033822	0.004	0.005	1	negative_226_Horlbeck_NTC	DLGAP2	256	50927
0.211924215	0.052847831	0.062	0.046	1	negative_226_Horlbeck_NTC	TDRP	256	50927
0.576683939	-0.068441985	0.266	0.275	1	negative_226_Horlbeck_NTC	ERICH1	256	50927
0.791629326	-0.03083739	0.035	0.038	1	negative_226_Horlbeck_NTC	MAP3K1	256	50927
0.405535004	0.041176357	0.055	0.044	1	negative_226_Horlbeck_NTC	SETD9	256	50927
0.661060634	0.011156137	0.398	0.374	1	negative_226_Horlbeck_NTC	GPBP1	256	50927
0.995610144	0.013059561	0.078	0.079	1	negative_226_Horlbeck_NTC	PLPP1	256	50927
0.798627534	-0.039731794	0.031	0.034	1	negative_226_Horlbeck_NTC	SLC38A9	256	50927
0.79757923	0.009564792	0.102	0.096	1	negative_226_Horlbeck_NTC	IL6ST	256	50927
0.407047086	-0.042975664	0.051	0.063	1	negative_226_Horlbeck_NTC	MIER3	256	50927
0.323074929	-0.090194366	0.109	0.128	1	negative_226_Horlbeck_NTC	RANBP17	256	50927
0.484874332	-0.02900139	0.012	0.017	1	negative_226_Horlbeck_NTC	TLX3	256	50927
0.129415595	-0.087762081	0.852	0.873	1	negative_226_Horlbeck_NTC	NPM1	256	50927
0.419116077	-0.01043634	0.176	0.152	1	negative_226_Horlbeck_NTC	FGF18	256	50927
0.382402781	-0.070037288	0.215	0.234	1	negative_226_Horlbeck_NTC	UBTD2	256	50927
0.747139417	0.004562427	0.039	0.035	1	negative_226_Horlbeck_NTC	STK10	256	50927
0.698734212	-0.001710065	0.504	0.471	1	negative_226_Horlbeck_NTC	FBXW11	256	50927
0.794421959	-0.076703638	0.117	0.117	1	negative_226_Horlbeck_NTC	SH3PXD2B	256	50927
0.264017546	-0.015617934	0	0.005	1	negative_226_Horlbeck_NTC	SCGN	256	50927
0.162886918	0.133612925	0.797	0.769	1	negative_226_Horlbeck_NTC	HIST1H4C	256	50927
0.039586816	0.101027726	0.34	0.272	1	negative_226_Horlbeck_NTC	HIST1H2AC	256	50927
0.17039998	-0.076036136	0.031	0.049	1	negative_226_Horlbeck_NTC	HIST1H1E	256	50927
0.039208284	0.094312505	0.164	0.12	1	negative_226_Horlbeck_NTC	HIST1H2BD	256	50927
0.995445808	-0.012036774	0.023	0.023	1	negative_226_Horlbeck_NTC	HIST1H2BE	256	50927
0.400899128	-0.008681173	0	0.003	1	negative_226_Horlbeck_NTC	HIST1H2BF	256	50927
0.637171637	0.013071369	0.035	0.03	1	negative_226_Horlbeck_NTC	HIST1H4E	256	50927
0.055518427	0.037278903	0.059	0.036	1	negative_226_Horlbeck_NTC	HIST1H2AE	256	50927
0.082640849	0.049916384	0.055	0.035	1	negative_226_Horlbeck_NTC	HIST1H3E	256	50927
0.081920696	0.00189068	0.008	0.002	1	negative_226_Horlbeck_NTC	BTN3A2	256	50927
0.679761854	0.02882855	0.02	0.016	1	negative_226_Horlbeck_NTC	BTN2A2	256	50927
1.23E-07	0.03730381	0.023	0.004	0.001871515	negative_226_Horlbeck_NTC	BTN3A1	256	50927
0.033087431	0.088275809	0.238	0.181	1	negative_226_Horlbeck_NTC	BTN2A1	256	50927
0.382901007	0.029549718	0.102	0.086	1	negative_226_Horlbeck_NTC	HCG11	256	50927
0.582459029	0.024336452	0.023	0.019	1	negative_226_Horlbeck_NTC	HMGN4	256	50927
0.260061465	0.02627713	0.156	0.13	1	negative_226_Horlbeck_NTC	ABT1	256	50927
0.025155913	0.043485206	0.02	0.007	1	negative_226_Horlbeck_NTC	LINC00240	256	50927
0.522081643	-0.006797664	0.004	0.007	1	negative_226_Horlbeck_NTC	HIST1H2AG	256	50927
0.427094035	-0.007531281	0.023	0.033	1	negative_226_Horlbeck_NTC	HIST1H1C	256	50927
0.014831956	0.02653185	0.02	0.007	1	negative_226_Horlbeck_NTC	HIST1H2BC	256	50927
0.221054759	-0.036800103	0.02	0.033	1	negative_226_Horlbeck_NTC	HIST1H2BG	256	50927
0.178248528	-0.023704751	0	0.007	1	negative_226_Horlbeck_NTC	HIST1H1D	256	50927
0.946492341	0.005954701	0.023	0.023	1	negative_226_Horlbeck_NTC	HIST1H4H	256	50927
0.371933857	-0.090885726	0.266	0.287	1	negative_226_Horlbeck_NTC	ZNF322	256	50927
0.817960139	-0.014855443	0.008	0.009	1	negative_226_Horlbeck_NTC	HIST1H2BJ	256	50927
0.213312714	0.036532161	0.035	0.023	1	negative_226_Horlbeck_NTC	ZNF391	256	50927
0.14634143	-0.001747568	0.008	0.003	1	negative_226_Horlbeck_NTC	HIST1H3H	256	50927
0.849718324	-0.005507119	0.004	0.005	1	negative_226_Horlbeck_NTC	HIST1H4J	256	50927
0.470480252	0.00823479	0.02	0.014	1	negative_226_Horlbeck_NTC	HIST1H2BN	256	50927
0.288544256	0.012671708	0.012	0.006	1	negative_226_Horlbeck_NTC	ZNF165	256	50927
0.815582834	-0.043292786	0.059	0.054	1	negative_226_Horlbeck_NTC	ZSCAN16	256	50927
0.394984512	-0.000579326	0.094	0.078	1	negative_226_Horlbeck_NTC	ZKSCAN8	256	50927
0.133874649	0.037686596	0.133	0.103	1	negative_226_Horlbeck_NTC	ZSCAN9	256	50927
0.764270934	-0.051500603	0.094	0.085	1	negative_226_Horlbeck_NTC	ZSCAN26	256	50927
0.595320638	-0.060784433	0.09	0.098	1	negative_226_Horlbeck_NTC	PGBD1	256	50927
0.618335375	0.007094378	0.027	0.023	1	negative_226_Horlbeck_NTC	ZKSCAN3	256	50927
0.159582571	0.025495013	0.043	0.028	1	negative_226_Horlbeck_NTC	ZNF184	256	50927
0.410194643	0.0156756	0.008	0.004	1	negative_226_Horlbeck_NTC	HIST1H2AK	256	50927
0.127121974	0.064006674	0.438	0.382	1	negative_226_Horlbeck_NTC	ZSCAN16-AS1	256	50927
0.07477691	0.033656173	0.035	0.019	1	negative_226_Horlbeck_NTC	ZKSCAN4	256	50927
0.099890602	-0.032412857	0	0.01	1	negative_226_Horlbeck_NTC	ZSCAN31	256	50927
0.744932053	-0.020472234	0.047	0.051	1	negative_226_Horlbeck_NTC	ZSCAN12	256	50927
0.767250111	0.013479058	0.016	0.014	1	negative_226_Horlbeck_NTC	ZSCAN23	256	50927
1.10E-06	0.231126206	0.223	0.121	0.016679595	negative_226_Horlbeck_NTC	RPP30	256	50927
0.427370266	-0.0275854	0.117	0.099	1	negative_226_Horlbeck_NTC	IFIT5	256	50927
0.520126216	-0.024903092	0.023	0.03	1	negative_226_Horlbeck_NTC	KIF20B	256	50927
0.174262482	-0.063766326	0.039	0.059	1	negative_226_Horlbeck_NTC	STAMBPL1	256	50927
0.822034941	0.010832895	0.016	0.014	1	negative_226_Horlbeck_NTC	IFIT3	256	50927
0.27959341	0.03184647	0.098	0.079	1	negative_226_Horlbeck_NTC	PANK1	256	50927
0.28113696	0.040306563	0.035	0.025	1	negative_226_Horlbeck_NTC	HTR7	256	50927
0.444623625	-0.013047038	0.078	0.065	1	negative_226_Horlbeck_NTC	LIPA	256	50927
0.4846078	-0.006409604	0	0.002	1	negative_226_Horlbeck_NTC	HCG25	256	50927
0.815083919	0.012827097	0.992	0.989	1	negative_226_Horlbeck_NTC	RPS18	256	50927
0.808021014	-0.029967859	0.02	0.022	1	negative_226_Horlbeck_NTC	B3GALT4	256	50927
0.655319711	-0.0408278	0.312	0.288	1	negative_226_Horlbeck_NTC	PFDN6	256	50927
0.039092391	0.067949144	0.137	0.097	1	negative_226_Horlbeck_NTC	PHF1	256	50927
0.05453491	0.09037425	0.176	0.133	1	negative_226_Horlbeck_NTC	SYNGAP1	256	50927
0.024017126	-0.168945756	0.312	0.371	1	negative_226_Horlbeck_NTC	HMGA1	256	50927
0.328706514	0.008097362	0.012	0.007	1	negative_226_Horlbeck_NTC	PACSIN1	256	50927
0.981975864	-0.046431056	0.352	0.33	1	negative_226_Horlbeck_NTC	SNRPC	256	50927
0.986663802	-0.014359257	0.062	0.062	1	negative_226_Horlbeck_NTC	UHRF1BP1	256	50927
0.335431246	0.007484135	0.16	0.135	1	negative_226_Horlbeck_NTC	ANKS1A	256	50927
0.065115979	0.057093583	0.098	0.067	1	negative_226_Horlbeck_NTC	SCUBE3	256	50927
0.103033322	-0.093203882	0.051	0.077	1	negative_226_Horlbeck_NTC	VPS52	256	50927
0.391658401	-0.029070947	0.156	0.133	1	negative_226_Horlbeck_NTC	WDR46	256	50927
0.747830332	-0.015657953	0.129	0.12	1	negative_226_Horlbeck_NTC	RGL2	256	50927
0.631454993	-0.001165288	0.102	0.092	1	negative_226_Horlbeck_NTC	TAPBP	256	50927
0.955282818	-0.004630897	0.102	0.099	1	negative_226_Horlbeck_NTC	ZBTB22	256	50927
0.004585705	0.078636548	0.199	0.133	1	negative_226_Horlbeck_NTC	DAXX	256	50927
0.890256564	-0.011434856	0.762	0.733	1	negative_226_Horlbeck_NTC	CUTA	256	50927
0.878741114	0.004097388	0.031	0.03	1	negative_226_Horlbeck_NTC	BAK1	256	50927
0.503868108	0.05325217	0.336	0.314	1	negative_226_Horlbeck_NTC	UQCC2	256	50927
0.092171546	0.032130635	0.09	0.063	1	negative_226_Horlbeck_NTC	LEMD2	256	50927
0.03179886	0.030035904	0.098	0.063	1	negative_226_Horlbeck_NTC	GRM4	256	50927
0.882349749	-0.031204261	0.746	0.751	1	negative_226_Horlbeck_NTC	NUDT3	256	50927
0.440691403	-0.007079117	0	0.002	1	negative_226_Horlbeck_NTC	RPS10-NUDT3	256	50927
0.522724664	-0.023478469	0.391	0.355	1	negative_226_Horlbeck_NTC	RPS10	256	50927
0.049539249	0.109217833	0.109	0.077	1	negative_226_Horlbeck_NTC	C6orf106	256	50927
0.151296043	-0.183234042	0.453	0.465	1	negative_226_Horlbeck_NTC	TAF11	256	50927
0.377844256	-0.047378798	0.879	0.868	1	negative_226_Horlbeck_NTC	TPI1	256	50927
0.736738545	-0.00878303	0.059	0.064	1	negative_226_Horlbeck_NTC	LRRC23	256	50927
0.301216889	-0.083045421	0.738	0.757	1	negative_226_Horlbeck_NTC	ENO2	256	50927
0.862067246	-0.034044683	0.395	0.376	1	negative_226_Horlbeck_NTC	ATN1	256	50927
0.486906384	-0.003681916	0.777	0.726	1	negative_226_Horlbeck_NTC	C12orf57	256	50927
0.129818938	0.062927651	0.094	0.069	1	negative_226_Horlbeck_NTC	EMG1	256	50927
0.406005992	-0.008708291	0	0.003	1	negative_226_Horlbeck_NTC	C1S	256	50927
0.998136959	-0.003090618	0.004	0.004	1	negative_226_Horlbeck_NTC	C1RL-AS1	256	50927
0.128623278	0.073575893	0.316	0.27	1	negative_226_Horlbeck_NTC	CLSTN3	256	50927
0.042949985	0.044429247	0.152	0.109	1	negative_226_Horlbeck_NTC	PEX5	256	50927
0.00383708	0.129860931	0.109	0.065	1	negative_226_Horlbeck_NTC	FOXJ2	256	50927
0.066447782	-0.189541995	0.395	0.423	1	negative_226_Horlbeck_NTC	NECAP1	256	50927
0.013090813	0.057976978	0.02	0.007	1	negative_226_Horlbeck_NTC	CLEC4A	256	50927
0.619410636	-0.002483874	0.047	0.04	1	negative_226_Horlbeck_NTC	FAM66C	256	50927
0.07191531	0.07050084	0.199	0.156	1	negative_226_Horlbeck_NTC	RIMKLB	256	50927
0.723579784	0.002860447	0.031	0.028	1	negative_226_Horlbeck_NTC	SPSB2	256	50927
0.408358304	0.05594929	0.5	0.464	1	negative_226_Horlbeck_NTC	PHB2	256	50927
0.759626753	0.002441422	0.102	0.095	1	negative_226_Horlbeck_NTC	LPCAT3	256	50927
0.05029155	0.02985332	0.016	0.006	1	negative_226_Horlbeck_NTC	C1RL	256	50927
0.267658585	-0.135346349	0.117	0.137	1	negative_226_Horlbeck_NTC	CD163L1	256	50927
0.758654556	-0.080974677	0.145	0.145	1	negative_226_Horlbeck_NTC	SLC2A3	256	50927
0.703550449	0.007357254	0.016	0.013	1	negative_226_Horlbeck_NTC	LINC00937	256	50927
0.232375169	-0.011213136	0.191	0.157	1	negative_226_Horlbeck_NTC	PHC1	256	50927
0.630990636	0.007606152	0.055	0.048	1	negative_226_Horlbeck_NTC	KLRG1	256	50927
0.097482453	0.067612757	0.27	0.223	1	negative_226_Horlbeck_NTC	M6PR	256	50927
0.438800905	-0.013913955	0.004	0.008	1	negative_226_Horlbeck_NTC	MAPK13	256	50927
0.139151791	0.049069157	0.117	0.09	1	negative_226_Horlbeck_NTC	BRPF3	256	50927
0.049536318	0.0997632	0.227	0.175	1	negative_226_Horlbeck_NTC	KCTD20	256	50927
0.082717572	0.084456325	0.734	0.659	1	negative_226_Horlbeck_NTC	SRSF3	256	50927
0.005175605	0.051791386	0.031	0.012	1	negative_226_Horlbeck_NTC	CDKN1A	256	50927
0.594281852	0.018037185	0.203	0.186	1	negative_226_Horlbeck_NTC	C6orf89	256	50927
0.579279219	-0.03669324	0.031	0.038	1	negative_226_Horlbeck_NTC	PIM1	256	50927
0.81523015	-0.010987923	0.051	0.054	1	negative_226_Horlbeck_NTC	TBC1D22B	256	50927
0.844277666	-0.035805161	0.207	0.207	1	negative_226_Horlbeck_NTC	RNF8	256	50927
0.995778131	-0.041823723	0.094	0.091	1	negative_226_Horlbeck_NTC	CMTR1	256	50927
0.643562242	-0.014824378	0.207	0.19	1	negative_226_Horlbeck_NTC	ZFAND3	256	50927
0.028868011	0.03873451	0.148	0.103	1	negative_226_Horlbeck_NTC	STK38	256	50927
0.959419328	0.002266502	0.012	0.012	1	negative_226_Horlbeck_NTC	CPNE5	256	50927
0.544943869	0.000673695	0.27	0.247	1	negative_226_Horlbeck_NTC	PPIL1	256	50927
0.464660032	0.025215701	0.711	0.677	1	negative_226_Horlbeck_NTC	MTCH1	256	50927
0.079054898	0.018098987	0.012	0.004	1	negative_226_Horlbeck_NTC	TMEM217	256	50927
0.166792019	0.067508408	0.43	0.382	1	negative_226_Horlbeck_NTC	CCDC167	256	50927
0.009313155	0.149223962	0.336	0.263	1	negative_226_Horlbeck_NTC	MDGA1	256	50927
0.319986252	0.013808772	0.031	0.022	1	negative_226_Horlbeck_NTC	TJAP1	256	50927
0.062609459	0.062398004	0.105	0.074	1	negative_226_Horlbeck_NTC	POLR1C	256	50927
0.877387422	-0.00740694	0.02	0.021	1	negative_226_Horlbeck_NTC	POLH	256	50927
0.169630283	-0.081408004	0.07	0.095	1	negative_226_Horlbeck_NTC	MAD2L1BP	256	50927
0.295057398	-0.008073314	0.027	0.018	1	negative_226_Horlbeck_NTC	RSPH9	256	50927
0.005058388	0.075608437	0.043	0.019	1	negative_226_Horlbeck_NTC	VEGFA	256	50927
0.650317289	-0.016065257	0.219	0.202	1	negative_226_Horlbeck_NTC	TMEM63B	256	50927
0.243960448	-0.064336234	0.031	0.046	1	negative_226_Horlbeck_NTC	SLC29A1	256	50927
0.054098141	-0.044728512	1	0.997	1	negative_226_Horlbeck_NTC	HSP90AB1	256	50927
0.785002372	0.012014268	0.113	0.107	1	negative_226_Horlbeck_NTC	TMEM151B	256	50927
0.152141864	-0.155147561	0.262	0.289	1	negative_226_Horlbeck_NTC	CDC5L	256	50927
0.262877642	0.001076482	0.105	0.083	1	negative_226_Horlbeck_NTC	LRRC73	256	50927
0.965912421	-0.021500478	0.449	0.433	1	negative_226_Horlbeck_NTC	YIPF3	256	50927
0.760166238	0.004170908	0.113	0.107	1	negative_226_Horlbeck_NTC	XPO5	256	50927
0.831100017	-0.007662443	0.047	0.05	1	negative_226_Horlbeck_NTC	GTPBP2	256	50927
0.040826817	0.078243919	0.141	0.101	1	negative_226_Horlbeck_NTC	MRPS18A	256	50927
0.326105999	0.078216438	0.305	0.276	1	negative_226_Horlbeck_NTC	MRPL14	256	50927
0.330653526	0.00792494	0.09	0.073	1	negative_226_Horlbeck_NTC	SLC35B2	256	50927
0.663608579	0.017641472	0.035	0.03	1	negative_226_Horlbeck_NTC	NFKBIE	256	50927
0.067916098	0.011843558	0.008	0.002	1	negative_226_Horlbeck_NTC	TCTE1	256	50927
0.432992764	-0.019832666	0.012	0.018	1	negative_226_Horlbeck_NTC	AARS2	256	50927
0.572524654	-0.002859753	0.055	0.047	1	negative_226_Horlbeck_NTC	SUPT3H	256	50927
0.613151008	0.003540306	0.055	0.048	1	negative_226_Horlbeck_NTC	SIRT5	256	50927
0.12139628	0.076220215	0.488	0.424	1	negative_226_Horlbeck_NTC	NOL7	256	50927
0.084598278	0.03241099	0.02	0.009	1	negative_226_Horlbeck_NTC	RNF182	256	50927
0.131759306	0.019831567	0.035	0.021	1	negative_226_Horlbeck_NTC	CD83	256	50927
0.610157699	-0.007465219	0.18	0.163	1	negative_226_Horlbeck_NTC	TBC1D7	256	50927
0.874639038	-0.051020726	0.203	0.201	1	negative_226_Horlbeck_NTC	GFOD1	256	50927
0.216350649	0.023079638	0.227	0.188	1	negative_226_Horlbeck_NTC	RANBP9	256	50927
0.404470291	-0.003997166	0.254	0.223	1	negative_226_Horlbeck_NTC	MCUR1	256	50927
0.016975824	0.072091174	0.043	0.021	1	negative_226_Horlbeck_NTC	RBM24	256	50927
0.08875884	0.104286549	0.172	0.134	1	negative_226_Horlbeck_NTC	CAP2	256	50927
0.599587673	0.026732954	0.238	0.218	1	negative_226_Horlbeck_NTC	FAM8A1	256	50927
0.070923364	0.046261863	0.094	0.064	1	negative_226_Horlbeck_NTC	KDM1B	256	50927
0.391317374	-0.005959277	0.137	0.116	1	negative_226_Horlbeck_NTC	NUP153	256	50927
0.781607764	-0.00765584	0.066	0.062	1	negative_226_Horlbeck_NTC	KIF13A	256	50927
0.580581388	-0.005331889	0.004	0.007	1	negative_226_Horlbeck_NTC	NHLRC1	256	50927
0.394626294	0.01771736	0.078	0.064	1	negative_226_Horlbeck_NTC	TPMT	256	50927
0.833394437	-0.027177581	0.555	0.515	1	negative_226_Horlbeck_NTC	DEK	256	50927
0.296752188	0.018563931	0.129	0.107	1	negative_226_Horlbeck_NTC	FOCAD	256	50927
0.613775658	0.034718167	0.07	0.063	1	negative_226_Horlbeck_NTC	MTAP	256	50927
0.011484062	0.118684977	0.301	0.229	1	negative_226_Horlbeck_NTC	MLLT3	256	50927
1.72E-10	0.056655958	0.02	0.002	2.62E-06	negative_226_Horlbeck_NTC	HACD4	256	50927
0.037947113	0.088207136	0.449	0.375	1	negative_226_Horlbeck_NTC	KLHL9	256	50927
0.075624498	-0.097903678	0.031	0.056	1	negative_226_Horlbeck_NTC	ITGB8	256	50927
0.37696864	0.012554618	0.113	0.095	1	negative_226_Horlbeck_NTC	SP4	256	50927
0.967810481	0.011973266	0.383	0.378	1	negative_226_Horlbeck_NTC	RRAGA	256	50927
0.660610319	-0.017129685	0.027	0.032	1	negative_226_Horlbeck_NTC	DENND4C	256	50927
0.455209499	0.005065512	0.07	0.059	1	negative_226_Horlbeck_NTC	HAUS6	256	50927
0.748798694	0.022772509	0.008	0.006	1	negative_226_Horlbeck_NTC	PLIN2	256	50927
0.91059363	0.043520635	0.887	0.897	1	negative_226_Horlbeck_NTC	RPS6	256	50927
0.722062754	0.001682817	0.043	0.038	1	negative_226_Horlbeck_NTC	SLC24A2	256	50927
0.489087744	-0.000274908	0.461	0.424	1	negative_226_Horlbeck_NTC	ZFAND5	256	50927
0.948823362	-0.001105562	0.016	0.016	1	negative_226_Horlbeck_NTC	ZC3H12B	256	50927
0.075058284	0.005883735	0.027	0.014	1	negative_226_Horlbeck_NTC	MSN	256	50927
0.858883503	0.03519113	0.074	0.072	1	negative_226_Horlbeck_NTC	LAS1L	256	50927
0.397429047	0.023503072	0.008	0.004	1	negative_226_Horlbeck_NTC	NXT2	256	50927
0.12286179	0.044571823	0.09	0.065	1	negative_226_Horlbeck_NTC	TMEM164	256	50927
0.136615062	-0.149755184	0.488	0.504	1	negative_226_Horlbeck_NTC	ACSL4	256	50927
0.925877331	-0.023118532	0.027	0.026	1	negative_226_Horlbeck_NTC	AMMECR1	256	50927
0.618801336	0.00313033	0.012	0.016	1	negative_226_Horlbeck_NTC	FRMPD4	256	50927
0.295279321	-0.013359165	0	0.004	1	negative_226_Horlbeck_NTC	PRPS2	256	50927
0.683143898	0.078264215	0.996	0.996	1	negative_226_Horlbeck_NTC	TMSB4X	256	50927
0.865506832	-0.004129818	0.016	0.017	1	negative_226_Horlbeck_NTC	TCEANC	256	50927
0.769409234	0.008169457	0.082	0.077	1	negative_226_Horlbeck_NTC	RAB9A	256	50927
0.566111872	-0.024993443	0.168	0.149	1	negative_226_Horlbeck_NTC	OFD1	256	50927
0.433043438	-0.083932645	0.148	0.162	1	negative_226_Horlbeck_NTC	TRAPPC2	256	50927
0.878672321	-0.012698058	0.309	0.307	1	negative_226_Horlbeck_NTC	GPM6B	256	50927
0.431222326	-0.01576764	0.02	0.028	1	negative_226_Horlbeck_NTC	PNMA3	256	50927
0.591575532	-0.030346564	0.059	0.067	1	negative_226_Horlbeck_NTC	PNMA6A	256	50927
0.026398562	0.052356764	0.086	0.053	1	negative_226_Horlbeck_NTC	ZNF275	256	50927
0.102789694	-0.000196736	0.227	0.177	1	negative_226_Horlbeck_NTC	ATP2B3	256	50927
0.264750517	0.062791023	0.117	0.095	1	negative_226_Horlbeck_NTC	SLC6A8	256	50927
0.970529571	-0.008778257	0.023	0.024	1	negative_226_Horlbeck_NTC	ABCD1	256	50927
0.893976953	-0.055441762	0.699	0.676	1	negative_226_Horlbeck_NTC	SSR4	256	50927
0.473928684	-0.044775209	0.023	0.031	1	negative_226_Horlbeck_NTC	TMEM187	256	50927
0.784189419	-0.097908428	0.18	0.177	1	negative_226_Horlbeck_NTC	EMD	256	50927
0.011603177	0.090717472	0.988	0.994	1	negative_226_Horlbeck_NTC	RPL10	256	50927
0.300224716	0.018976218	0.062	0.048	1	negative_226_Horlbeck_NTC	TAZ	256	50927
0.39986682	-0.006124947	0.539	0.534	1	negative_226_Horlbeck_NTC	ATP6AP1	256	50927
0.765477594	-0.003023143	0.785	0.795	1	negative_226_Horlbeck_NTC	GDI1	256	50927
0.117165582	-0.173347978	0.352	0.381	1	negative_226_Horlbeck_NTC	FAM50A	256	50927
0.469029314	-0.003512178	0.16	0.139	1	negative_226_Horlbeck_NTC	PLXNA3	256	50927
0.719592301	-0.047817948	0.055	0.059	1	negative_226_Horlbeck_NTC	IKBKG	256	50927
0.436614781	-0.051152139	0.148	0.165	1	negative_226_Horlbeck_NTC	DKC1	256	50927
0.575646792	-0.007048358	0.074	0.065	1	negative_226_Horlbeck_NTC	F8A1	256	50927
0.975339722	0.007699456	0.008	0.008	1	negative_226_Horlbeck_NTC	HAUS7	256	50927
0.036396681	0.060671918	0.031	0.015	1	negative_226_Horlbeck_NTC	PNCK	256	50927
0.17044057	-0.119418264	0.445	0.458	1	negative_226_Horlbeck_NTC	BCAP31	256	50927
0.766612045	-0.066120471	0.293	0.29	1	negative_226_Horlbeck_NTC	IDH3G	256	50927
0.751677892	-0.066946225	0.281	0.282	1	negative_226_Horlbeck_NTC	PDZD4	256	50927
0.26072071	0.050336353	0.559	0.529	1	negative_226_Horlbeck_NTC	L1CAM	256	50927
0.873617559	0.004668375	0.004	0.003	1	negative_226_Horlbeck_NTC	ARHGAP4	256	50927
0.792324874	-0.031667979	0.426	0.406	1	negative_226_Horlbeck_NTC	NAA10	256	50927
0.635982459	2.66E-05	0.004	0.006	1	negative_226_Horlbeck_NTC	RENBP	256	50927
0.165375687	0.038451647	0.277	0.233	1	negative_226_Horlbeck_NTC	HCFC1	256	50927
0.167737726	-0.060756163	0.027	0.045	1	negative_226_Horlbeck_NTC	IRAK1	256	50927
0.57314549	-0.069361788	0.422	0.414	1	negative_226_Horlbeck_NTC	MECP2	256	50927
0.455060704	-0.02512202	0.023	0.032	1	negative_226_Horlbeck_NTC	FLNA	256	50927
0.771568693	-0.004015858	0.031	0.028	1	negative_226_Horlbeck_NTC	DNASE1L1	256	50927
0.035657181	0.103395686	0.402	0.325	1	negative_226_Horlbeck_NTC	LAGE3	256	50927
0.400108052	-0.045387043	0.125	0.144	1	negative_226_Horlbeck_NTC	UBL4A	256	50927
0.66839263	0.04006828	0.027	0.023	1	negative_226_Horlbeck_NTC	SLC10A3	256	50927
0.612676613	0.029992	0.133	0.122	1	negative_226_Horlbeck_NTC	FAM3A	256	50927
0.964438192	-0.010357633	0.117	0.118	1	negative_226_Horlbeck_NTC	G6PD	256	50927
0.677980846	-0.039138729	0.047	0.052	1	negative_226_Horlbeck_NTC	MPP1	256	50927
0.902213114	-0.003868882	0.008	0.007	1	negative_226_Horlbeck_NTC	TTLL9	256	50927
0.206848665	0.0375426	0.133	0.106	1	negative_226_Horlbeck_NTC	XKR7	256	50927
0.447500047	-0.02318194	0.004	0.008	1	negative_226_Horlbeck_NTC	CCM2L	256	50927
0.63697992	0.005923572	0.191	0.175	1	negative_226_Horlbeck_NTC	TM9SF4	256	50927
0.260596381	-0.048568939	0.016	0.027	1	negative_226_Horlbeck_NTC	POFUT1	256	50927
0.549695417	-0.011464074	0.422	0.386	1	negative_226_Horlbeck_NTC	KIF3B	256	50927
0.334517443	-0.11728931	0.172	0.19	1	negative_226_Horlbeck_NTC	ASXL1	256	50927
0.417973705	0.008260921	0.012	0.007	1	negative_226_Horlbeck_NTC	DNMT3B	256	50927
0.56891909	0.019703758	0.43	0.407	1	negative_226_Horlbeck_NTC	MAPRE1	256	50927
0.198304478	0.018768388	0.191	0.157	1	negative_226_Horlbeck_NTC	CBFA2T2	256	50927
0.100478218	0.040226876	0.02	0.01	1	negative_226_Horlbeck_NTC	ZNF341	256	50927
0.445710111	0.005446516	0.062	0.051	1	negative_226_Horlbeck_NTC	DUSP15	256	50927
0.002421717	0.158887245	0.348	0.258	1	negative_226_Horlbeck_NTC	PDRG1	256	50927
0.393395878	-0.019879236	0.055	0.043	1	negative_226_Horlbeck_NTC	PLAGL2	256	50927
0.574013996	-0.030089542	0.309	0.278	1	negative_226_Horlbeck_NTC	NOL4L	256	50927
0.841044327	-0.031046333	0.387	0.365	1	negative_226_Horlbeck_NTC	COMMD7	256	50927
0.485578046	0.017636396	0.105	0.092	1	negative_226_Horlbeck_NTC	CDK5RAP1	256	50927
0.533269998	0.005100502	0.035	0.028	1	negative_226_Horlbeck_NTC	SNTA1	256	50927
0.450601986	0.002831779	0.113	0.097	1	negative_226_Horlbeck_NTC	NECAB3	256	50927
0.249594576	0.014845901	0.02	0.012	1	negative_226_Horlbeck_NTC	E2F1	256	50927
0.028740139	0.083633494	0.086	0.054	1	negative_226_Horlbeck_NTC	PXMP4	256	50927
0.462003723	-0.071755708	0.453	0.459	1	negative_226_Horlbeck_NTC	RAP1B	256	50927
0.15686129	0.033456943	0.047	0.031	1	negative_226_Horlbeck_NTC	MDM1	256	50927
0.695916227	-0.015402751	0.117	0.126	1	negative_226_Horlbeck_NTC	NAA40	256	50927
0.607220867	-0.003118022	0.902	0.88	1	negative_226_Horlbeck_NTC	COX8A	256	50927
0.966305939	0.003430388	0.367	0.364	1	negative_226_Horlbeck_NTC	OTUB1	256	50927
0.288467197	0.021160881	0.031	0.022	1	negative_226_Horlbeck_NTC	FLRT1	256	50927
0.966442471	0.015399208	0.496	0.482	1	negative_226_Horlbeck_NTC	STIP1	256	50927
0.104057748	0.031637773	0.094	0.067	1	negative_226_Horlbeck_NTC	NUDT22	256	50927
0.442006156	-0.013711101	0.129	0.111	1	negative_226_Horlbeck_NTC	DNAJC4	256	50927
0.965382069	-0.050700248	0.289	0.279	1	negative_226_Horlbeck_NTC	VEGFB	256	50927
0.306748873	0.032053039	0.535	0.486	1	negative_226_Horlbeck_NTC	FKBP2	256	50927
0.406461594	-0.019207467	0.004	0.009	1	negative_226_Horlbeck_NTC	PLCB3	256	50927
0.09995781	0.080812353	0.176	0.139	1	negative_226_Horlbeck_NTC	GPR137	256	50927
0.49040914	-0.011180513	0.008	0.013	1	negative_226_Horlbeck_NTC	KCNK4	256	50927
0.49414545	-0.045642558	0.039	0.048	1	negative_226_Horlbeck_NTC	ESRRA	256	50927
0.039800674	-0.131441644	0.91	0.908	1	negative_226_Horlbeck_NTC	PRDX5	256	50927
0.424913883	-0.01376871	0.004	0.009	1	negative_226_Horlbeck_NTC	CCDC88B	256	50927
0.352746611	-0.029810967	0.023	0.034	1	negative_226_Horlbeck_NTC	RPS6KA4	256	50927
0.329329239	0.009007973	0.309	0.271	1	negative_226_Horlbeck_NTC	PPP2R5B	256	50927
0.189295161	-0.118328926	0.289	0.321	1	negative_226_Horlbeck_NTC	ARL2	256	50927
0.031839402	0.02196324	0.008	0.002	1	negative_226_Horlbeck_NTC	SNX15	256	50927
0.004691409	0.13813347	0.258	0.185	1	negative_226_Horlbeck_NTC	SAC3D1	256	50927
0.030390589	0.064363453	0.164	0.117	1	negative_226_Horlbeck_NTC	ZFPL1	256	50927
0.595861201	0.015709558	0.145	0.131	1	negative_226_Horlbeck_NTC	VPS51	256	50927
0.411602656	0.022497232	0.492	0.454	1	negative_226_Horlbeck_NTC	TM7SF2	256	50927
0.84449047	-0.077020385	0.129	0.129	1	negative_226_Horlbeck_NTC	MRPL49	256	50927
0.010685173	0.116618625	0.312	0.236	1	negative_226_Horlbeck_NTC	CAPN1	256	50927
0.278859184	-0.028673732	0.004	0.011	1	negative_226_Horlbeck_NTC	POLA2	256	50927
0.122526415	0.045322591	0.043	0.027	1	negative_226_Horlbeck_NTC	CDC42EP2	256	50927
0.135249813	0.053983648	0.285	0.24	1	negative_226_Horlbeck_NTC	DPF2	256	50927
0.63103042	0.011238372	0.023	0.019	1	negative_226_Horlbeck_NTC	TIGD3	256	50927
0.29164896	0.013492829	0.02	0.012	1	negative_226_Horlbeck_NTC	FRMD8	256	50927
0.06161389	0.137123181	0.609	0.533	1	negative_226_Horlbeck_NTC	NEAT1	256	50927
0.103241967	0.049307712	1	1	1	negative_226_Horlbeck_NTC	MALAT1	256	50927
0.047823962	0.070199054	0.195	0.148	1	negative_226_Horlbeck_NTC	SCYL1	256	50927
0.161488772	0.076027193	0.086	0.065	1	negative_226_Horlbeck_NTC	SSSCA1	256	50927
0.689042027	0.00605386	0.398	0.372	1	negative_226_Horlbeck_NTC	FAM89B	256	50927
0.095498017	-0.032510721	0	0.011	1	negative_226_Horlbeck_NTC	EHBP1L1	256	50927
0.260615297	-0.002944186	0.051	0.037	1	negative_226_Horlbeck_NTC	PCNX3	256	50927
0.0830549	0.040188436	0.02	0.009	1	negative_226_Horlbeck_NTC	SIPA1	256	50927
0.048001801	0.09345732	0.156	0.116	1	negative_226_Horlbeck_NTC	KAT5	256	50927
0.065066364	0.067604879	0.07	0.046	1	negative_226_Horlbeck_NTC	SNX32	256	50927
0.602388713	0.026054214	0.137	0.125	1	negative_226_Horlbeck_NTC	MUS81	256	50927
0.005239221	0.130137399	0.188	0.128	1	negative_226_Horlbeck_NTC	RCOR2	256	50927
0.35621828	-0.076244224	0.109	0.127	1	negative_226_Horlbeck_NTC	MACROD1	256	50927
0.204500081	0.029979312	0.113	0.089	1	negative_226_Horlbeck_NTC	TRPT1	256	50927
0.779225217	-0.016149002	0.648	0.63	1	negative_226_Horlbeck_NTC	PPP1R14B	256	50927
0.955405957	0.000526729	0.426	0.418	1	negative_226_Horlbeck_NTC	BAD	256	50927
0.095746317	-0.156221021	0.352	0.38	1	negative_226_Horlbeck_NTC	TRMT112	256	50927
0.368279494	0.002032202	0.645	0.582	1	negative_226_Horlbeck_NTC	NRXN2	256	50927
0.21551902	0.037955408	0.051	0.036	1	negative_226_Horlbeck_NTC	RASGRP2	256	50927
0.717443649	-0.016083942	0.012	0.014	1	negative_226_Horlbeck_NTC	PYGM	256	50927
0.945566524	-0.014235507	0.527	0.506	1	negative_226_Horlbeck_NTC	SF1	256	50927
0.33788631	-0.02394515	0.02	0.03	1	negative_226_Horlbeck_NTC	MAP4K2	256	50927
0.88984973	0.002788427	0.07	0.068	1	negative_226_Horlbeck_NTC	MEN1	256	50927
0.52143886	-0.007214598	0.141	0.124	1	negative_226_Horlbeck_NTC	EHD1	256	50927
0.092234499	0.026554713	0.059	0.038	1	negative_226_Horlbeck_NTC	ATG2A	256	50927
0.438732709	0.004733088	0.008	0.005	1	negative_226_Horlbeck_NTC	CDCA5	256	50927
0.687738849	-0.001622994	0.023	0.028	1	negative_226_Horlbeck_NTC	ZNHIT2	256	50927
0.144263092	0.0536282	0.992	0.968	1	negative_226_Horlbeck_NTC	FAU	256	50927
0.582758943	-0.049450591	0.055	0.062	1	negative_226_Horlbeck_NTC	SYVN1	256	50927
0.127544059	0.032647902	0.02	0.01	1	negative_226_Horlbeck_NTC	LTBP3	256	50927
0.483794726	0.009081207	0.004	0.002	1	negative_226_Horlbeck_NTC	KCNK7	256	50927
0.048421065	0.0648901	0.176	0.13	1	negative_226_Horlbeck_NTC	MAP3K11	256	50927
0.939194069	-0.057177177	0.078	0.077	1	negative_226_Horlbeck_NTC	RELA	256	50927
0.083113619	0.117837035	0.262	0.214	1	negative_226_Horlbeck_NTC	RNASEH2C	256	50927
0.362371927	-0.016171687	0.004	0.009	1	negative_226_Horlbeck_NTC	AP5B1	256	50927
0.281979167	-0.030184276	1	0.993	1	negative_226_Horlbeck_NTC	CFL1	256	50927
0.372100831	-0.010865328	0	0.003	1	negative_226_Horlbeck_NTC	EFEMP2	256	50927
0.506117426	0.010125963	0.355	0.323	1	negative_226_Horlbeck_NTC	PDHA1	256	50927
0.564698547	-0.055994597	0.176	0.188	1	negative_226_Horlbeck_NTC	SH3KBP1	256	50927
0.357650902	0.044255418	0.156	0.135	1	negative_226_Horlbeck_NTC	MAP7D2	256	50927
0.765177297	0.019791554	0.762	0.771	1	negative_226_Horlbeck_NTC	EIF1AX	256	50927
0.684520203	-0.021226586	0.164	0.151	1	negative_226_Horlbeck_NTC	RPS6KA3	256	50927
0.849367083	-0.009439435	0.008	0.009	1	negative_226_Horlbeck_NTC	ZHX2	256	50927
0.820812568	-0.029605053	0.684	0.642	1	negative_226_Horlbeck_NTC	NDUFB9	256	50927
0.064023608	0.034118187	0.027	0.014	1	negative_226_Horlbeck_NTC	TBC1D31	256	50927
0.987023017	-0.007032886	0.062	0.062	1	negative_226_Horlbeck_NTC	WDYHV1	256	50927
0.72409573	0.017723587	0.098	0.09	1	negative_226_Horlbeck_NTC	FAM91A1	256	50927
0.483970964	-0.107637795	0.105	0.115	1	negative_226_Horlbeck_NTC	RNF139	256	50927
0.072750252	-0.070740498	0.02	0.042	1	negative_226_Horlbeck_NTC	TRMT12	256	50927
0.978286131	-0.015740229	0.078	0.078	1	negative_226_Horlbeck_NTC	C8orf76	256	50927
0.911740058	-0.050318565	0.129	0.127	1	negative_226_Horlbeck_NTC	TMEM65	256	50927
0.83447103	0.003032105	0.008	0.009	1	negative_226_Horlbeck_NTC	ATAD2	256	50927
0.000141426	0.199496541	0.297	0.199	1	negative_226_Horlbeck_NTC	TATDN1	256	50927
0.717835941	-0.058488027	0.324	0.293	1	negative_226_Horlbeck_NTC	ZHX1	256	50927
0.032308164	0.050864599	0.047	0.026	1	negative_226_Horlbeck_NTC	RNF139-AS1	256	50927
0.384526506	-0.009052556	0	0.003	1	negative_226_Horlbeck_NTC	ZHX1-C8orf76	256	50927
0.874488343	-0.025847834	0.199	0.201	1	negative_226_Horlbeck_NTC	DERL1	256	50927
0.885825913	-0.067911783	0.324	0.316	1	negative_226_Horlbeck_NTC	MTSS1	256	50927
0.829644883	-0.003328624	0.004	0.003	1	negative_226_Horlbeck_NTC	FBXO32	256	50927
0.541221948	-0.058778026	0.203	0.217	1	negative_226_Horlbeck_NTC	GPR27	256	50927
0.097346186	0.066177692	0.176	0.139	1	negative_226_Horlbeck_NTC	FOXP1	256	50927
0.825732674	0.018973828	0.168	0.171	1	negative_226_Horlbeck_NTC	EIF4E3	256	50927
0.724450614	-0.023175535	0.266	0.249	1	negative_226_Horlbeck_NTC	RYBP	256	50927
0.00416948	-0.097312837	0	0.031	1	negative_226_Horlbeck_NTC	TMEM266	256	50927
0.511615883	-0.061578884	0.18	0.192	1	negative_226_Horlbeck_NTC	HMG20A	256	50927
0.648429382	-0.015028352	0.004	0.006	1	negative_226_Horlbeck_NTC	ISL2	256	50927
0.252128088	0.063512694	0.75	0.71	1	negative_226_Horlbeck_NTC	RCN2	256	50927
0.109223744	-0.131711114	0.242	0.285	1	negative_226_Horlbeck_NTC	ETFA	256	50927
0.365495308	-0.025312591	0.004	0.009	1	negative_226_Horlbeck_NTC	NRG4	256	50927
0.036631273	-0.202179012	0.418	0.449	1	negative_226_Horlbeck_NTC	LINGO1	256	50927
0.227671923	-0.117973497	0.102	0.124	1	negative_226_Horlbeck_NTC	PEAK1	256	50927
0.141629198	-0.142656434	0.637	0.626	1	negative_226_Horlbeck_NTC	TSPAN3	256	50927
0.716803094	-0.054014915	0.383	0.388	1	negative_226_Horlbeck_NTC	SCAPER	256	50927
0.942893051	-0.039180861	0.426	0.41	1	negative_226_Horlbeck_NTC	SUCLG1	256	50927
0.097739755	0.030846053	0.027	0.015	1	negative_226_Horlbeck_NTC	TBL1X	256	50927
0.000902554	0.114567188	0.062	0.028	1	negative_226_Horlbeck_NTC	SHROOM2	256	50927
0.353131893	-0.043367219	0.023	0.034	1	negative_226_Horlbeck_NTC	WWC3	256	50927
0.991353331	-0.031167724	0.258	0.253	1	negative_226_Horlbeck_NTC	CLCN4	256	50927
0.334509538	-0.066743626	0.055	0.069	1	negative_226_Horlbeck_NTC	HCCS	256	50927
0.631149097	-0.001057788	0.098	0.107	1	negative_226_Horlbeck_NTC	MID1	256	50927
0.390554508	-0.124968304	0.223	0.233	1	negative_226_Horlbeck_NTC	JARID2	256	50927
0.621529057	0.027605056	0.031	0.026	1	negative_226_Horlbeck_NTC	MYLIP	256	50927
0.458111107	0.034753712	0.023	0.017	1	negative_226_Horlbeck_NTC	GMPR	256	50927
0.208353245	0.021383107	0.156	0.126	1	negative_226_Horlbeck_NTC	DTNBP1	256	50927
0.451598495	-0.098664704	0.25	0.26	1	negative_226_Horlbeck_NTC	ATXN1	256	50927
0.660403185	0.027274291	0.633	0.609	1	negative_226_Horlbeck_NTC	ZKSCAN1	256	50927
0.872517008	-0.047224478	0.074	0.069	1	negative_226_Horlbeck_NTC	ZSCAN21	256	50927
0.727457448	-0.021022057	0.539	0.496	1	negative_226_Horlbeck_NTC	COPS6	256	50927
0.039642252	0.058716223	0.121	0.083	1	negative_226_Horlbeck_NTC	AP4M1	256	50927
0.425449141	-0.047104868	0.027	0.036	1	negative_226_Horlbeck_NTC	CNPY4	256	50927
0.532016325	0.011098139	0.035	0.029	1	negative_226_Horlbeck_NTC	MBLAC1	256	50927
0.572345466	0.027729373	0.566	0.53	1	negative_226_Horlbeck_NTC	LAMTOR4	256	50927
0.283745988	-0.014294193	0.016	0.027	1	negative_226_Horlbeck_NTC	STAG3	256	50927
0.860765255	0.002266253	0.008	0.009	1	negative_226_Horlbeck_NTC	SPDYE3	256	50927
0.50413409	-0.074129409	0.059	0.067	1	negative_226_Horlbeck_NTC	PILRB	256	50927
0.191614179	-0.020327674	0	0.007	1	negative_226_Horlbeck_NTC	PILRA	256	50927
0.317522435	-0.052767199	0.051	0.066	1	negative_226_Horlbeck_NTC	MEPCE	256	50927
0.549066176	-0.015602397	0.168	0.151	1	negative_226_Horlbeck_NTC	NYAP1	256	50927
0.712116075	-0.005509132	0.016	0.013	1	negative_226_Horlbeck_NTC	AGFG2	256	50927
0.135901197	0.051914657	0.035	0.022	1	negative_226_Horlbeck_NTC	PCOLCE	256	50927
0.464371655	-0.047546138	0.145	0.159	1	negative_226_Horlbeck_NTC	MOSPD3	256	50927
0.705359472	0.015481402	0.637	0.627	1	negative_226_Horlbeck_NTC	GNB2	256	50927
0.669233968	-0.023615084	0.277	0.256	1	negative_226_Horlbeck_NTC	POP7	256	50927
0.693322742	-0.009936015	0.051	0.045	1	negative_226_Horlbeck_NTC	SLC12A9	256	50927
0.32116446	0.020989422	0.008	0.004	1	negative_226_Horlbeck_NTC	TRIP6	256	50927
0.446677748	0.021003826	0.215	0.193	1	negative_226_Horlbeck_NTC	SRRT	256	50927
0.835998232	0.004186868	0.004	0.003	1	negative_226_Horlbeck_NTC	MUC3A	256	50927
0.299792536	-0.012948609	0	0.004	1	negative_226_Horlbeck_NTC	MUC12	256	50927
0.532495527	-0.004431559	0.02	0.015	1	negative_226_Horlbeck_NTC	TRIM56	256	50927
0.759949531	-0.043943866	0.383	0.382	1	negative_226_Horlbeck_NTC	AP1S1	256	50927
0.306320279	-0.035517424	0.68	0.691	1	negative_226_Horlbeck_NTC	ZNHIT1	256	50927
0.381710638	-0.06855557	0.035	0.046	1	negative_226_Horlbeck_NTC	COL26A1	256	50927
0.124091102	-0.052877174	0.008	0.022	1	negative_226_Horlbeck_NTC	CYP3A5	256	50927
0.857918285	-0.055736952	0.117	0.11	1	negative_226_Horlbeck_NTC	ZNF3	256	50927
0.879163329	-0.064348734	0.078	0.078	1	negative_226_Horlbeck_NTC	MCM7	256	50927
0.066138547	0.080823435	0.168	0.128	1	negative_226_Horlbeck_NTC	TAF6	256	50927
0.044754725	0.06999506	0.102	0.069	1	negative_226_Horlbeck_NTC	C7orf43	256	50927
0.732340133	-0.013243426	0.016	0.013	1	negative_226_Horlbeck_NTC	GAL3ST4	256	50927
0.509888319	0.015238438	0.445	0.408	1	negative_226_Horlbeck_NTC	GPC2	256	50927
0.850987548	0.000911117	0.023	0.022	1	negative_226_Horlbeck_NTC	ZCWPW1	256	50927
0.950651939	-0.00114562	0.062	0.062	1	negative_226_Horlbeck_NTC	PPP1R35	256	50927
0.414730186	-0.007636773	0	0.003	1	negative_226_Horlbeck_NTC	C7orf61	256	50927
0.230939045	-0.015432605	0.07	0.052	1	negative_226_Horlbeck_NTC	TSC22D4	256	50927
0.645851474	-0.008160346	0.012	0.009	1	negative_226_Horlbeck_NTC	SAP25	256	50927
0.982337979	-0.031420299	0.066	0.065	1	negative_226_Horlbeck_NTC	LRCH4	256	50927
0.185970881	0.004597201	0.02	0.011	1	negative_226_Horlbeck_NTC	TFR2	256	50927
0.601554626	0.024666617	0.336	0.321	1	negative_226_Horlbeck_NTC	ACTL6B	256	50927
0.391509565	0.067429358	0.09	0.076	1	negative_226_Horlbeck_NTC	GIGYF1	256	50927
0.765135274	-0.017415973	0.012	0.014	1	negative_226_Horlbeck_NTC	UFSP1	256	50927
0.152586558	-0.114521168	0.363	0.385	1	negative_226_Horlbeck_NTC	ACHE	256	50927
0.004152785	-0.279748909	0.383	0.456	1	negative_226_Horlbeck_NTC	VGF	256	50927
0.005718413	0.064252762	0.043	0.019	1	negative_226_Horlbeck_NTC	NAT16	256	50927
0.540712624	0.002008682	0.055	0.046	1	negative_226_Horlbeck_NTC	PLOD3	256	50927
0.52918807	-0.007830476	0.02	0.015	1	negative_226_Horlbeck_NTC	CLDN15	256	50927
0.507868903	-0.06458318	0.57	0.567	1	negative_226_Horlbeck_NTC	FIS1	256	50927
0.676054912	-0.043887899	0.211	0.217	1	negative_226_Horlbeck_NTC	IFT22	256	50927
0.156433508	0.038583892	0.035	0.022	1	negative_226_Horlbeck_NTC	ZNF81	256	50927
0.983278135	0.017917122	0.121	0.122	1	negative_226_Horlbeck_NTC	FTSJ1	256	50927
0.780592828	-0.014140428	0.082	0.076	1	negative_226_Horlbeck_NTC	PORCN	256	50927
0.725126498	-0.012362697	0.402	0.375	1	negative_226_Horlbeck_NTC	EBP	256	50927
0.178039433	-0.087478042	0.07	0.094	1	negative_226_Horlbeck_NTC	TBC1D25	256	50927
0.995935799	-0.041611882	0.535	0.506	1	negative_226_Horlbeck_NTC	RBM3	256	50927
0.027597362	0.12342771	0.227	0.174	1	negative_226_Horlbeck_NTC	WDR13	256	50927
0.87485066	-0.007771798	0.004	0.005	1	negative_226_Horlbeck_NTC	WAS	256	50927
0.01273107	0.024244775	0.031	0.013	1	negative_226_Horlbeck_NTC	SUV39H1	256	50927
0.29129073	-0.136009677	0.203	0.217	1	negative_226_Horlbeck_NTC	HDAC6	256	50927
0.975983719	-0.001446258	0.004	0.004	1	negative_226_Horlbeck_NTC	ERAS	256	50927
0.670647761	-0.015065609	0.348	0.324	1	negative_226_Horlbeck_NTC	PQBP1	256	50927
0.543256682	0.017559524	0.055	0.046	1	negative_226_Horlbeck_NTC	CCDC120	256	50927
0.728782846	-0.013104275	0.008	0.01	1	negative_226_Horlbeck_NTC	MAGIX	256	50927
0.39253503	0.016000949	0.008	0.004	1	negative_226_Horlbeck_NTC	PLP2	256	50927
0.708703349	-0.023466915	0.031	0.035	1	negative_226_Horlbeck_NTC	CCDC22	256	50927
0.724135693	-0.017508808	0.09	0.082	1	negative_226_Horlbeck_NTC	PPP1R3F	256	50927
0.559327482	-0.025674257	0.039	0.047	1	negative_226_Horlbeck_NTC	ZNF182	256	50927
0.02572787	0.024828343	0.016	0.005	1	negative_226_Horlbeck_NTC	ZNF630	256	50927
2.93E-05	0.029486789	0.023	0.005	0.444917321	negative_226_Horlbeck_NTC	SLC38A5	256	50927
0.013977462	-0.135890818	0.941	0.949	1	negative_226_Horlbeck_NTC	PCSK1N	256	50927
0.213250206	-0.149058851	0.395	0.409	1	negative_226_Horlbeck_NTC	TIMM17B	256	50927
0.066748954	0.039372205	0.094	0.064	1	negative_226_Horlbeck_NTC	SLC35A2	256	50927
0.430316125	0.008074689	0.035	0.027	1	negative_226_Horlbeck_NTC	PIM2	256	50927
0.286219495	0.02192555	0.18	0.152	1	negative_226_Horlbeck_NTC	OTUD5	256	50927
0.310111119	0.025825145	0.008	0.004	1	negative_226_Horlbeck_NTC	KCND1	256	50927
0.7730271	-0.100806185	0.301	0.292	1	negative_226_Horlbeck_NTC	GRIPAP1	256	50927
0.283762518	0.012448626	0.086	0.068	1	negative_226_Horlbeck_NTC	TFE3	256	50927
0.148318446	0.079201494	0.523	0.455	1	negative_226_Horlbeck_NTC	PRAF2	256	50927
0.310091918	0.003246276	0.133	0.11	1	negative_226_Horlbeck_NTC	WDR45	256	50927
0.599639924	-0.02092499	0.078	0.088	1	negative_226_Horlbeck_NTC	GPKOW	256	50927
0.645199948	-0.025731997	0.754	0.752	1	negative_226_Horlbeck_NTC	SYP	256	50927
0.140383131	-0.043295139	0.008	0.021	1	negative_226_Horlbeck_NTC	ANKRD37	256	50927
0.3382798	0.020492533	0.066	0.053	1	negative_226_Horlbeck_NTC	SNX25	256	50927
0.331904505	-0.101723012	0.664	0.662	1	negative_226_Horlbeck_NTC	SLC25A4	256	50927
0.663287749	0.014629215	0.008	0.006	1	negative_226_Horlbeck_NTC	C4orf47	256	50927
0.37755416	-0.058250348	0.035	0.046	1	negative_226_Horlbeck_NTC	PRIMPOL	256	50927
0.374245115	0.04313765	0.211	0.186	1	negative_226_Horlbeck_NTC	ING2	256	50927
0.360310885	-0.00859211	0.168	0.143	1	negative_226_Horlbeck_NTC	TRAPPC11	256	50927
0.050718155	0.11471635	0.43	0.36	1	negative_226_Horlbeck_NTC	STOX2	256	50927
0.314074738	-0.02888997	0.008	0.016	1	negative_226_Horlbeck_NTC	LRP2BP	256	50927
0.183682972	0.069656285	0.254	0.213	1	negative_226_Horlbeck_NTC	UFSP2	256	50927
0.448561875	-0.007630096	0	0.002	1	negative_226_Horlbeck_NTC	CCDC110	256	50927
0.998700268	-0.049569002	0.113	0.11	1	negative_226_Horlbeck_NTC	ACSL1	256	50927
0.331521005	0.016993757	0.383	0.339	1	negative_226_Horlbeck_NTC	CFAP97	256	50927
0.03012109	0.120061201	0.211	0.155	1	negative_226_Horlbeck_NTC	RWDD4	256	50927
0.976434467	-0.00508541	0.008	0.008	1	negative_226_Horlbeck_NTC	CENPU	256	50927
0.490017926	0.025090753	0.086	0.075	1	negative_226_Horlbeck_NTC	IRF2	256	50927
0.410692249	0.017273968	0.594	0.54	1	negative_226_Horlbeck_NTC	CASP3	256	50927
0.773307703	-0.002998089	0.023	0.026	1	negative_226_Horlbeck_NTC	RHBDD1	256	50927
0.929752981	-0.034799443	0.238	0.229	1	negative_226_Horlbeck_NTC	AGFG1	256	50927
0.454068748	-0.077630656	0.316	0.327	1	negative_226_Horlbeck_NTC	MFF	256	50927
0.431100633	0.027018825	0.102	0.087	1	negative_226_Horlbeck_NTC	IRS1	256	50927
0.840421312	0.004856936	0.027	0.025	1	negative_226_Horlbeck_NTC	ZNF365	256	50927
0.434030106	0.043360728	0.168	0.151	1	negative_226_Horlbeck_NTC	ADO	256	50927
0.363491244	0.015931273	0.207	0.181	1	negative_226_Horlbeck_NTC	NRBF2	256	50927
0.251263491	0.015277684	0.008	0.004	1	negative_226_Horlbeck_NTC	JMJD1C-AS1	256	50927
0.155667082	0.058550248	0.082	0.061	1	negative_226_Horlbeck_NTC	REEP3	256	50927
0.90955679	-0.035172342	0.367	0.35	1	negative_226_Horlbeck_NTC	JMJD1C	256	50927
0.506525913	0.044540053	0.027	0.021	1	negative_226_Horlbeck_NTC	GRM3	256	50927
0.342755351	0.051912318	0.23	0.202	1	negative_226_Horlbeck_NTC	DMTF1	256	50927
0.473382025	-0.020568138	0.035	0.045	1	negative_226_Horlbeck_NTC	CROT	256	50927
0.435821269	0.014420665	0.328	0.298	1	negative_226_Horlbeck_NTC	RUNDC3B	256	50927
0.592445468	-0.02799602	0.066	0.075	1	negative_226_Horlbeck_NTC	DBF4	256	50927
0.17216525	0.064331455	0.199	0.163	1	negative_226_Horlbeck_NTC	ADAM22	256	50927
0.661062034	-0.051522119	0.176	0.181	1	negative_226_Horlbeck_NTC	KIAA1324L	256	50927
0.52886531	-0.001381832	0.012	0.008	1	negative_226_Horlbeck_NTC	TMEM243	256	50927
0.001228248	0.084730837	0.117	0.065	1	negative_226_Horlbeck_NTC	TP53TG1	256	50927
0.985720586	-0.005102359	0.004	0.004	1	negative_226_Horlbeck_NTC	ABCB1	256	50927
0.655123808	0.002386302	0.043	0.037	1	negative_226_Horlbeck_NTC	SLC25A40	256	50927
0.498155128	-0.075756402	0.363	0.364	1	negative_226_Horlbeck_NTC	RHOB	256	50927
0.458710227	-0.006385856	0	0.002	1	negative_226_Horlbeck_NTC	GDF7	256	50927
0.023619058	0.067969417	0.082	0.05	1	negative_226_Horlbeck_NTC	TTC32	256	50927
0.551165531	-0.022595964	0.023	0.03	1	negative_226_Horlbeck_NTC	WDR35	256	50927
0.084858706	0.080946761	0.508	0.438	1	negative_226_Horlbeck_NTC	LAPTM4A	256	50927
0.364085984	-0.029937623	0.008	0.015	1	negative_226_Horlbeck_NTC	SDC1	256	50927
0.336356389	0.029050944	0.227	0.199	1	negative_226_Horlbeck_NTC	PUM2	256	50927
0.738791094	-0.02836634	0.027	0.031	1	negative_226_Horlbeck_NTC	HS1BP3	256	50927
0.397341093	0.009878022	0.109	0.092	1	negative_226_Horlbeck_NTC	LDAH	256	50927
0.175098234	0.009526572	0.016	0.008	1	negative_226_Horlbeck_NTC	05-Sep	256	50927
0.823415679	-0.000173168	0.004	0.005	1	negative_226_Horlbeck_NTC	TBX1	256	50927
0.505424955	0.003157793	0.004	0.008	1	negative_226_Horlbeck_NTC	COMT	256	50927
0.846504921	-0.011277658	0.02	0.021	1	negative_226_Horlbeck_NTC	TANGO2	256	50927
0.898417172	-0.103694158	0.125	0.121	1	negative_226_Horlbeck_NTC	DGCR8	256	50927
0.926628347	-0.032295439	0.578	0.56	1	negative_226_Horlbeck_NTC	RANBP1	256	50927
0.07060577	0.025126426	0.07	0.046	1	negative_226_Horlbeck_NTC	ZDHHC8	256	50927
0.01810989	-0.1167263	0.047	0.089	1	negative_226_Horlbeck_NTC	ZNF74	256	50927
0.014537633	0.074048378	0.145	0.097	1	negative_226_Horlbeck_NTC	MED15	256	50927
0.704938178	-0.031999719	0.156	0.163	1	negative_226_Horlbeck_NTC	SNAP29	256	50927
0.452501469	-0.082005336	0.078	0.09	1	negative_226_Horlbeck_NTC	CRKL	256	50927
0.497278915	0.040492632	0.078	0.068	1	negative_226_Horlbeck_NTC	LZTR1	256	50927
0.943704161	-0.011278859	0.027	0.028	1	negative_226_Horlbeck_NTC	THAP7-AS1	256	50927
0.282246362	-0.013033241	0	0.004	1	negative_226_Horlbeck_NTC	P2RX6	256	50927
0.041340098	0.078102486	0.371	0.298	1	negative_226_Horlbeck_NTC	HIC2	256	50927
0.163299545	0.030739603	0.023	0.013	1	negative_226_Horlbeck_NTC	TMEM191C	256	50927
0.413544624	0.007420422	0.035	0.027	1	negative_226_Horlbeck_NTC	GNB1L	256	50927
0.812519496	-0.038339242	0.062	0.065	1	negative_226_Horlbeck_NTC	ARVCF	256	50927
0.575282909	-0.010010397	0.055	0.047	1	negative_226_Horlbeck_NTC	TRMT2A	256	50927
0.009448395	0.078577706	0.102	0.062	1	negative_226_Horlbeck_NTC	RTN4R	256	50927
0.24089325	-0.093522411	0.125	0.149	1	negative_226_Horlbeck_NTC	DGCR6L	256	50927
0.559211567	0.014680514	0.008	0.005	1	negative_226_Horlbeck_NTC	SCARF2	256	50927
0.221514818	0.011147794	0.102	0.079	1	negative_226_Horlbeck_NTC	KLHL22	256	50927
0.07370014	0.086205015	0.297	0.245	1	negative_226_Horlbeck_NTC	PI4KA	256	50927
0.224454302	0.08071616	0.129	0.106	1	negative_226_Horlbeck_NTC	THAP7	256	50927
0.037684293	0.044023597	0.02	0.008	1	negative_226_Horlbeck_NTC	QPCTL	256	50927
0.047585249	0.030593684	0.012	0.004	1	negative_226_Horlbeck_NTC	GIPR	256	50927
0.887592472	0.004061313	0.004	0.003	1	negative_226_Horlbeck_NTC	DACT3-AS1	256	50927
0.485494145	-0.000448049	0.027	0.021	1	negative_226_Horlbeck_NTC	CCDC9	256	50927
0.98337972	-0.010029441	0.359	0.348	1	negative_226_Horlbeck_NTC	INAFM1	256	50927
0.441816983	0.016138193	0.008	0.005	1	negative_226_Horlbeck_NTC	C5AR1	256	50927
0.45612017	0.01354235	0.008	0.005	1	negative_226_Horlbeck_NTC	HIF3A	256	50927
0.46999507	-0.000510744	0.008	0.005	1	negative_226_Horlbeck_NTC	NPAS1	256	50927
0.798029288	-0.038056959	0.254	0.237	1	negative_226_Horlbeck_NTC	SAE1	256	50927
0.824119155	-0.02426992	0.113	0.107	1	negative_226_Horlbeck_NTC	FKRP	256	50927
0.05168159	-0.126288742	0.883	0.904	1	negative_226_Horlbeck_NTC	CALM3	256	50927
0.878846409	-0.015527665	0.031	0.033	1	negative_226_Horlbeck_NTC	DHX34	256	50927
0.669070157	-0.066883861	0.41	0.402	1	negative_226_Horlbeck_NTC	ARHGAP35	256	50927
0.039096244	0.042307192	0.332	0.255	1	negative_226_Horlbeck_NTC	PPP5C	256	50927
0.251892663	0.019503103	0.012	0.006	1	negative_226_Horlbeck_NTC	NAPA-AS1	256	50927
0.634873151	0.007538795	0.008	0.006	1	negative_226_Horlbeck_NTC	CCDC61	256	50927
0.453133798	0.020324065	0.617	0.562	1	negative_226_Horlbeck_NTC	SNRPD2	256	50927
0.195649238	-0.089284392	0.039	0.057	1	negative_226_Horlbeck_NTC	EML2	256	50927
0.711962464	-0.01491522	0.121	0.111	1	negative_226_Horlbeck_NTC	OPA3	256	50927
0.87840546	-0.020146352	0.016	0.014	1	negative_226_Horlbeck_NTC	SLC1A5	256	50927
0.511133683	-0.074106825	0.07	0.08	1	negative_226_Horlbeck_NTC	BBC3	256	50927
0.76720375	-0.016811235	0.719	0.696	1	negative_226_Horlbeck_NTC	AP2S1	256	50927
0.983407765	-0.02519002	0.035	0.035	1	negative_226_Horlbeck_NTC	MYPOP	256	50927
0.324160794	0.016761958	0.023	0.016	1	negative_226_Horlbeck_NTC	CCDC8	256	50927
0.063399115	0.101379634	0.297	0.245	1	negative_226_Horlbeck_NTC	DACT3	256	50927
0.345680756	0.012283426	0.441	0.388	1	negative_226_Horlbeck_NTC	MEIS3	256	50927
0.396998519	-0.008795532	0.152	0.13	1	negative_226_Horlbeck_NTC	ZC3H4	256	50927
0.268706073	0.006610827	0.559	0.5	1	negative_226_Horlbeck_NTC	TMEM160	256	50927
0.832364536	-0.026938927	0.426	0.405	1	negative_226_Horlbeck_NTC	NAPA	256	50927
0.209559199	0.057445213	0.027	0.017	1	negative_226_Horlbeck_NTC	PPP5D1	256	50927
0.908848277	-0.008863864	0.258	0.256	1	negative_226_Horlbeck_NTC	STRN4	256	50927
0.616447565	-0.083147342	0.117	0.123	1	negative_226_Horlbeck_NTC	SLC8A2	256	50927
0.000971185	0.029608401	0.02	0.005	1	negative_226_Horlbeck_NTC	NANOS2	256	50927
0.081217049	0.093750642	0.395	0.33	1	negative_226_Horlbeck_NTC	SYMPK	256	50927
0.895786823	-0.025151276	0.047	0.045	1	negative_226_Horlbeck_NTC	DMPK	256	50927
0.279578855	-0.019403613	0.004	0.011	1	negative_226_Horlbeck_NTC	PRKD2	256	50927
0.101836217	0.023992227	0.016	0.007	1	negative_226_Horlbeck_NTC	GNG8	256	50927
0.044361651	0.065709599	0.094	0.062	1	negative_226_Horlbeck_NTC	KPTN	256	50927
0.668250502	-0.016916295	0.277	0.258	1	negative_226_Horlbeck_NTC	DMWD	256	50927
0.82691289	0.002074816	0.023	0.026	1	negative_226_Horlbeck_NTC	FBXO46	256	50927
0.036115278	0.084707252	0.109	0.074	1	negative_226_Horlbeck_NTC	IRF2BP1	256	50927
0.991645237	-0.060001224	0.484	0.454	1	negative_226_Horlbeck_NTC	NOVA2	256	50927
0.153955404	0.055028861	0.059	0.041	1	negative_226_Horlbeck_NTC	TOE1	256	50927
0.580121907	-0.017693463	0.012	0.016	1	negative_226_Horlbeck_NTC	MMACHC	256	50927
0.243233705	0.063977497	0.309	0.269	1	negative_226_Horlbeck_NTC	AKR1A1	256	50927
0.38317513	0.033094314	0.512	0.47	1	negative_226_Horlbeck_NTC	NASP	256	50927
0.988382272	0.009605352	0.082	0.082	1	negative_226_Horlbeck_NTC	TMEM69	256	50927
0.353856772	0.003121841	0.105	0.086	1	negative_226_Horlbeck_NTC	MAST2	256	50927
0.738599059	-0.01277976	0.004	0.005	1	negative_226_Horlbeck_NTC	LURAP1	256	50927
0.978024888	-0.00264293	0.918	0.914	1	negative_226_Horlbeck_NTC	UQCRH	256	50927
0.558962441	-0.035033814	0.047	0.055	1	negative_226_Horlbeck_NTC	NSUN4	256	50927
0.722283815	-0.013872745	0.039	0.035	1	negative_226_Horlbeck_NTC	FAAH	256	50927
0.193981643	-0.059251041	0.027	0.044	1	negative_226_Horlbeck_NTC	CYP4X1	256	50927
0.225501465	-0.036152649	0.094	0.121	1	negative_226_Horlbeck_NTC	ZSWIM5	256	50927
0.237161689	-0.04239619	0.012	0.023	1	negative_226_Horlbeck_NTC	MUTYH	256	50927
0.063748884	0.010277408	0.008	0.002	1	negative_226_Horlbeck_NTC	TESK2	256	50927
0.001165843	0.211392702	0.848	0.819	1	negative_226_Horlbeck_NTC	PRDX1	256	50927
0.770193239	0.041926091	0.129	0.125	1	negative_226_Horlbeck_NTC	GPBP1L1	256	50927
0.590263554	-0.052262844	0.066	0.074	1	negative_226_Horlbeck_NTC	IPP	256	50927
0.98954426	-0.071984197	0.332	0.313	1	negative_226_Horlbeck_NTC	PIK3R3	256	50927
0.549727969	-0.007569954	0.195	0.175	1	negative_226_Horlbeck_NTC	POMGNT1	256	50927
0.017090339	0.063720227	0.254	0.185	1	negative_226_Horlbeck_NTC	LRRC41	256	50927
0.598647712	0.002982087	0.004	0.002	1	negative_226_Horlbeck_NTC	KNCN	256	50927
0.311440291	-0.050804025	0.07	0.088	1	negative_226_Horlbeck_NTC	MKNK1	256	50927
0.330017826	0.010145488	0.008	0.004	1	negative_226_Horlbeck_NTC	MOB3C	256	50927
0.777362433	-0.001373859	0.25	0.236	1	negative_226_Horlbeck_NTC	ATPAF1	256	50927
0.150258085	0.0376411	0.082	0.06	1	negative_226_Horlbeck_NTC	EFCAB14	256	50927
0.206151868	-0.018822351	0	0.006	1	negative_226_Horlbeck_NTC	CYP4A11	256	50927
5.84E-05	0.054799388	0.02	0.004	0.886437247	negative_226_Horlbeck_NTC	TAL1	256	50927
0.081806571	-0.182234802	0.156	0.191	1	negative_226_Horlbeck_NTC	P4HTM	256	50927
0.513549079	-0.000953906	0.309	0.277	1	negative_226_Horlbeck_NTC	WDR6	256	50927
0.341751486	0.002232115	0.289	0.248	1	negative_226_Horlbeck_NTC	NDUFAF3	256	50927
0.442031433	0.027056893	0.145	0.128	1	negative_226_Horlbeck_NTC	KLHDC8B	256	50927
0.57648428	0.033145122	0.156	0.142	1	negative_226_Horlbeck_NTC	TCTA	256	50927
0.19472433	-0.013508936	0.172	0.136	1	negative_226_Horlbeck_NTC	DAG1	256	50927
0.481809396	-0.000284497	0.156	0.138	1	negative_226_Horlbeck_NTC	BSN	256	50927
0.694640006	-0.056221814	0.145	0.149	1	negative_226_Horlbeck_NTC	APEH	256	50927
0.70750607	-0.009307095	0.09	0.083	1	negative_226_Horlbeck_NTC	RNF123	256	50927
0.486485667	0.021465215	0.406	0.374	1	negative_226_Horlbeck_NTC	RBM6	256	50927
0.582863917	-0.060832078	0.371	0.367	1	negative_226_Horlbeck_NTC	RBM5	256	50927
0.867947802	-0.008708071	0.004	0.005	1	negative_226_Horlbeck_NTC	SEMA3F	256	50927
0.037811367	0.108129367	0.559	0.479	1	negative_226_Horlbeck_NTC	GNAI2	256	50927
0.353718263	-0.001076322	0.016	0.01	1	negative_226_Horlbeck_NTC	SEMA3B	256	50927
0.207035638	0.016574283	0.008	0.003	1	negative_226_Horlbeck_NTC	RASSF1-AS1	256	50927
0.191239894	0.054606549	0.059	0.042	1	negative_226_Horlbeck_NTC	CYB561D2	256	50927
0.923267861	-0.023625754	0.035	0.036	1	negative_226_Horlbeck_NTC	HEMK1	256	50927
0.920287932	0.011876461	0.016	0.017	1	negative_226_Horlbeck_NTC	MAPKAPK3	256	50927
0.914679571	0.002980226	0.004	0.004	1	negative_226_Horlbeck_NTC	LINC02019	256	50927
0.149271885	-0.057647177	0.09	0.121	1	negative_226_Horlbeck_NTC	DOCK3	256	50927
0.26842148	-0.120101245	0.125	0.144	1	negative_226_Horlbeck_NTC	DALRD3	256	50927
0.861240839	-0.022880315	0.277	0.262	1	negative_226_Horlbeck_NTC	IMPDH2	256	50927
0.141501315	0.00196855	0.18	0.14	1	negative_226_Horlbeck_NTC	QRICH1	256	50927
0.695845108	-0.014809855	0.172	0.158	1	negative_226_Horlbeck_NTC	QARS	256	50927
0.03869357	0.05901908	0.113	0.077	1	negative_226_Horlbeck_NTC	USP19	256	50927
0.919807182	0.001376306	0.004	0.004	1	negative_226_Horlbeck_NTC	LAMB2	256	50927
0.264766857	-0.03245904	0.008	0.017	1	negative_226_Horlbeck_NTC	CCDC71	256	50927
0.813684353	-0.001284643	0.094	0.089	1	negative_226_Horlbeck_NTC	C3orf62	256	50927
0.941910806	-0.013338284	0.102	0.103	1	negative_226_Horlbeck_NTC	USP4	256	50927
0.017601124	0.138405042	0.574	0.499	1	negative_226_Horlbeck_NTC	RHOA	256	50927
0.527303802	-0.011747325	0.004	0.007	1	negative_226_Horlbeck_NTC	AMT	256	50927
0.000967379	0.034246055	0.023	0.007	1	negative_226_Horlbeck_NTC	MST1	256	50927
0.224777934	-0.049260564	0.012	0.023	1	negative_226_Horlbeck_NTC	GMPPB	256	50927
0.982567656	-0.027283396	0.133	0.13	1	negative_226_Horlbeck_NTC	IP6K1	256	50927
0.62390872	-0.013112661	0.004	0.006	1	negative_226_Horlbeck_NTC	TRAIP	256	50927
0.030349776	0.128582583	0.207	0.159	1	negative_226_Horlbeck_NTC	CAMKV	256	50927
0.983600615	-0.031661044	0.094	0.092	1	negative_226_Horlbeck_NTC	MON1A	256	50927
0.000411607	0.045663725	0.02	0.005	1	negative_226_Horlbeck_NTC	RBM5-AS1	256	50927
0.450779271	-0.054113906	0.043	0.053	1	negative_226_Horlbeck_NTC	IFRD2	256	50927
0.117355252	0.017515208	0.066	0.045	1	negative_226_Horlbeck_NTC	HYAL3	256	50927
0.044960372	0.071937998	0.172	0.126	1	negative_226_Horlbeck_NTC	HYAL2	256	50927
0.214569175	0.00546009	0.391	0.335	1	negative_226_Horlbeck_NTC	TUSC2	256	50927
0.376133252	-0.034077593	0.035	0.047	1	negative_226_Horlbeck_NTC	RASSF1	256	50927
0.316419367	0.026039781	0.008	0.004	1	negative_226_Horlbeck_NTC	ZMYND10	256	50927
0.324465536	-0.063436728	0.082	0.1	1	negative_226_Horlbeck_NTC	NPRL2	256	50927
0.895915786	-0.032814916	0.168	0.169	1	negative_226_Horlbeck_NTC	TMEM115	256	50927
0.48616037	0.030303328	0.113	0.099	1	negative_226_Horlbeck_NTC	CACNA2D2	256	50927
0.667738393	0.018913889	0.031	0.027	1	negative_226_Horlbeck_NTC	C3orf18	256	50927
0.845045537	-0.026207057	0.477	0.447	1	negative_226_Horlbeck_NTC	SCN2A	256	50927
0.323641915	0.063585153	0.727	0.656	1	negative_226_Horlbeck_NTC	CSRNP3	256	50927
0.014074654	0.030177963	0.012	0.003	1	negative_226_Horlbeck_NTC	COBLL1	256	50927
0.636773216	-0.052800605	0.371	0.376	1	negative_226_Horlbeck_NTC	SCN3A	256	50927
0.061557646	-0.043785179	0	0.013	1	negative_226_Horlbeck_NTC	GRB14	256	50927
0.939198152	-0.028513409	0.027	0.028	1	negative_226_Horlbeck_NTC	SCN1A	256	50927
0.713042764	-0.025252651	0.086	0.078	1	negative_226_Horlbeck_NTC	TTC21B	256	50927
0.993942522	-0.005990251	0.277	0.276	1	negative_226_Horlbeck_NTC	ZRANB1	256	50927
0.362799979	-0.01437803	0.004	0.009	1	negative_226_Horlbeck_NTC	GPR26	256	50927
0.381194793	0.03315003	0.059	0.047	1	negative_226_Horlbeck_NTC	LHPP	256	50927
0.031207753	0.101820713	0.492	0.41	1	negative_226_Horlbeck_NTC	CTBP2	256	50927
0.917779952	-0.006926983	0.07	0.072	1	negative_226_Horlbeck_NTC	FAM53B	256	50927
0.262083297	-0.014662725	0	0.005	1	negative_226_Horlbeck_NTC	CHST15	256	50927
0.470114117	-0.013097376	0.367	0.327	1	negative_226_Horlbeck_NTC	OAT	256	50927
0.567475933	-0.081391882	0.191	0.199	1	negative_226_Horlbeck_NTC	PDCD6IP	256	50927
0.388928562	-0.018023101	0.004	0.009	1	negative_226_Horlbeck_NTC	ARPP21	256	50927
0.755851399	-0.051645703	0.633	0.613	1	negative_226_Horlbeck_NTC	CLASP2	256	50927
0.796450428	-0.005426262	0.051	0.047	1	negative_226_Horlbeck_NTC	SHANK3	256	50927
0.422316965	-0.074841791	0.254	0.268	1	negative_226_Horlbeck_NTC	PPP6R2	256	50927
0.174350163	0.04438731	0.5	0.44	1	negative_226_Horlbeck_NTC	MAPK8IP2	256	50927
0.002995441	0.076143152	0.094	0.052	1	negative_226_Horlbeck_NTC	SELENOO	256	50927
0.248022228	0.050570919	0.078	0.061	1	negative_226_Horlbeck_NTC	TRABD	256	50927
0.181810764	0.07222954	0.098	0.076	1	negative_226_Horlbeck_NTC	NCAPH2	256	50927
0.890990765	-0.050221391	0.156	0.155	1	negative_226_Horlbeck_NTC	ZBED4	256	50927
0.534168611	-0.002746262	0.082	0.094	1	negative_226_Horlbeck_NTC	PANX2	256	50927
0.533284524	0.008185841	0.113	0.1	1	negative_226_Horlbeck_NTC	CRELD2	256	50927
0.094413977	0.077662577	0.141	0.107	1	negative_226_Horlbeck_NTC	PIM3	256	50927
0.42489449	0.004936733	0.004	0.002	1	negative_226_Horlbeck_NTC	CPT1B	256	50927
0.826524475	-0.00406018	0.008	0.009	1	negative_226_Horlbeck_NTC	CHKB	256	50927
0.014218257	0.087006719	0.18	0.126	1	negative_226_Horlbeck_NTC	RABL2B	256	50927
0.494699496	-0.015655507	0.082	0.069	1	negative_226_Horlbeck_NTC	PLXNB2	256	50927
0.445092481	0.033240862	0.105	0.091	1	negative_226_Horlbeck_NTC	MAPK12	256	50927
0.680411566	-0.031369813	0.062	0.069	1	negative_226_Horlbeck_NTC	LMF2	256	50927
0.972357757	-0.029983171	0.078	0.077	1	negative_226_Horlbeck_NTC	DENND6B	256	50927
0.815895697	-0.007587128	0.031	0.029	1	negative_226_Horlbeck_NTC	TYMP	256	50927
0.516936793	-0.034935564	0.02	0.026	1	negative_226_Horlbeck_NTC	ARSA	256	50927
0.972906685	0.006503293	0.02	0.02	1	negative_226_Horlbeck_NTC	MAPK11	256	50927
0.310274635	-0.012950083	0	0.004	1	negative_226_Horlbeck_NTC	SYCE3	256	50927
0.587913224	-0.034690865	0.137	0.121	1	negative_226_Horlbeck_NTC	SBF1	256	50927
0.622076331	-0.028265166	0.055	0.062	1	negative_226_Horlbeck_NTC	HDAC10	256	50927
0.919324262	-0.012224789	0.102	0.102	1	negative_226_Horlbeck_NTC	BRD1	256	50927
0.331947648	0.0076736	0.059	0.045	1	negative_226_Horlbeck_NTC	ALG12	256	50927
0.051243327	0.061983703	0.062	0.039	1	negative_226_Horlbeck_NTC	TUBGCP6	256	50927
0.119371838	-0.111040014	0.062	0.089	1	negative_226_Horlbeck_NTC	VSTM2B	256	50927
0.372221	-0.001463576	0.16	0.136	1	negative_226_Horlbeck_NTC	POP4	256	50927
0.858496475	-0.007013958	0.191	0.194	1	negative_226_Horlbeck_NTC	LINC00662	256	50927
0.881304373	-0.031621921	0.723	0.706	1	negative_226_Horlbeck_NTC	UQCRFS1	256	50927
0.755445155	-0.040805777	0.238	0.24	1	negative_226_Horlbeck_NTC	C19orf12	256	50927
0.576113292	-0.004207693	0.039	0.032	1	negative_226_Horlbeck_NTC	LINC01521	256	50927
0.204863375	0.099378171	0.211	0.182	1	negative_226_Horlbeck_NTC	DRG1	256	50927
0.509724287	-0.06746118	0.047	0.055	1	negative_226_Horlbeck_NTC	SFI1	256	50927
0.683047795	-0.012452398	0.082	0.074	1	negative_226_Horlbeck_NTC	PIK3IP1	256	50927
0.046557138	0.087185456	0.23	0.179	1	negative_226_Horlbeck_NTC	PATZ1	256	50927
0.515597941	0.004793414	0.184	0.166	1	negative_226_Horlbeck_NTC	EIF4ENIF1	256	50927
0.64873542	-0.062220875	0.312	0.306	1	negative_226_Horlbeck_NTC	AGAP3	256	50927
0.840786353	-0.019688855	0.043	0.04	1	negative_226_Horlbeck_NTC	SLC4A2	256	50927
0.264008896	0.047602406	0.059	0.044	1	negative_226_Horlbeck_NTC	CHPF2	256	50927
0.290522456	-0.08986406	0.078	0.096	1	negative_226_Horlbeck_NTC	ABCB8	256	50927
0.073798037	0.028146812	0.023	0.011	1	negative_226_Horlbeck_NTC	ASIC3	256	50927
0.422843546	-0.104656868	0.262	0.268	1	negative_226_Horlbeck_NTC	NUB1	256	50927
0.278541611	0.049563505	0.371	0.32	1	negative_226_Horlbeck_NTC	GALNT11	256	50927
0.156952286	0.039473255	0.223	0.181	1	negative_226_Horlbeck_NTC	REPIN1	256	50927
0.354226698	0.034519077	0.137	0.117	1	negative_226_Horlbeck_NTC	ZNF775	256	50927
0.946139037	-0.034271178	0.121	0.121	1	negative_226_Horlbeck_NTC	PRKAG2-AS1	256	50927
0.263950884	-0.033145742	0.008	0.017	1	negative_226_Horlbeck_NTC	LRRC61	256	50927
0.093025221	0.064689968	0.121	0.09	1	negative_226_Horlbeck_NTC	TMUB1	256	50927
0.391874008	0.009269863	0.027	0.02	1	negative_226_Horlbeck_NTC	WDR86	256	50927
0.177613449	0.084999102	0.383	0.335	1	negative_226_Horlbeck_NTC	CDK5	256	50927
0.030530448	0.07186856	0.184	0.132	1	negative_226_Horlbeck_NTC	FASTK	256	50927
0.151761855	0.091559611	0.188	0.155	1	negative_226_Horlbeck_NTC	KCNH2	256	50927
0.220798972	-0.037087544	0.008	0.018	1	negative_226_Horlbeck_NTC	ATG9B	256	50927
0.25804596	0.026747998	0.363	0.316	1	negative_226_Horlbeck_NTC	SMARCD3	256	50927
0.940035072	0.012128545	0.141	0.138	1	negative_226_Horlbeck_NTC	PRKAG2	256	50927
0.950763976	-0.02953752	0.562	0.539	1	negative_226_Horlbeck_NTC	RHEB	256	50927
0.113541407	0.019562921	0.008	0.003	1	negative_226_Horlbeck_NTC	PCDHGA1	256	50927
0.039265125	0.026065601	0.008	0.002	1	negative_226_Horlbeck_NTC	PCDHGB2	256	50927
0.207151757	0.014597325	0.016	0.008	1	negative_226_Horlbeck_NTC	PCDHGA6	256	50927
0.99303584	-0.034395376	0.039	0.038	1	negative_226_Horlbeck_NTC	PCDHGA7	256	50927
0.726623246	-0.010532067	0.008	0.01	1	negative_226_Horlbeck_NTC	PCDHGB4	256	50927
0.062580691	0.026379502	0.031	0.016	1	negative_226_Horlbeck_NTC	PCDHGA8	256	50927
0.313952435	0.002768549	0.008	0.004	1	negative_226_Horlbeck_NTC	PCDHGA9	256	50927
0.325597236	-0.0114226	0.113	0.092	1	negative_226_Horlbeck_NTC	PCDHGB6	256	50927
0.473343349	0.002026589	0.082	0.069	1	negative_226_Horlbeck_NTC	PCDHGA10	256	50927
0.733645869	-0.004217788	0.02	0.017	1	negative_226_Horlbeck_NTC	PCDHGB7	256	50927
0.454608294	-0.006348427	0	0.002	1	negative_226_Horlbeck_NTC	PCDHGA11	256	50927
0.347477299	-0.010712986	0	0.003	1	negative_226_Horlbeck_NTC	PCDHGA12	256	50927
0.030032912	0.007377571	0.02	0.008	1	negative_226_Horlbeck_NTC	PCDHGC3	256	50927
0.552074872	-0.010858317	0.004	0.007	1	negative_226_Horlbeck_NTC	PCDHGC4	256	50927
0.755985638	-0.015819644	0.102	0.095	1	negative_226_Horlbeck_NTC	RELL2	256	50927
0.304435529	0.001144023	0.199	0.169	1	negative_226_Horlbeck_NTC	RNF14	256	50927
0.004795074	-0.185464762	0.691	0.725	1	negative_226_Horlbeck_NTC	NDFIP1	256	50927
0.809930522	-0.018915244	0.074	0.078	1	negative_226_Horlbeck_NTC	ARHGAP26	256	50927
0.552702251	0.002692942	0.113	0.101	1	negative_226_Horlbeck_NTC	DIAPH1	256	50927
0.02512993	0.086914657	0.223	0.167	1	negative_226_Horlbeck_NTC	HDAC3	256	50927
0.295279321	-0.012330953	0	0.004	1	negative_226_Horlbeck_NTC	FCHSD1	256	50927
0.179767492	0.023919684	0.039	0.026	1	negative_226_Horlbeck_NTC	PCDH1	256	50927
0.589767989	-0.003894498	0.008	0.005	1	negative_226_Horlbeck_NTC	PCDH12	256	50927
0.40092033	0.033019425	0.148	0.129	1	negative_226_Horlbeck_NTC	GNPDA1	256	50927
0.663977559	0.001694006	0.062	0.056	1	negative_226_Horlbeck_NTC	SPRY4	256	50927
0.334174717	0.008275108	0.008	0.004	1	negative_226_Horlbeck_NTC	CMYA5	256	50927
0.630976535	0.033342626	0.016	0.012	1	negative_226_Horlbeck_NTC	THBS4	256	50927
0.483778523	-0.098277248	0.164	0.173	1	negative_226_Horlbeck_NTC	ZFYVE16	256	50927
0.20769135	0.008786447	0.016	0.008	1	negative_226_Horlbeck_NTC	FAM151B	256	50927
0.780744553	-0.056407584	0.164	0.165	1	negative_226_Horlbeck_NTC	MSH3	256	50927
0.373623092	-0.009034304	0	0.003	1	negative_226_Horlbeck_NTC	RASGRF2	256	50927
0.035683937	0.091083837	0.133	0.093	1	negative_226_Horlbeck_NTC	ZCCHC9	256	50927
0.771880285	-0.001530321	0.219	0.208	1	negative_226_Horlbeck_NTC	HOMER1	256	50927
0.101666106	0.054496942	0.09	0.064	1	negative_226_Horlbeck_NTC	MTX3	256	50927
0.055049647	0.048002263	0.066	0.042	1	negative_226_Horlbeck_NTC	SERINC5	256	50927
0.280080539	0.014251911	0.184	0.155	1	negative_226_Horlbeck_NTC	DHFR	256	50927
0.827220123	-0.036055985	0.035	0.037	1	negative_226_Horlbeck_NTC	CKMT2-AS1	256	50927
0.1211037	0.08170762	0.566	0.532	1	negative_226_Horlbeck_NTC	BRD2	256	50927
0.349757326	-0.04106162	0.012	0.02	1	negative_226_Horlbeck_NTC	HLA-DPB1	256	50927
0.382678906	0.018997633	0.34	0.302	1	negative_226_Horlbeck_NTC	SLC39A7	256	50927
0.459747885	-0.040771765	0.016	0.022	1	negative_226_Horlbeck_NTC	HSD17B8	256	50927
0.045790514	0.069088393	0.191	0.143	1	negative_226_Horlbeck_NTC	RING1	256	50927
0.744859638	-0.027172185	0.02	0.022	1	negative_226_Horlbeck_NTC	TAP2	256	50927
0.871397451	-0.002540123	0.004	0.005	1	negative_226_Horlbeck_NTC	HLA-DMA	256	50927
0.813581887	-0.008291952	0.004	0.005	1	negative_226_Horlbeck_NTC	HLA-DPA1	256	50927
0.403805585	0.008253321	0.008	0.004	1	negative_226_Horlbeck_NTC	COL11A2	256	50927
0.044626843	0.031742423	0.129	0.09	1	negative_226_Horlbeck_NTC	RXRB	256	50927
0.173702416	-0.077502012	0.043	0.063	1	negative_226_Horlbeck_NTC	GCA	256	50927
0.631571051	-0.033962118	0.258	0.232	1	negative_226_Horlbeck_NTC	TANK	256	50927
0.525506014	-0.006590008	0.004	0.002	1	negative_226_Horlbeck_NTC	TBR1	256	50927
0.197730816	-0.065195591	0.047	0.067	1	negative_226_Horlbeck_NTC	SLC4A10	256	50927
0.53501615	-0.002816371	0.008	0.005	1	negative_226_Horlbeck_NTC	LINC01806	256	50927
0.977488731	-0.006601366	0.477	0.453	1	negative_226_Horlbeck_NTC	PSMD14	256	50927
0.935536818	-0.025099382	0.383	0.372	1	negative_226_Horlbeck_NTC	RBMS1	256	50927
0.047544331	-0.120553991	0.051	0.085	1	negative_226_Horlbeck_NTC	RAB27B	256	50927
0.067106154	0.219131258	0.324	0.274	1	negative_226_Horlbeck_NTC	TCF4	256	50927
0.445682893	0.014662405	0.09	0.076	1	negative_226_Horlbeck_NTC	ZBTB33	256	50927
0.174099359	-0.099833049	0.43	0.456	1	negative_226_Horlbeck_NTC	MCTS1	256	50927
0.084415027	0.087085921	0.086	0.06	1	negative_226_Horlbeck_NTC	TMEM255A	256	50927
0.242331795	-0.078039678	0.059	0.077	1	negative_226_Horlbeck_NTC	LAMP2	256	50927
0.674890715	-0.051924883	0.148	0.157	1	negative_226_Horlbeck_NTC	CUL4B	256	50927
0.931926391	-0.024180794	0.109	0.105	1	negative_226_Horlbeck_NTC	C1GALT1C1	256	50927
0.966821956	0.013577516	0.012	0.012	1	negative_226_Horlbeck_NTC	C18orf54	256	50927
0.116454829	0.124212279	0.172	0.138	1	negative_226_Horlbeck_NTC	KCNB2	256	50927
0.244116882	0.021631321	0.41	0.354	1	negative_226_Horlbeck_NTC	TERF1	256	50927
0.093081751	-0.034317919	0	0.011	1	negative_226_Horlbeck_NTC	RDH10	256	50927
0.090534927	0.079052346	0.262	0.211	1	negative_226_Horlbeck_NTC	TMEM70	256	50927
0.051816945	0.075756421	0.938	0.914	1	negative_226_Horlbeck_NTC	RPL7	256	50927
0.222517111	-0.155194263	0.324	0.34	1	negative_226_Horlbeck_NTC	STAU2	256	50927
0.669035139	-0.055918799	0.227	0.231	1	negative_226_Horlbeck_NTC	UBE2W	256	50927
0.574975534	-0.054734688	0.535	0.528	1	negative_226_Horlbeck_NTC	ELOC	256	50927
0.080186112	-0.004457251	0.141	0.102	1	negative_226_Horlbeck_NTC	ARL4D	256	50927
0.616735826	0.059141688	0.152	0.142	1	negative_226_Horlbeck_NTC	DHX8	256	50927
0.161461746	-0.000879356	0.008	0.003	1	negative_226_Horlbeck_NTC	NAGS	256	50927
0.387260639	0.011033428	0.375	0.334	1	negative_226_Horlbeck_NTC	G6PC3	256	50927
0.232116654	0.005409254	0.008	0.003	1	negative_226_Horlbeck_NTC	C17orf53	256	50927
0.630416723	-0.007833181	0.133	0.121	1	negative_226_Horlbeck_NTC	TMUB2	256	50927
0.600812921	0.008880807	0.477	0.435	1	negative_226_Horlbeck_NTC	RUNDC3A	256	50927
0.292037164	0.036975685	0.168	0.143	1	negative_226_Horlbeck_NTC	GRN	256	50927
0.243663049	-0.016551256	0	0.005	1	negative_226_Horlbeck_NTC	MEIOC	256	50927
0.853630201	0.009494541	0.027	0.029	1	negative_226_Horlbeck_NTC	DBF4B	256	50927
0.372144581	-0.039334905	0.043	0.056	1	negative_226_Horlbeck_NTC	ADAM11	256	50927
0.054959178	0.077563538	0.352	0.287	1	negative_226_Horlbeck_NTC	NMT1	256	50927
0.329781947	0.017462823	0.02	0.013	1	negative_226_Horlbeck_NTC	ACBD4	256	50927
0.127006296	0.037779106	0.18	0.141	1	negative_226_Horlbeck_NTC	HEXIM1	256	50927
0.63976871	-0.027560514	0.07	0.062	1	negative_226_Horlbeck_NTC	HEXIM2	256	50927
0.646265559	-0.024957915	0.012	0.015	1	negative_226_Horlbeck_NTC	ETV4	256	50927
0.850469885	0.011824585	0.25	0.243	1	negative_226_Horlbeck_NTC	DUSP3	256	50927
0.219767736	0.033131661	0.176	0.146	1	negative_226_Horlbeck_NTC	MPP3	256	50927
0.335589398	0.048425335	0.246	0.216	1	negative_226_Horlbeck_NTC	MPP2	256	50927
0.791100328	-0.031410563	0.078	0.081	1	negative_226_Horlbeck_NTC	TMEM101	256	50927
0.704758394	0.008142398	0.219	0.208	1	negative_226_Horlbeck_NTC	LSM12	256	50927
0.141335757	0.079541086	0.258	0.217	1	negative_226_Horlbeck_NTC	HDAC5	256	50927
0.137302448	0.040582774	0.039	0.025	1	negative_226_Horlbeck_NTC	ASB16-AS1	256	50927
0.936037581	-0.035825563	0.133	0.131	1	negative_226_Horlbeck_NTC	ATXN7L3	256	50927
0.260331521	0.105757792	0.469	0.441	1	negative_226_Horlbeck_NTC	UBTF	256	50927
0.340048878	0.00324511	0.055	0.042	1	negative_226_Horlbeck_NTC	RUNDC3A-AS1	256	50927
0.889904379	-0.088826293	0.234	0.224	1	negative_226_Horlbeck_NTC	SLC25A39	256	50927
0.051747779	0.065268047	0.273	0.216	1	negative_226_Horlbeck_NTC	FAM171A2	256	50927
0.463696165	0.00330779	0.012	0.008	1	negative_226_Horlbeck_NTC	ITGA2B	256	50927
0.392661047	-0.105217577	0.289	0.303	1	negative_226_Horlbeck_NTC	GPATCH8	256	50927
0.276036428	0.062415562	0.242	0.212	1	negative_226_Horlbeck_NTC	CCDC43	256	50927
0.217138409	0.03907026	0.07	0.053	1	negative_226_Horlbeck_NTC	GJC1	256	50927
0.811615792	-0.040007899	0.137	0.139	1	negative_226_Horlbeck_NTC	EFTUD2	256	50927
0.010430372	0.130692365	0.039	0.018	1	negative_226_Horlbeck_NTC	C1QL1	256	50927
0.180047732	-0.059534097	0.035	0.054	1	negative_226_Horlbeck_NTC	DCAKD	256	50927
0.716385984	-0.010877522	0.008	0.01	1	negative_226_Horlbeck_NTC	PLCD3	256	50927
0.906847703	-0.037618796	0.238	0.238	1	negative_226_Horlbeck_NTC	LUC7L2	256	50927
0.072862517	0.140141973	0.363	0.309	1	negative_226_Horlbeck_NTC	FMC1	256	50927
0.292244761	-0.044793855	0.02	0.031	1	negative_226_Horlbeck_NTC	TTC26	256	50927
0.317050709	0.020740382	0.414	0.364	1	negative_226_Horlbeck_NTC	TRIM24	256	50927
0.897046094	0.001825867	0.004	0.004	1	negative_226_Horlbeck_NTC	CLEC2L	256	50927
0.518195639	0.00117803	0.004	0.002	1	negative_226_Horlbeck_NTC	TMEM213	256	50927
0.879904713	-0.062740731	0.219	0.205	1	negative_226_Horlbeck_NTC	UBN2	256	50927
0.171071777	0.116171623	0.43	0.391	1	negative_226_Horlbeck_NTC	HIPK2	256	50927
0.493941979	-0.00085702	0.027	0.021	1	negative_226_Horlbeck_NTC	ZC3HAV1	256	50927
0.572349159	-0.084447462	0.266	0.27	1	negative_226_Horlbeck_NTC	KIAA1549	256	50927
0.460451361	0.018683713	0.008	0.005	1	negative_226_Horlbeck_NTC	SVOPL	256	50927
0.324401251	0.025724395	0.121	0.101	1	negative_226_Horlbeck_NTC	C5orf22	256	50927
0.901548958	-0.005884843	0.016	0.015	1	negative_226_Horlbeck_NTC	PDZD2	256	50927
0.074874693	0.078514188	0.828	0.812	1	negative_226_Horlbeck_NTC	SUB1	256	50927
0.5450254	-0.015334633	0.016	0.011	1	negative_226_Horlbeck_NTC	NPR3	256	50927
0.73230959	-0.0516429	0.332	0.328	1	negative_226_Horlbeck_NTC	TARS	256	50927
0.048811602	0.099763481	0.16	0.118	1	negative_226_Horlbeck_NTC	DROSHA	256	50927
0.85495912	0.008252802	0.191	0.186	1	negative_226_Horlbeck_NTC	GOLPH3	256	50927
0.058577341	0.051666985	0.086	0.058	1	negative_226_Horlbeck_NTC	MTMR12	256	50927
0.090239286	-0.095145927	0.465	0.499	1	negative_226_Horlbeck_NTC	ZFR	256	50927
0.04754201	-0.099664397	0.158	0.181	1	negative_208_Horlbeck_NTC	AP1AR	862	50321
0.782706025	-0.000784439	0.005	0.004	1	negative_208_Horlbeck_NTC	ALPK1	862	50321
0.77352003	-0.045614234	0.343	0.327	1	negative_208_Horlbeck_NTC	LARP7	862	50321
0.703345708	-0.008808227	0.823	0.829	1	negative_208_Horlbeck_NTC	ANK2	862	50321
0.9227947	0.006135607	0.012	0.011	1	negative_208_Horlbeck_NTC	TIFA	862	50321
0.913313992	-0.012083354	0.671	0.649	1	negative_208_Horlbeck_NTC	NEUROG2	862	50321
0.636293177	-0.003161272	0.014	0.012	1	negative_208_Horlbeck_NTC	ZGRF1	862	50321
0.409351224	0.034234206	0.253	0.242	1	negative_208_Horlbeck_NTC	CAMK2D	862	50321
0.957820351	-0.033852033	0.263	0.257	1	negative_208_Horlbeck_NTC	ANO5	862	50321
0.011806787	-0.107781782	0.676	0.707	1	negative_208_Horlbeck_NTC	SLC17A6	862	50321
0.615273054	-0.007602493	0.014	0.016	1	negative_208_Horlbeck_NTC	GAS2	862	50321
0.754952129	-0.010761115	0.168	0.163	1	negative_208_Horlbeck_NTC	FANCF	862	50321
0.007240065	0.077360055	0.499	0.446	1	negative_208_Horlbeck_NTC	SVIP	862	50321
0.873305195	-0.007476822	0.085	0.086	1	negative_208_Horlbeck_NTC	PAPOLG	862	50321
0.253267505	-0.045908406	0.065	0.075	1	negative_208_Horlbeck_NTC	REL	862	50321
0.602613291	-0.019207891	0.11	0.115	1	negative_208_Horlbeck_NTC	PEX13	862	50321
0.593928567	-0.033236074	0.208	0.212	1	negative_208_Horlbeck_NTC	KIAA1841	862	50321
0.173723877	0.046320563	0.189	0.172	1	negative_208_Horlbeck_NTC	C2orf74	862	50321
0.810693193	-0.053987659	0.295	0.289	1	negative_208_Horlbeck_NTC	BCL11A	862	50321
0.75910593	0.004230063	0.016	0.015	1	negative_208_Horlbeck_NTC	PUS10	862	50321
0.750841696	-0.006525296	0.368	0.354	1	negative_208_Horlbeck_NTC	USP34	862	50321
0.316266555	0.001725107	0.391	0.365	1	negative_208_Horlbeck_NTC	XPO1	862	50321
0.515015091	-0.010159459	0.01	0.013	1	negative_208_Horlbeck_NTC	HELB	862	50321
0.846009152	-0.016900229	0.469	0.453	1	negative_208_Horlbeck_NTC	CAND1	862	50321
0.033884609	0.080155503	0.172	0.146	1	negative_208_Horlbeck_NTC	DYRK2	862	50321
0.474053367	0.025737737	0.206	0.195	1	negative_208_Horlbeck_NTC	LLPH	862	50321
0.678756974	-0.026790461	0.186	0.19	1	negative_208_Horlbeck_NTC	TMBIM4	862	50321
0.607909382	-0.036019588	0.129	0.133	1	negative_208_Horlbeck_NTC	GRIP1	862	50321
0.882196399	-0.000843653	0.002	0.002	1	negative_208_Horlbeck_NTC	SERHL2	862	50321
0.183416236	0.002227754	0.007	0.004	1	negative_208_Horlbeck_NTC	BIK	862	50321
0.804919217	0.003083669	0.002	0.002	1	negative_208_Horlbeck_NTC	TSPO	862	50321
0.396563828	-0.030096942	0.058	0.065	1	negative_208_Horlbeck_NTC	PNPLA3	862	50321
0.649697347	-0.039005038	0.269	0.271	1	negative_208_Horlbeck_NTC	SAMM50	862	50321
0.333684158	-0.009288325	0.003	0.006	1	negative_208_Horlbeck_NTC	PARVB	862	50321
0.737170073	0.004883478	0.006	0.005	1	negative_208_Horlbeck_NTC	CYP2D6	862	50321
0.337501838	-0.040600385	0.181	0.191	1	negative_208_Horlbeck_NTC	TCF20	862	50321
0.097764504	0.033793237	0.129	0.11	1	negative_208_Horlbeck_NTC	LINC01315	862	50321
0.036012503	0.024000041	0.205	0.174	1	negative_208_Horlbeck_NTC	RRP7A	862	50321
0.627503961	-0.011853775	0.115	0.12	1	negative_208_Horlbeck_NTC	POLDIP3	862	50321
0.374939794	-0.068547605	0.364	0.367	1	negative_208_Horlbeck_NTC	CYB5R3	862	50321
0.144734725	-0.027394949	0.015	0.022	1	negative_208_Horlbeck_NTC	A4GALT	862	50321
0.512340484	-0.036355116	0.146	0.152	1	negative_208_Horlbeck_NTC	ARFGAP3	862	50321
0.346901505	0.01932947	0.179	0.166	1	negative_208_Horlbeck_NTC	PACSIN2	862	50321
0.896817568	-0.018799461	0.125	0.122	1	negative_208_Horlbeck_NTC	TTLL1	862	50321
0.831231821	-0.018277395	0.1	0.101	1	negative_208_Horlbeck_NTC	MCAT	862	50321
0.893100429	-0.013518309	0.051	0.052	1	negative_208_Horlbeck_NTC	TTLL12	862	50321
0.435729968	0.01207211	0.103	0.095	1	negative_208_Horlbeck_NTC	SCUBE1	862	50321
0.849441729	-0.001184329	0.006	0.006	1	negative_208_Horlbeck_NTC	EFCAB6	862	50321
0.606253654	0.003609785	0.265	0.253	1	negative_208_Horlbeck_NTC	SULT4A1	862	50321
0.675271469	-0.02061273	0.065	0.068	1	negative_208_Horlbeck_NTC	PRMT8	862	50321
0.964005636	-0.009716736	0.445	0.438	1	negative_208_Horlbeck_NTC	CCND2	862	50321
0.815511774	0.015261167	0.072	0.07	1	negative_208_Horlbeck_NTC	TIGAR	862	50321
0.925767045	0.003238875	0.008	0.008	1	negative_208_Horlbeck_NTC	RAD51AP1	862	50321
0.952855666	-0.016783869	0.044	0.044	1	negative_208_Horlbeck_NTC	DYRK4	862	50321
0.999580855	-0.025400513	0.266	0.261	1	negative_208_Horlbeck_NTC	NDUFA9	862	50321
0.855830033	-0.0252218	0.058	0.059	1	negative_208_Horlbeck_NTC	GALNT8	862	50321
0.811906342	-0.016240574	0.064	0.066	1	negative_208_Horlbeck_NTC	PARP11	862	50321
0.188857042	-0.047917683	0.077	0.089	1	negative_208_Horlbeck_NTC	C12orf4	862	50321
0.380327823	-0.008351257	0.005	0.007	1	negative_208_Horlbeck_NTC	AKAP3	862	50321
0.246162743	0.026820199	0.049	0.041	1	negative_208_Horlbeck_NTC	DPY19L4	862	50321
0.408836536	0.012155836	0.078	0.07	1	negative_208_Horlbeck_NTC	INTS8	862	50321
0.396673831	0.008544097	0.147	0.136	1	negative_208_Horlbeck_NTC	NDUFAF6	862	50321
0.373871647	0.008146226	0.01	0.008	1	negative_208_Horlbeck_NTC	PLEKHF2	862	50321
0.943743234	-0.000637872	0.002	0.002	1	negative_208_Horlbeck_NTC	GEM	862	50321
0.767700658	0.002899381	0.007	0.008	1	negative_208_Horlbeck_NTC	RAD54B	862	50321
0.639104521	-0.000120311	0.003	0.005	1	negative_208_Horlbeck_NTC	FSBP	862	50321
0.756022451	0.005798298	0.006	0.005	1	negative_208_Horlbeck_NTC	CCNE2	862	50321
0.210964797	-0.042427197	0.06	0.071	1	negative_208_Horlbeck_NTC	TP53INP1	862	50321
0.505456649	-0.010380984	0.013	0.016	1	negative_208_Horlbeck_NTC	C8orf37	862	50321
0.337828349	-0.025005899	0.028	0.034	1	negative_208_Horlbeck_NTC	PNP	862	50321
0.718913935	-0.012113136	0.108	0.112	1	negative_208_Horlbeck_NTC	METTL17	862	50321
0.405604798	-0.034943411	0.122	0.13	1	negative_208_Horlbeck_NTC	ARHGEF40	862	50321
0.693773189	-0.008496232	0.01	0.012	1	negative_208_Horlbeck_NTC	TMEM253	862	50321
0.312297385	0.055556848	0.333	0.316	1	negative_208_Horlbeck_NTC	TOX4	862	50321
0.004523463	0.049307096	0.075	0.053	1	negative_208_Horlbeck_NTC	NDRG2	862	50321
0.171816919	-0.024112152	0.06	0.073	1	negative_208_Horlbeck_NTC	ZNF219	862	50321
0.990362966	-0.017226462	0.72	0.709	1	negative_208_Horlbeck_NTC	HNRNPC	862	50321
0.094454777	0.035621371	0.616	0.575	1	negative_208_Horlbeck_NTC	SUPT16H	862	50321
0.327373238	0.021106652	0.45	0.435	1	negative_208_Horlbeck_NTC	CHD8	862	50321
0.962675685	-0.028274509	0.161	0.158	1	negative_208_Horlbeck_NTC	RAB2B	862	50321
0.014848612	0.04104724	0.109	0.085	1	negative_208_Horlbeck_NTC	METTL3	862	50321
0.817869842	-0.03358108	0.152	0.153	1	negative_208_Horlbeck_NTC	SALL2	862	50321
0.112966581	0.051742507	0.602	0.566	1	negative_208_Horlbeck_NTC	APEX1	862	50321
0.356448963	0.01350075	0.118	0.108	1	negative_208_Horlbeck_NTC	OSGEP	862	50321
0.520790952	-0.012814419	0.023	0.027	1	negative_208_Horlbeck_NTC	SHISA4	862	50321
0.547136303	-0.002259822	0.427	0.412	1	negative_208_Horlbeck_NTC	IPO9	862	50321
0.624898542	0.015991291	0.528	0.508	1	negative_208_Horlbeck_NTC	NAV1	862	50321
0.613075415	-0.043039992	0.182	0.186	1	negative_208_Horlbeck_NTC	PPP1R12B	862	50321
0.753148471	-0.016398482	0.08	0.083	1	negative_208_Horlbeck_NTC	RNPEP	862	50321
0.223611309	0.019419677	0.403	0.376	1	negative_208_Horlbeck_NTC	TIMM17A	862	50321
0.844442004	-0.001397434	0.039	0.038	1	negative_208_Horlbeck_NTC	PCAT6	862	50321
0.327492915	-0.041909926	0.06	0.068	1	negative_208_Horlbeck_NTC	PPFIA4	862	50321
0.609779553	-0.036802418	0.369	0.37	1	negative_208_Horlbeck_NTC	TMEM183A	862	50321
0.377904583	-0.011007307	0.006	0.009	1	negative_208_Horlbeck_NTC	ADORA1	862	50321
0.849824855	-0.011462066	0.539	0.516	1	negative_208_Horlbeck_NTC	KDM5B	862	50321
0.099378544	0.012657231	0.019	0.012	1	negative_208_Horlbeck_NTC	CSRP1	862	50321
0.740222071	-0.022126481	0.02	0.021	1	negative_208_Horlbeck_NTC	TNNI1	862	50321
0.094412685	-0.051340696	0.065	0.08	1	negative_208_Horlbeck_NTC	SYT2	862	50321
0.190282376	0.0368993	0.553	0.518	1	negative_208_Horlbeck_NTC	ARL8A	862	50321
0.793729061	-0.005334438	0.331	0.331	1	negative_208_Horlbeck_NTC	TMEM9	862	50321
0.511294045	0.010471175	0.015	0.013	1	negative_208_Horlbeck_NTC	IPO9-AS1	862	50321
0.618023443	-0.052928373	0.23	0.231	1	negative_208_Horlbeck_NTC	UBE2T	862	50321
0.750950936	0.012804943	0.21	0.206	1	negative_208_Horlbeck_NTC	ADIPOR1	862	50321
0.294044096	0.010659446	0.056	0.048	1	negative_208_Horlbeck_NTC	PHLDA3	862	50321
0.384205833	0.026149829	0.184	0.173	1	negative_208_Horlbeck_NTC	CYB5R1	862	50321
0.024173989	0.068140352	0.215	0.184	1	negative_208_Horlbeck_NTC	RABIF	862	50321
0.152092878	0.018536766	0.092	0.078	1	negative_208_Horlbeck_NTC	KLHL12	862	50321
0.407848246	0.002678113	0.3	0.28	1	negative_208_Horlbeck_NTC	TARDBP	862	50321
0.17136103	0.026806708	0.108	0.094	1	negative_208_Horlbeck_NTC	UBIAD1	862	50321
0.161582349	-0.048881626	0.14	0.157	1	negative_208_Horlbeck_NTC	DISP3	862	50321
0.473075478	0.025370515	0.197	0.187	1	negative_208_Horlbeck_NTC	FBXO44	862	50321
0.569780193	0.006131358	0.009	0.008	1	negative_208_Horlbeck_NTC	FBXO6	862	50321
0.036038401	0.050564414	0.241	0.208	1	negative_208_Horlbeck_NTC	DRAXIN	862	50321
0.823683267	-0.007411217	0.007	0.008	1	negative_208_Horlbeck_NTC	AGTRAP	862	50321
0.405770798	-0.044924889	0.107	0.115	1	negative_208_Horlbeck_NTC	CLCN6	862	50321
0.420256427	0.009396492	0.007	0.005	1	negative_208_Horlbeck_NTC	NPPA-AS1	862	50321
0.95016292	-0.005145538	0.039	0.04	1	negative_208_Horlbeck_NTC	PLOD1	862	50321
0.242807056	0.016427925	0.167	0.152	1	negative_208_Horlbeck_NTC	MFN2	862	50321
0.1838256	0.016553147	0.109	0.094	1	negative_208_Horlbeck_NTC	MIIP	862	50321
0.560365936	0.013976085	0.107	0.101	1	negative_208_Horlbeck_NTC	VPS13D	862	50321
0.67299276	-0.040496029	0.449	0.444	1	negative_208_Horlbeck_NTC	SRM	862	50321
0.229787375	0.015653862	0.161	0.145	1	negative_208_Horlbeck_NTC	EXOSC10	862	50321
0.75515622	-0.011297953	0.181	0.175	1	negative_208_Horlbeck_NTC	MTOR	862	50321
0.132690842	0.052763657	0.223	0.201	1	negative_208_Horlbeck_NTC	FBXO2	862	50321
0.336305384	0.035487252	0.219	0.204	1	negative_208_Horlbeck_NTC	MAD2L2	862	50321
0.343173982	-0.054467024	0.181	0.191	1	negative_208_Horlbeck_NTC	MTHFR	862	50321
0.479426007	-0.049533152	0.104	0.111	1	negative_208_Horlbeck_NTC	KIAA2013	862	50321
0.85206255	-0.002038717	0.019	0.018	1	negative_208_Horlbeck_NTC	MFSD2A	862	50321
0.583135661	-0.014623858	0.563	0.53	1	negative_208_Horlbeck_NTC	CAP1	862	50321
0.473502966	-0.009442779	0.132	0.142	1	negative_208_Horlbeck_NTC	RLF	862	50321
0.117264239	-0.071992212	0.103	0.119	1	negative_208_Horlbeck_NTC	ZMPSTE24	862	50321
0.158683451	0.038940873	0.39	0.361	1	negative_208_Horlbeck_NTC	SMAP2	862	50321
0.552362374	-0.002340611	0.048	0.043	1	negative_208_Horlbeck_NTC	ZFP69B	862	50321
0.689952626	-0.017470033	0.012	0.013	1	negative_208_Horlbeck_NTC	ZFP69	862	50321
0.687375354	0.001974533	0.049	0.046	1	negative_208_Horlbeck_NTC	EXO5	862	50321
0.893839613	0.002467673	0.014	0.014	1	negative_208_Horlbeck_NTC	ZNF684	862	50321
0.131573109	0.028615797	0.205	0.182	1	negative_208_Horlbeck_NTC	NFYC	862	50321
0.807084408	-0.010226586	0.159	0.154	1	negative_208_Horlbeck_NTC	CTPS1	862	50321
0.749985211	-0.000167851	0.002	0.002	1	negative_208_Horlbeck_NTC	SLFNL1-AS1	862	50321
0.034669787	0.025536249	0.024	0.015	1	negative_208_Horlbeck_NTC	FOXO6	862	50321
0.145647758	0.052608996	0.087	0.074	1	negative_208_Horlbeck_NTC	TRIT1	862	50321
0.835135612	-0.004690227	0.014	0.013	1	negative_208_Horlbeck_NTC	MYCL	862	50321
0.140135202	-0.062118707	0.106	0.121	1	negative_208_Horlbeck_NTC	PPT1	862	50321
0.765907426	-0.001463619	0.231	0.223	1	negative_208_Horlbeck_NTC	RIMS3	862	50321
0.083070393	0.031690758	0.029	0.021	1	negative_208_Horlbeck_NTC	NFYC-AS1	862	50321
0.147034786	0.008516303	0.087	0.073	1	negative_208_Horlbeck_NTC	CITED4	862	50321
0.247593867	0.018596864	0.126	0.113	1	negative_208_Horlbeck_NTC	SCMH1	862	50321
0.998544577	-0.000640555	0.15	0.149	1	negative_208_Horlbeck_NTC	ABCD3	862	50321
0.408357649	0.020212541	0.013	0.01	1	negative_208_Horlbeck_NTC	SLC44A3	862	50321
0.162323373	-0.019258632	0.016	0.024	1	negative_208_Horlbeck_NTC	TMEM56	862	50321
0.472489259	-0.008876442	0.013	0.016	1	negative_208_Horlbeck_NTC	RWDD3	862	50321
0.859002853	-0.002841769	0.003	0.004	1	negative_208_Horlbeck_NTC	ARHGAP29	862	50321
0.807960875	-0.026399089	0.312	0.31	1	negative_208_Horlbeck_NTC	CNN3	862	50321
0.552071585	-0.043643591	0.082	0.087	1	negative_208_Horlbeck_NTC	ALG14	862	50321
0.098134461	0.048385679	0.432	0.403	1	negative_208_Horlbeck_NTC	WAC	862	50321
0.056667538	0.016891896	0.015	0.009	1	negative_208_Horlbeck_NTC	BAMBI	862	50321
0.048061091	0.022331511	0.021	0.013	1	negative_208_Horlbeck_NTC	MPP7	862	50321
0.560421861	-0.042814527	0.265	0.273	1	negative_208_Horlbeck_NTC	WAC-AS1	862	50321
0.187815447	0.001416638	0.086	0.073	1	negative_208_Horlbeck_NTC	SVIL	862	50321
0.294182631	0.040937799	0.171	0.158	1	negative_208_Horlbeck_NTC	MLLT10	862	50321
0.213852581	0.041032252	0.316	0.293	1	negative_208_Horlbeck_NTC	COMMD3	862	50321
0.138164192	0.038125998	0.148	0.13	1	negative_208_Horlbeck_NTC	BMI1	862	50321
0.494477955	-0.006632359	0.477	0.453	1	negative_208_Horlbeck_NTC	MSRB2	862	50321
0.976805707	-0.015480617	0.026	0.025	1	negative_208_Horlbeck_NTC	OTUD1	862	50321
0.013688273	0.0774929	0.176	0.146	1	negative_208_Horlbeck_NTC	SKIDA1	862	50321
0.19543787	0.047919076	0.305	0.283	1	negative_208_Horlbeck_NTC	DNAJC1	862	50321
0.560940521	0.017368952	0.097	0.091	1	negative_208_Horlbeck_NTC	PIP4K2A	862	50321
0.081979519	0.008913087	0.008	0.004	1	negative_208_Horlbeck_NTC	KIAA1217	862	50321
8.16E-05	0.076039889	0.096	0.063	1	negative_208_Horlbeck_NTC	MED17	862	50321
0.016595137	0.063982433	0.167	0.137	1	negative_208_Horlbeck_NTC	FAT3	862	50321
0.656293946	-0.025854896	0.097	0.101	1	negative_208_Horlbeck_NTC	CEP295	862	50321
0.124068364	0.04343903	0.079	0.066	1	negative_208_Horlbeck_NTC	C11orf54	862	50321
0.578071282	0.000698677	0.006	0.007	1	negative_208_Horlbeck_NTC	SMCO4	862	50321
0.087621446	0.059649954	0.204	0.18	1	negative_208_Horlbeck_NTC	SLC36A4	862	50321
0.703185286	0.005120961	0.275	0.268	1	negative_208_Horlbeck_NTC	TAF1D	862	50321
0.26087212	-0.007294269	0.001	0.003	1	negative_208_Horlbeck_NTC	TUBA1C	862	50321
0.242835787	0.012788422	0.012	0.008	1	negative_208_Horlbeck_NTC	PRPH	862	50321
0.116265695	-0.027403709	0.089	0.106	1	negative_208_Horlbeck_NTC	DNAJC22	862	50321
0.973190304	-0.026667619	0.352	0.344	1	negative_208_Horlbeck_NTC	SPATS2	862	50321
0.982464319	-0.001517642	0.006	0.006	1	negative_208_Horlbeck_NTC	KCNH3	862	50321
0.743659277	-0.016176309	0.093	0.089	1	negative_208_Horlbeck_NTC	PRPF40B	862	50321
0.913104275	-0.016299083	0.72	0.704	1	negative_208_Horlbeck_NTC	TMBIM6	862	50321
0.114295218	-0.017594721	0.008	0.015	1	negative_208_Horlbeck_NTC	BCDIN3D-AS1	862	50321
0.156074	0.006435942	0.006	0.003	1	negative_208_Horlbeck_NTC	AQP5	862	50321
0.56729874	0.009388646	0.187	0.178	1	negative_208_Horlbeck_NTC	ASIC1	862	50321
0.892710225	0.00286494	0.422	0.412	1	negative_208_Horlbeck_NTC	SMARCD1	862	50321
0.798203681	-0.044404072	0.378	0.376	1	negative_208_Horlbeck_NTC	COX14	862	50321
0.810465693	-0.004803021	0.146	0.143	1	negative_208_Horlbeck_NTC	LARP4	862	50321
0.694830194	-0.017398104	0.14	0.144	1	negative_208_Horlbeck_NTC	DIP2B	862	50321
0.394988044	-0.008089861	0.058	0.051	1	negative_208_Horlbeck_NTC	ATF1	862	50321
0.805854149	-0.015579982	0.087	0.084	1	negative_208_Horlbeck_NTC	KMT2D	862	50321
0.456811925	-0.00947179	0.003	0.005	1	negative_208_Horlbeck_NTC	RHEBL1	862	50321
0.941883038	0.014993648	0.153	0.153	1	negative_208_Horlbeck_NTC	LMBR1L	862	50321
0.758440323	-0.02339103	0.956	0.949	1	negative_208_Horlbeck_NTC	TUBA1B	862	50321
0.360849236	-0.017022947	0.994	0.998	1	negative_208_Horlbeck_NTC	TUBA1A	862	50321
0.449553855	-0.006198182	0.057	0.051	1	negative_208_Horlbeck_NTC	C1QL4	862	50321
0.902937963	-0.029601888	0.21	0.204	1	negative_208_Horlbeck_NTC	MCRS1	862	50321
0.156078459	-0.018191302	0.014	0.021	1	negative_208_Horlbeck_NTC	FMNL3	862	50321
0.360997507	-0.020659893	0.114	0.124	1	negative_208_Horlbeck_NTC	NCKAP5L	862	50321
0.267355505	-0.016242156	0.06	0.07	1	negative_208_Horlbeck_NTC	BCDIN3D	862	50321
0.953319586	-0.034084382	0.135	0.131	1	negative_208_Horlbeck_NTC	FAIM2	862	50321
0.191781184	0.030917333	0.028	0.021	1	negative_208_Horlbeck_NTC	RACGAP1	862	50321
0.227027695	-0.050562474	0.132	0.146	1	negative_208_Horlbeck_NTC	CERS5	862	50321
0.005545868	0.061693615	0.078	0.056	1	negative_208_Horlbeck_NTC	LIMA1	862	50321
0.800183811	-0.01292717	0.081	0.078	1	negative_208_Horlbeck_NTC	SLC11A2	862	50321
0.735238191	-0.008601714	0.01	0.012	1	negative_208_Horlbeck_NTC	POC1B-AS1	862	50321
0.537937465	0.006261316	0.128	0.12	1	negative_208_Horlbeck_NTC	ATP2B1-AS1	862	50321
0.449902737	0.009895028	0.029	0.025	1	negative_208_Horlbeck_NTC	KITLG	862	50321
0.811804129	-0.014242635	0.241	0.235	1	negative_208_Horlbeck_NTC	DUSP6	862	50321
0.52146743	-0.003009113	0.017	0.015	1	negative_208_Horlbeck_NTC	POC1B	862	50321
0.492827417	-0.020994842	0.592	0.601	1	negative_208_Horlbeck_NTC	ATP2B1	862	50321
0.02240985	-0.091801935	0.244	0.278	1	negative_208_Horlbeck_NTC	SNN	862	50321
0.764000108	-0.015316242	0.088	0.091	1	negative_208_Horlbeck_NTC	SNX29	862	50321
0.982696931	0.015243127	0.034	0.034	1	negative_208_Horlbeck_NTC	SHISA9	862	50321
0.179717294	-0.003548505	0.042	0.033	1	negative_208_Horlbeck_NTC	LITAF	862	50321
0.230559807	-0.044751249	0.038	0.046	1	negative_208_Horlbeck_NTC	TXNDC11	862	50321
0.844731106	0.008399842	0.216	0.213	1	negative_208_Horlbeck_NTC	ZC3H7A	862	50321
0.092125596	-0.07179026	0.397	0.415	1	negative_208_Horlbeck_NTC	RSL1D1	862	50321
0.698176574	-0.057997487	0.497	0.482	1	negative_208_Horlbeck_NTC	GSPT1	862	50321
0.069117489	0.02338631	0.041	0.03	1	negative_208_Horlbeck_NTC	NPIPB2	862	50321
0.749589355	-0.01423205	0.046	0.049	1	negative_208_Horlbeck_NTC	CPPED1	862	50321
0.732052867	-0.003350513	0.007	0.008	1	negative_208_Horlbeck_NTC	LRRC37A	862	50321
0.934721609	-0.001057903	0.016	0.017	1	negative_208_Horlbeck_NTC	LRRC37A2	862	50321
0.331990884	0.017504805	0.457	0.429	1	negative_208_Horlbeck_NTC	NSF	862	50321
0.695241508	-0.029905314	0.145	0.149	1	negative_208_Horlbeck_NTC	GOSR2	862	50321
0.000252707	0.018628221	0.009	0.003	1	negative_208_Horlbeck_NTC	EFCAB13	862	50321
0.903067172	-0.029436463	0.449	0.435	1	negative_208_Horlbeck_NTC	NPEPPS	862	50321
0.62123833	-0.021389094	0.664	0.665	1	negative_208_Horlbeck_NTC	KPNB1	862	50321
0.529985804	0.005212754	0.065	0.071	1	negative_208_Horlbeck_NTC	TBKBP1	862	50321
0.133640068	-0.00817995	0	0.003	1	negative_208_Horlbeck_NTC	LRRC46	862	50321
0.56722278	0.014987575	0.053	0.049	1	negative_208_Horlbeck_NTC	SP2	862	50321
0.090829078	0.056801656	0.085	0.07	1	negative_208_Horlbeck_NTC	PNPO	862	50321
0.494694414	-0.012411076	0.138	0.146	1	negative_208_Horlbeck_NTC	CDK5RAP3	862	50321
0.958917171	-0.004714314	0.302	0.298	1	negative_208_Horlbeck_NTC	NFE2L1	862	50321
0.381897855	0.006716181	0.057	0.05	1	negative_208_Horlbeck_NTC	SNX11	862	50321
0.417146607	0.004092282	0.045	0.04	1	negative_208_Horlbeck_NTC	ARL17B	862	50321
0.773675308	-0.005276829	0.108	0.104	1	negative_208_Horlbeck_NTC	ARL17A	862	50321
0.80273377	0.008310206	0.053	0.051	1	negative_208_Horlbeck_NTC	FAM215B	862	50321
0.687455485	-0.003171217	0.019	0.021	1	negative_208_Horlbeck_NTC	WNT3	862	50321
0.538087779	-0.003092136	0.021	0.018	1	negative_208_Horlbeck_NTC	RPRML	862	50321
0.533863001	-0.045684349	0.165	0.17	1	negative_208_Horlbeck_NTC	CDC27	862	50321
0.923191967	0.0024298	0.027	0.027	1	negative_208_Horlbeck_NTC	OSBPL7	862	50321
0.94479016	-0.005180589	0.133	0.134	1	negative_208_Horlbeck_NTC	MRPL10	862	50321
0.122489062	0.028016307	0.081	0.067	1	negative_208_Horlbeck_NTC	SCRN2	862	50321
0.806861911	0.003554521	0.003	0.003	1	negative_208_Horlbeck_NTC	SP6	862	50321
0.876960056	-0.00799583	0.007	0.007	1	negative_208_Horlbeck_NTC	SP2-AS1	862	50321
0.620964938	0.032663211	0.762	0.738	1	negative_208_Horlbeck_NTC	CBX1	862	50321
0.076984173	0.008664847	0.009	0.005	1	negative_208_Horlbeck_NTC	TOM1L1	862	50321
0.876373051	-0.003685698	0.035	0.036	1	negative_208_Horlbeck_NTC	STXBP4	862	50321
0.9521824	-0.000708566	0.003	0.003	1	negative_208_Horlbeck_NTC	HLF	862	50321
0.164932849	0.008089142	0.041	0.032	1	negative_208_Horlbeck_NTC	PCTP	862	50321
0.791646662	-0.005092069	0.003	0.004	1	negative_208_Horlbeck_NTC	ANKFN1	862	50321
0.593854364	-0.004406187	0.001	0.002	1	negative_208_Horlbeck_NTC	NOG	862	50321
0.682165423	0.002400098	0.314	0.308	1	negative_208_Horlbeck_NTC	COX11	862	50321
0.755812859	-0.016249072	0.288	0.291	1	negative_208_Horlbeck_NTC	MMD	862	50321
0.629772349	-0.00274389	0.014	0.012	1	negative_208_Horlbeck_NTC	TMEM100	862	50321
0.341435939	0.006018467	0.038	0.032	1	negative_208_Horlbeck_NTC	ENGASE	862	50321
0.042515048	0.030224013	0.052	0.039	1	negative_208_Horlbeck_NTC	AFMID	862	50321
0.896345199	-0.012389921	0.003	0.003	1	negative_208_Horlbeck_NTC	BIRC5	862	50321
0.799196757	-0.020147224	0.494	0.483	1	negative_208_Horlbeck_NTC	TNRC6C	862	50321
0.352731163	-0.010494913	0.016	0.021	1	negative_208_Horlbeck_NTC	SYNGR2	862	50321
0.30377225	-0.000907403	0.237	0.218	1	negative_208_Horlbeck_NTC	09-Sep	862	50321
0.109423583	-0.058298014	0.079	0.094	1	negative_208_Horlbeck_NTC	PGS1	862	50321
0.236825507	0.008232815	0.008	0.005	1	negative_208_Horlbeck_NTC	C1QTNF1	862	50321
0.147803794	-0.007505704	0	0.002	1	negative_208_Horlbeck_NTC	SOCS3	862	50321
0.360840712	0.014397377	0.121	0.11	1	negative_208_Horlbeck_NTC	CANT1	862	50321
0.613912376	-0.032342671	0.132	0.137	1	negative_208_Horlbeck_NTC	CYTH1	862	50321
0.868620469	-0.006349515	0.007	0.007	1	negative_208_Horlbeck_NTC	LINC01993	862	50321
0.539541757	-0.005677848	0.303	0.286	1	negative_208_Horlbeck_NTC	TIMP2	862	50321
0.364511632	-0.000157416	0.088	0.079	1	negative_208_Horlbeck_NTC	USP36	862	50321
0.086467176	-0.010378878	0	0.003	1	negative_208_Horlbeck_NTC	CEP295NL	862	50321
0.135786103	0.02708499	0.2	0.178	1	negative_208_Horlbeck_NTC	LGALS3BP	862	50321
0.451116805	-0.030912827	0.159	0.167	1	negative_208_Horlbeck_NTC	MTUS2	862	50321
0.399080463	0.024692227	0.1	0.092	1	negative_208_Horlbeck_NTC	USPL1	862	50321
0.967906354	0.005368833	0.145	0.144	1	negative_208_Horlbeck_NTC	SLC7A1	862	50321
0.615668813	0.009779253	0.436	0.423	1	negative_208_Horlbeck_NTC	UBL3	862	50321
0.479356384	-0.001662448	0.261	0.247	1	negative_208_Horlbeck_NTC	KATNAL1	862	50321
0.041434162	0.0393815	0.951	0.952	1	negative_208_Horlbeck_NTC	HMGB1	862	50321
0.644707686	-0.001022622	0.002	0.003	1	negative_208_Horlbeck_NTC	LINC02078	862	50321
0.554193255	0.00049935	0.037	0.033	1	negative_208_Horlbeck_NTC	CBX2	862	50321
0.215428466	-0.085805668	0.394	0.402	1	negative_208_Horlbeck_NTC	RBFOX3	862	50321
0.695835266	-0.020854066	0.216	0.22	1	negative_208_Horlbeck_NTC	CBX4	862	50321
0.84102962	-0.011631529	0.053	0.052	1	negative_208_Horlbeck_NTC	CBX8	862	50321
0.231710351	0.017892537	0.015	0.011	1	negative_208_Horlbeck_NTC	ZNF575	862	50321
0.942401506	-0.00262394	0.005	0.004	1	negative_208_Horlbeck_NTC	PINLYP	862	50321
0.884943146	-0.012759165	0.128	0.128	1	negative_208_Horlbeck_NTC	ZNF576	862	50321
0.802054598	-0.007855041	0.063	0.065	1	negative_208_Horlbeck_NTC	ZNF283	862	50321
0.94607994	0.009770561	0.016	0.017	1	negative_208_Horlbeck_NTC	ZNF221	862	50321
0.978232154	-0.005504353	0.016	0.016	1	negative_208_Horlbeck_NTC	ZNF155	862	50321
0.83601367	0.002444253	0.008	0.009	1	negative_208_Horlbeck_NTC	ZNF230	862	50321
0.775170074	0.0078077	0.041	0.039	1	negative_208_Horlbeck_NTC	ZNF222	862	50321
0.826664229	0.008471635	0.017	0.016	1	negative_208_Horlbeck_NTC	ZNF223	862	50321
0.890425265	0.003782093	0.013	0.012	1	negative_208_Horlbeck_NTC	ZNF284	862	50321
0.466872563	-0.002214833	0.065	0.059	1	negative_208_Horlbeck_NTC	ZNF224	862	50321
0.82460141	0.002768297	0.015	0.014	1	negative_208_Horlbeck_NTC	ZNF225	862	50321
0.339460398	-0.020644356	0.057	0.065	1	negative_208_Horlbeck_NTC	ZNF234	862	50321
0.379221104	-0.057720892	0.158	0.167	1	negative_208_Horlbeck_NTC	ZNF226	862	50321
0.132367956	-0.036399345	0.035	0.046	1	negative_208_Horlbeck_NTC	ZNF227	862	50321
0.011898511	0.030315035	0.024	0.014	1	negative_208_Horlbeck_NTC	ZNF233	862	50321
0.115223205	0.03351865	0.057	0.045	1	negative_208_Horlbeck_NTC	PVR	862	50321
0.244201566	0.009504742	0.013	0.009	1	negative_208_Horlbeck_NTC	CEACAM19	862	50321
0.086503696	-0.014137425	0.002	0.007	1	negative_208_Horlbeck_NTC	BCL3	862	50321
0.806509072	-0.004212829	0.007	0.008	1	negative_208_Horlbeck_NTC	PHLDB3	862	50321
0.619091359	-0.007212549	0.093	0.087	1	negative_208_Horlbeck_NTC	ETHE1	862	50321
0.999446267	-0.01590566	0.109	0.108	1	negative_208_Horlbeck_NTC	XRCC1	862	50321
0.672891529	-0.037888432	0.321	0.322	1	negative_208_Horlbeck_NTC	IRGQ	862	50321
0.550751592	0.02571602	0.767	0.752	1	negative_208_Horlbeck_NTC	ZNF428	862	50321
0.155412165	-0.076375334	0.201	0.218	1	negative_208_Horlbeck_NTC	CADM4	862	50321
0.673632276	-0.009686632	0.093	0.087	1	negative_208_Horlbeck_NTC	SMG9	862	50321
0.603984542	-0.006478492	0.019	0.021	1	negative_208_Horlbeck_NTC	ZNF404	862	50321
0.681733972	-0.006656325	0.02	0.022	1	negative_208_Horlbeck_NTC	ZNF45	862	50321
0.480627837	0.013265311	0.022	0.019	1	negative_208_Horlbeck_NTC	ZNF235	862	50321
0.010399562	0.037889086	0.051	0.035	1	negative_208_Horlbeck_NTC	ZNF112	862	50321
0.179291481	-0.02173602	0.008	0.013	1	negative_208_Horlbeck_NTC	ZNF285	862	50321
0.1912685	-0.030240271	0.021	0.028	1	negative_208_Horlbeck_NTC	ZNF229	862	50321
0.927951119	-0.001564899	0.045	0.046	1	negative_208_Horlbeck_NTC	ZNF180	862	50321
0.001685696	0.037558466	0.023	0.012	1	negative_208_Horlbeck_NTC	RMDN2	862	50321
0.587308299	0.010955876	0.005	0.004	1	negative_208_Horlbeck_NTC	GALM	862	50321
0.377136657	-0.010023152	0.125	0.113	1	negative_208_Horlbeck_NTC	GEMIN6	862	50321
0.478424536	-0.052531338	0.187	0.193	1	negative_208_Horlbeck_NTC	MORN2	862	50321
0.721876274	0.000376893	0.005	0.004	1	negative_208_Horlbeck_NTC	ARHGEF33	862	50321
0.92452455	-0.010156405	0.164	0.161	1	negative_208_Horlbeck_NTC	CDC42EP3	862	50321
0.456083311	-0.01203822	0.095	0.087	1	negative_208_Horlbeck_NTC	ATL2	862	50321
0.30344134	-0.049452913	0.139	0.15	1	negative_208_Horlbeck_NTC	HNRNPLL	862	50321
0.286736182	0.018537655	0.551	0.525	1	negative_208_Horlbeck_NTC	SRSF7	862	50321
0.138657396	0.024834744	0.177	0.157	1	negative_208_Horlbeck_NTC	DHX57	862	50321
0.717248388	-0.027429582	0.188	0.18	1	negative_208_Horlbeck_NTC	SOS1	862	50321
0.501406349	-0.039588506	0.125	0.132	1	negative_208_Horlbeck_NTC	MAP4K3	862	50321
0.020095187	-0.098852091	0.206	0.237	1	negative_208_Horlbeck_NTC	TMEM178A	862	50321
0.134405772	-0.010028553	0.006	0.011	1	negative_208_Horlbeck_NTC	SLC8A1-AS1	862	50321
0.92544495	-0.017713295	0.1	0.098	1	negative_208_Horlbeck_NTC	THUMPD2	862	50321
0.001895607	0.094045031	0.371	0.315	1	negative_208_Horlbeck_NTC	SLC8A1	862	50321
0.649402384	-0.012721961	0.194	0.186	1	negative_208_Horlbeck_NTC	ID2	862	50321
0.57905528	0.012849851	0.075	0.07	1	negative_208_Horlbeck_NTC	ASAP2	862	50321
0.20967799	0.023865754	0.113	0.099	1	negative_208_Horlbeck_NTC	CPSF3	862	50321
0.142536577	-0.055163721	0.215	0.234	1	negative_208_Horlbeck_NTC	IAH1	862	50321
0.120746053	-0.055110797	0.92	0.909	1	negative_208_Horlbeck_NTC	KIDINS220	862	50321
0.007684642	0.07092871	0.317	0.271	1	negative_208_Horlbeck_NTC	MBOAT2	862	50321
0.578043408	-0.007007641	0.282	0.269	1	negative_208_Horlbeck_NTC	ITGB1BP1	862	50321
0.449975364	0.003379517	0.096	0.088	1	negative_208_Horlbeck_NTC	CYP20A1	862	50321
0.505207367	0.008999774	0.114	0.106	1	negative_208_Horlbeck_NTC	NBEAL1	862	50321
0.429451404	0.025069835	0.617	0.602	1	negative_208_Horlbeck_NTC	ABI2	862	50321
0.386113967	0.014666525	0.132	0.122	1	negative_208_Horlbeck_NTC	RAPH1	862	50321
0.846079566	0.002744565	0.168	0.164	1	negative_208_Horlbeck_NTC	WDR12	862	50321
0.198065731	0.030923903	0.03	0.024	1	negative_208_Horlbeck_NTC	SLC9A8	862	50321
0.746323517	-0.000382252	0.002	0.003	1	negative_208_Horlbeck_NTC	SNAI1	862	50321
0.006389609	-0.141431588	0.273	0.308	1	negative_208_Horlbeck_NTC	PTPN1	862	50321
0.600223781	0.014502895	0.158	0.151	1	negative_208_Horlbeck_NTC	RNF114	862	50321
0.679934754	0.005030991	0.02	0.018	1	negative_208_Horlbeck_NTC	ADNP-AS1	862	50321
0.591337009	-0.032188972	0.104	0.109	1	negative_208_Horlbeck_NTC	BCAS4	862	50321
0.825043758	-0.002835077	0.042	0.04	1	negative_208_Horlbeck_NTC	PARD6B	862	50321
0.599836059	0.005040926	0.06	0.056	1	negative_208_Horlbeck_NTC	MOCS3	862	50321
0.026123221	-0.055123732	0.028	0.043	1	negative_208_Horlbeck_NTC	CEBPB	862	50321
0.730138791	-0.024663855	0.372	0.358	1	negative_208_Horlbeck_NTC	ADNP	862	50321
0.177086579	0.001235842	0.005	0.002	1	negative_208_Horlbeck_NTC	KCNG1	862	50321
0.674119135	-0.004338925	0.121	0.115	1	negative_208_Horlbeck_NTC	DPM1	862	50321
0.708340497	-0.005908716	0.034	0.031	1	negative_208_Horlbeck_NTC	SPATA2	862	50321
0.118593608	0.025936259	0.135	0.116	1	negative_208_Horlbeck_NTC	TMEM189	862	50321
0.408958673	-0.006886942	0.003	0.006	1	negative_208_Horlbeck_NTC	CEBPB-AS1	862	50321
0.806647018	-0.008200079	0.116	0.112	1	negative_208_Horlbeck_NTC	UBE2V1	862	50321
0.331795184	0.008768061	0.013	0.01	1	negative_208_Horlbeck_NTC	PTGIS	862	50321
0.279013969	-0.058879482	0.213	0.226	1	negative_208_Horlbeck_NTC	B4GALT5	862	50321
0.141648818	0.046343503	0.311	0.285	1	negative_208_Horlbeck_NTC	KCNB1	862	50321
0.536563149	-0.042420449	0.394	0.395	1	negative_208_Horlbeck_NTC	EWSR1	862	50321
0.002330089	0.033253993	0.021	0.01	1	negative_208_Horlbeck_NTC	GAS2L1	862	50321
0.451929934	0.012686573	0.072	0.065	1	negative_208_Horlbeck_NTC	NEFH	862	50321
0.602286062	-0.021621265	0.18	0.17	1	negative_208_Horlbeck_NTC	NF2	862	50321
0.299899263	-0.010535026	0.003	0.006	1	negative_208_Horlbeck_NTC	CABP7	862	50321
0.938788343	-0.000315162	0.923	0.916	1	negative_208_Horlbeck_NTC	UQCR10	862	50321
0.099045703	0.027331033	0.13	0.111	1	negative_208_Horlbeck_NTC	MTMR3	862	50321
0.184488471	0.011604564	0.104	0.09	1	negative_208_Horlbeck_NTC	CCDC157	862	50321
0.891263525	0.001990987	0.002	0.002	1	negative_208_Horlbeck_NTC	SEC14L2	862	50321
0.974722277	0.000229738	0.003	0.003	1	negative_208_Horlbeck_NTC	MTFP1	862	50321
0.062966982	0.016977533	0.023	0.015	1	negative_208_Horlbeck_NTC	TCN2	862	50321
0.771623166	-0.028565787	0.073	0.075	1	negative_208_Horlbeck_NTC	SLC35E4	862	50321
0.405710206	0.004786891	0.114	0.104	1	negative_208_Horlbeck_NTC	OSBP2	862	50321
0.109852034	0.027965029	0.119	0.102	1	negative_208_Horlbeck_NTC	MORC2-AS1	862	50321
[truncated: 71,260 more rows]
