# Supplementary material for: Multiplex, single-cell CRISPRa screening for cell type specific regulatory elements
Source: Nat Commun. 2024 Sep 18;15:8209. doi: 10.1038/s41467-024-52490-4 (PMC11411074; doi:10.1038/s41467-024-52490-4)
Supplement: Supplementary file 12 — Supplementary Data 9 [file 41467_2024_52490_MOESM12_ESM.csv]

response_id	grna_group	n_nonzero_trt	n_nonzero_cntrl	p_value	log_2_fold_change
ENSG00000100764	negative_211_Horlbeck_NTC	173	24608	1.1682061349973301e-4	0.2709482233600068
ENSG00000198001	negative_193_Horlbeck_NTC	16	3495	2.032866561741508e-4	1.3819208140908914
ENSG00000153561	negative_226_Horlbeck_NTC	32	6927	3.2985051542485695e-4	0.86413273376395106
ENSG00000110536	negative_214_Horlbeck_NTC	14	7681	4.3019243922636766e-4	1.2558711259685165
ENSG00000176473	negative_228_Horlbeck_NTC	8	1205	9.814575269169496e-4	1.94580894551761
ENSG00000006747	negative_223_Horlbeck_NTC	14	1252	0.0014582165264390317	1.3285479497498174
ENSG00000115289	negative_228_Horlbeck_NTC	11	2420	0.0017739777190351974	1.4768911672016984
ENSG00000164066	negative_212_Horlbeck_NTC	7	2699	0.002072984672215362	1.6830024805116717
ENSG00000108590	negative_198_Horlbeck_NTC	36	6954	0.0031458656332231634	0.6967758099180528
ENSG00000106993	negative_203_Horlbeck_NTC	28	2588	0.0035773703769335675	0.8074313804816837
ENSG00000231500	negative_237_Horlbeck_NTC	184	33639	0.0037672554178251874	0.06362217789701763
ENSG00000175182	negative_230_Horlbeck_NTC	17	1582	0.004447363312947744	1.1948998822085732
ENSG00000173598	negative_236_Horlbeck_NTC	128	15296	0.004462489531003455	0.29988421274165605
ENSG00000125877	negative_235_Horlbeck_NTC	54	9955	0.004500157022719498	-0.5090779221211388
ENSG00000138821	negative_225_Horlbeck_NTC	28	4848	0.004578837906011365	0.8528157356482642
ENSG00000197785	negative_200_Horlbeck_NTC	20	12339	0.004771180098540023	-0.7938600902861124
ENSG00000085382	negative_193_Horlbeck_NTC	7	950	0.004786733285182801	1.784590324730435
ENSG00000152904	negative_226_Horlbeck_NTC	41	11380	0.0051042373970838035	0.5463784730853487
ENSG00000197930	negative_225_Horlbeck_NTC	12	6946	0.005622048945497837	-1.0278158862827007
ENSG00000198804	negative_208_Horlbeck_NTC	233	33588	0.005836686943769402	0.058314320033081124
ENSG00000273162	negative_232_Horlbeck_NTC	10	823	0.006307761196862327	1.4740182201843943
ENSG00000065268	negative_189_Horlbeck_NTC	19	12179	0.007124962894847056	-0.8051786157236238
ENSG00000110660	negative_230_Horlbeck_NTC	42	7499	0.007561890621022962	0.5028779679151363
ENSG00000131375	negative_204_Horlbeck_NTC	37	6487	0.007680841986446798	0.6180269578496671
ENSG00000134452	negative_197_Horlbeck_NTC	37	7962	0.0077508353265272195	0.6215196861622854
ENSG00000110696	negative_233_Horlbeck_NTC	102	31725	0.00867352580775766	0.18757539039682536
ENSG00000165699	negative_237_Horlbeck_NTC	29	2979	0.009001708413680832	0.7195933563523154
ENSG00000128607	negative_203_Horlbeck_NTC	84	9747	0.009060045640497394	0.39927652968351124
ENSG00000069974	negative_230_Horlbeck_NTC	87	18528	0.010364698550894573	0.2830974940070082
ENSG00000158195	negative_232_Horlbeck_NTC	94	26750	0.010446475807135572	0.244491566084319
ENSG00000166197	negative_226_Horlbeck_NTC	64	20659	0.010457711370773136	0.30489632534409666
ENSG00000270647	negative_202_Horlbeck_NTC	118	19538	0.010630570220436272	-0.23217096367430112
ENSG00000163918	negative_206_Horlbeck_NTC	50	15533	0.010648493676619037	0.4336673028037602
ENSG00000132823	negative_235_Horlbeck_NTC	49	6357	0.0109940676345426	0.587514810351738
ENSG00000067064	negative_204_Horlbeck_NTC	98	26365	0.011922049106558169	-0.2497153458532385
ENSG00000137656	negative_215_Horlbeck_NTC	10	5406	0.011939568293961953	1.097993420630133
ENSG00000105821	negative_219_Horlbeck_NTC	49	24447	0.011956381836728421	0.35193481998227993
ENSG00000129657	negative_222_Horlbeck_NTC	32	9520	0.012719906827236074	0.5756198398895486
ENSG00000129128	negative_231_Horlbeck_NTC	199	26019	0.013204303385837068	0.15397864589255372
ENSG00000148341	negative_230_Horlbeck_NTC	35	4349	0.01322792490490336	0.5974548326753781
ENSG00000172292	negative_198_Horlbeck_NTC	29	5039	0.0133358248363197	0.6882457924538357
ENSG00000135829	negative_194_Horlbeck_NTC	101	22270	0.014189284960442791	0.21424179034298596
ENSG00000204070	negative_223_Horlbeck_NTC	49	4992	0.01444853465205548	0.5188535867021877
ENSG00000059728	negative_229_Horlbeck_NTC	14	5455	0.016947212373261904	0.8940431819070711
ENSG00000235034	negative_201_Horlbeck_NTC	131	7041	0.017608571933547992	0.29170735713799534
ENSG00000171634	negative_195_Horlbeck_NTC	29	21382	0.018900480903766476	-0.4648671245903703
ENSG00000105926	negative_221_Horlbeck_NTC	28	6582	0.01971683327307279	0.6505846338872161
ENSG00000163125	negative_221_Horlbeck_NTC	8	6773	0.02211549108779326	-1.0261033280570169
ENSG00000141076	negative_215_Horlbeck_NTC	7	12085	0.02228872941107346	-0.9974747878644241
ENSG00000005810	negative_190_Horlbeck_NTC	30	9373	0.024	0.4996082992387879
ENSG00000089063	negative_219_Horlbeck_NTC	29	11204	0.024	0.6169126078922995
ENSG00000090686	negative_223_Horlbeck_NTC	162	21894	0.024	0.17065883436291612
ENSG00000115257	negative_231_Horlbeck_NTC	8	349	0.024	1.3878573194627357
ENSG00000120306	negative_229_Horlbeck_NTC	41	23655	0.024	0.3551169962289844
ENSG00000125995	negative_195_Horlbeck_NTC	54	30144	0.024	0.2784595861890389
ENSG00000129197	negative_234_Horlbeck_NTC	21	10014	0.024	-0.6668818237304008
ENSG00000136146	negative_194_Horlbeck_NTC	60	16314	0.024	-0.3593894254045209
ENSG00000151012	negative_233_Horlbeck_NTC	14	8054	0.024	-0.9631001089207267
ENSG00000163882	negative_228_Horlbeck_NTC	35	22667	0.024	-0.3919920592803582
ENSG00000165934	negative_211_Horlbeck_NTC	95	13396	0.024	0.2814545105892665
ENSG00000178718	negative_237_Horlbeck_NTC	22	2719	0.024	0.7628816739809401
ENSG00000184983	negative_230_Horlbeck_NTC	124	26874	0.024	0.17035470982665157
ENSG00000186594	negative_195_Horlbeck_NTC	9	2684	0.024	1.256471560808679
ENSG00000187051	negative_193_Horlbeck_NTC	49	23174	0.024	0.2866568674576059
ENSG00000188343	negative_218_Horlbeck_NTC	7	1514	0.024	1.5523762900624458
ENSG00000272333	negative_237_Horlbeck_NTC	24	6644	0.024	-0.6281073947572091
ENSG00000168256	negative_188_Horlbeck_NTC	16	8263	0.025567929483663366	0.813001633363669
ENSG00000175792	negative_192_Horlbeck_NTC	14	19952	0.025715150474456383	-0.7005786336804287
ENSG00000138443	negative_197_Horlbeck_NTC	13	5928	0.027339616835611258	-0.8137595381613423
ENSG00000066926	negative_227_Horlbeck_NTC	165	7444	0.028	-0.18802675325724016
ENSG00000105700	negative_212_Horlbeck_NTC	11	15636	0.028	-0.7976283702809832
ENSG00000166913	negative_199_Horlbeck_NTC	147	31413	0.028	-0.13703132822393704
ENSG00000174231	negative_207_Horlbeck_NTC	157	17144	0.028	-0.1784331865145572
ENSG00000174953	negative_219_Horlbeck_NTC	41	21620	0.028	0.3880516746735681
ENSG00000175581	negative_213_Horlbeck_NTC	17	13729	0.028	-0.714195634525253
ENSG00000196313	negative_195_Horlbeck_NTC	22	14585	0.028	-0.6315637603860303
ENSG00000224846	negative_209_Horlbeck_NTC	36	1498	0.028	0.48803535347075133
ENSG00000230453	negative_209_Horlbeck_NTC	22	893	0.028	0.8254755613437403
ENSG00000269974	negative_227_Horlbeck_NTC	7	134	0.028	1.476422140767239
ENSG00000284668	negative_235_Horlbeck_NTC	7	1871	0.02881517055356614	-1.137086951716765
ENSG00000003402	negative_205_Horlbeck_NTC	64	9762	0.032	-0.3976949579510629
ENSG00000005189	negative_223_Horlbeck_NTC	26	2262	0.032	0.7278821361101215
ENSG00000006459	negative_209_Horlbeck_NTC	51	3007	0.032	0.4844674075902615
ENSG00000006695	negative_199_Horlbeck_NTC	10	3836	0.032	-0.9170121977962062
ENSG00000104660	negative_232_Horlbeck_NTC	43	9173	0.032	0.4223443220402179
ENSG00000119640	negative_204_Horlbeck_NTC	48	9095	0.032	0.4215891847824692
ENSG00000125844	negative_215_Horlbeck_NTC	11	9836	0.032	0.6961885384831406
ENSG00000132475	negative_224_Horlbeck_NTC	64	33184	0.032	0.10789239143531315
ENSG00000139291	negative_188_Horlbeck_NTC	8	2577	0.032	1.2231621441783305
ENSG00000163050	negative_189_Horlbeck_NTC	15	3930	0.032	0.7718078359520688
ENSG00000164934	negative_199_Horlbeck_NTC	111	20240	0.032	0.208829951772463
ENSG00000178585	negative_235_Horlbeck_NTC	31	6747	0.032	-0.4589695956834918
ENSG00000185624	negative_214_Horlbeck_NTC	15	24716	0.032	-0.4833937110067583
ENSG00000186432	negative_210_Horlbeck_NTC	26	15523	0.032	-0.487442994672422
ENSG00000189266	negative_237_Horlbeck_NTC	149	24714	0.032	0.140989541248152
ENSG00000253982	negative_232_Horlbeck_NTC	18	2848	0.032	0.7828770125271509
ENSG00000155287	negative_207_Horlbeck_NTC	12	1866	0.032237224946518706	-0.7640632594858716
ENSG00000085733	negative_211_Horlbeck_NTC	67	10920	0.036	-0.31306797528615204
ENSG00000101040	negative_210_Horlbeck_NTC	60	26241	0.036	0.23809481369183372
ENSG00000104824	negative_228_Horlbeck_NTC	40	24870	0.036	0.2849452477329195
ENSG00000121716	negative_232_Horlbeck_NTC	7	3880	0.036	-1.1009506502838509
ENSG00000131435	negative_198_Horlbeck_NTC	22	8805	0.036	-0.5610761387728567
ENSG00000131944	negative_193_Horlbeck_NTC	13	3720	0.036	0.9120585166450201
ENSG00000134490	negative_224_Horlbeck_NTC	14	2986	0.036	0.8277433744042098
ENSG00000147853	negative_192_Horlbeck_NTC	15	8928	0.036	0.8303318090418832
ENSG00000165914	negative_194_Horlbeck_NTC	24	3832	0.036	0.5833696437191374
ENSG00000166441	negative_199_Horlbeck_NTC	157	33666	0.036	0.07867224050892396
ENSG00000184451	negative_231_Horlbeck_NTC	16	1125	0.036	0.832577563548293
ENSG00000198783	negative_199_Horlbeck_NTC	17	5636	0.036	-0.65918434970171
ENSG00000007038	negative_213_Horlbeck_NTC	15	11734	0.04	-0.7812275699422033
ENSG00000062650	negative_208_Horlbeck_NTC	65	10351	0.04	-0.2926798039975189
ENSG00000090975	negative_201_Horlbeck_NTC	26	995	0.04	0.6372140271995894
ENSG00000101190	negative_226_Horlbeck_NTC	10	1773	0.04	0.9940176544528478
ENSG00000103047	negative_193_Horlbeck_NTC	7	1181	0.04	1.222415503473191
ENSG00000107779	negative_223_Horlbeck_NTC	16	1491	0.04	0.749872702346754
ENSG00000107789	negative_209_Horlbeck_NTC	55	4316	0.04	-0.38599068887793386
ENSG00000122557	negative_227_Horlbeck_NTC	69	3282	0.04	-0.2351107364170013
ENSG00000135452	negative_222_Horlbeck_NTC	14	3504	0.04	0.8611012114094732
ENSG00000165138	negative_199_Horlbeck_NTC	51	7004	0.04	0.3742529970163442
ENSG00000166886	negative_230_Horlbeck_NTC	37	10115	0.04	-0.44924220873248877
ENSG00000168003	negative_217_Horlbeck_NTC	14	24369	0.04	-0.4980514514742287
ENSG00000169592	negative_206_Horlbeck_NTC	10	6474	0.04	-0.9339297227490064
ENSG00000173267	negative_226_Horlbeck_NTC	55	15901	0.04	0.2836856644003764
ENSG00000184182	negative_219_Horlbeck_NTC	13	10188	0.04	-0.8646514375920058
ENSG00000198492	negative_235_Horlbeck_NTC	131	20242	0.04	0.18934957316901146
ENSG00000273802	negative_223_Horlbeck_NTC	62	7219	0.04	0.35859676097369997
ENSG00000008869	negative_210_Horlbeck_NTC	12	3397	0.044	0.8817764228397005
ENSG00000009844	negative_206_Horlbeck_NTC	28	12829	0.044	-0.49007238899160177
ENSG00000029725	negative_190_Horlbeck_NTC	30	10341	0.044	0.5146064084966112
ENSG00000112200	negative_222_Horlbeck_NTC	35	13140	0.044	0.5177962804461314
ENSG00000115514	negative_234_Horlbeck_NTC	51	12908	0.044	0.3575454512298232
ENSG00000119787	negative_205_Horlbeck_NTC	25	4922	0.044	-0.44671917705991016
ENSG00000122515	negative_207_Horlbeck_NTC	14	1957	0.044	-0.7472000368570875
ENSG00000146007	negative_188_Horlbeck_NTC	26	19625	0.044	-0.48785133906026484
ENSG00000169398	negative_188_Horlbeck_NTC	13	7277	0.044	0.7183302983123718
ENSG00000176170	negative_225_Horlbeck_NTC	20	7067	0.044	-0.5072809365690092
ENSG00000184007	negative_228_Horlbeck_NTC	46	30448	0.044	-0.2386971614634752
ENSG00000186687	negative_213_Horlbeck_NTC	21	18357	0.044	-0.4893237705685441
ENSG00000232119	negative_197_Horlbeck_NTC	74	26325	0.044	-0.2571507668529659
ENSG00000260278	negative_199_Horlbeck_NTC	7	547	0.044	1.278028363195089
ENSG00000001630	negative_234_Horlbeck_NTC	23	4695	0.048	0.6229258573314973
ENSG00000101752	negative_197_Horlbeck_NTC	36	9721	0.048	0.47709996965468404
ENSG00000105701	negative_191_Horlbeck_NTC	31	20160	0.048	-0.3904064445213412
ENSG00000106144	negative_192_Horlbeck_NTC	15	8657	0.048	0.7093551299081828
ENSG00000117222	negative_224_Horlbeck_NTC	27	7554	0.048	0.6275471052173529
ENSG00000134824	negative_201_Horlbeck_NTC	64	2945	0.048	0.3983464764296145
ENSG00000136522	negative_188_Horlbeck_NTC	25	25796	0.048	-0.3574194029400518
ENSG00000145723	negative_210_Horlbeck_NTC	13	3011	0.048	0.9021025790985422
ENSG00000152359	negative_235_Horlbeck_NTC	33	6659	0.048	-0.41362099104930405
ENSG00000160753	negative_223_Horlbeck_NTC	57	6617	0.048	0.33050097338278417
ENSG00000163576	negative_199_Horlbeck_NTC	9	801	0.048	0.9969211555139657
ENSG00000164933	negative_194_Horlbeck_NTC	33	5988	0.048	0.4849485338686226
ENSG00000167333	negative_227_Horlbeck_NTC	29	1514	0.048	-0.3842343777706487
ENSG00000170471	negative_231_Horlbeck_NTC	46	4228	0.048	0.4743018868069995
ENSG00000173218	negative_221_Horlbeck_NTC	11	2414	0.048	0.8564126311914673
ENSG00000180185	negative_219_Horlbeck_NTC	9	3408	0.048	0.8626343892690169
ENSG00000198521	negative_224_Horlbeck_NTC	9	2155	0.048	0.949550801267153
ENSG00000205542	negative_190_Horlbeck_NTC	62	32653	0.048	0.17036029076311054
ENSG00000223547	negative_203_Horlbeck_NTC	11	904	0.048	0.891508001545211
ENSG00000260018	negative_230_Horlbeck_NTC	9	840	0.048	1.1782649349601257
ENSG00000068305	negative_197_Horlbeck_NTC	10	5670	0.052	-0.6857837363019152
ENSG00000090266	negative_208_Horlbeck_NTC	221	31599	0.052	-0.10775562382130932
ENSG00000105612	negative_215_Horlbeck_NTC	10	5601	0.052	0.8632109939011612
ENSG00000112304	negative_193_Horlbeck_NTC	31	19024	0.052	-0.37474306982802275
ENSG00000115875	negative_217_Horlbeck_NTC	24	29420	0.052	0.24621452047355796
ENSG00000132471	negative_205_Horlbeck_NTC	91	10015	0.052	0.32754770837125347
ENSG00000136108	negative_232_Horlbeck_NTC	47	15441	0.052	-0.3630989523564215
ENSG00000139291	negative_223_Horlbeck_NTC	27	2558	0.052	0.5810584283927485
ENSG00000143061	negative_201_Horlbeck_NTC	22	2032	0.052	-0.5470314420802045
ENSG00000152767	negative_209_Horlbeck_NTC	17	2010	0.052	-0.5974345395568204
ENSG00000172936	negative_230_Horlbeck_NTC	7	2660	0.052	-1.0091732820729193
ENSG00000181038	negative_221_Horlbeck_NTC	12	7961	0.052	-0.6679394430081087
ENSG00000186416	negative_220_Horlbeck_NTC	9	6289	0.052	0.9738021619738833
ENSG00000187514	negative_213_Horlbeck_NTC	47	33690	0.052	-0.16753001886455632
ENSG00000197989	negative_229_Horlbeck_NTC	19	9740	0.052	0.5978474137777788
ENSG00000214960	negative_204_Horlbeck_NTC	18	2798	0.052	0.6925175148836091
ENSG00000278384	negative_201_Horlbeck_NTC	20	2029	0.052	-0.6082665196043506
ENSG00000025156	negative_210_Horlbeck_NTC	7	6065	0.056	-0.724882112583086
ENSG00000067829	negative_212_Horlbeck_NTC	8	12017	0.056	-0.8644211705755087
ENSG00000151239	negative_230_Horlbeck_NTC	15	5100	0.056	-0.6645448271237431
ENSG00000152078	negative_237_Horlbeck_NTC	44	5577	0.056	0.4447910808293791
ENSG00000160439	negative_202_Horlbeck_NTC	63	7086	0.056	0.30011207556467845
ENSG00000166441	negative_222_Horlbeck_NTC	70	33753	0.056	0.11672700728209318
ENSG00000247077	negative_190_Horlbeck_NTC	30	9338	0.056	0.4302122374898162
ENSG00000270647	negative_210_Horlbeck_NTC	47	19609	0.056	0.2592036585232122
ENSG00000085832	negative_209_Horlbeck_NTC	113	8957	0.06	-0.2213235852789459
ENSG00000093167	negative_223_Horlbeck_NTC	92	12120	0.06	0.29360462117600317
ENSG00000132773	negative_202_Horlbeck_NTC	53	9116	0.06	-0.3606250554899182
ENSG00000149231	negative_197_Horlbeck_NTC	22	9789	0.06	-0.46336368174685716
ENSG00000166128	negative_230_Horlbeck_NTC	27	7020	0.06	-0.5503883391081856
ENSG00000177150	negative_234_Horlbeck_NTC	33	7725	0.06	0.39950623994024403
ENSG00000187049	negative_203_Horlbeck_NTC	13	1380	0.06	0.687988832512036
ENSG00000229117	negative_216_Horlbeck_NTC	66	33757	0.06	-0.05446956449746221
ENSG00000267680	negative_203_Horlbeck_NTC	16	1739	0.06	0.7582666918156264
ENSG00000067829	negative_191_Horlbeck_NTC	27	11998	0.064	0.4682560390334163
ENSG00000088356	negative_215_Horlbeck_NTC	14	12678	0.064	0.5216294857972735
ENSG00000100629	negative_197_Horlbeck_NTC	7	1006	0.064	1.121793010696572
ENSG00000108774	negative_192_Horlbeck_NTC	20	16836	0.064	0.4593224237003104
ENSG00000112651	negative_192_Horlbeck_NTC	13	19110	0.064	-0.6032227414660526
ENSG00000114956	negative_230_Horlbeck_NTC	100	21534	0.064	0.22004365981867569
ENSG00000117475	negative_189_Horlbeck_NTC	20	5963	0.064	0.7032952106864474
ENSG00000124155	negative_189_Horlbeck_NTC	17	6302	0.064	0.5079240059346981
ENSG00000132182	negative_192_Horlbeck_NTC	9	8692	0.064	0.7516579089116252
ENSG00000136732	negative_199_Horlbeck_NTC	137	25950	0.064	0.11806767280312824
ENSG00000154229	negative_234_Horlbeck_NTC	15	6753	0.064	-0.6743568808057696
ENSG00000168497	negative_235_Horlbeck_NTC	63	10459	0.064	-0.35725058838606305
ENSG00000174238	negative_231_Horlbeck_NTC	58	8052	0.064	-0.316983820702776
ENSG00000176058	negative_227_Horlbeck_NTC	112	3740	0.064	0.20213390920093666
ENSG00000181222	negative_225_Horlbeck_NTC	63	16293	0.064	0.289520451237542
ENSG00000183808	negative_237_Horlbeck_NTC	38	5294	0.064	0.3862055189948119
ENSG00000185621	negative_216_Horlbeck_NTC	7	2527	0.064	0.7453037835019467
ENSG00000197442	negative_209_Horlbeck_NTC	17	1588	0.064	-0.5800089581534902
ENSG00000006695	negative_231_Horlbeck_NTC	21	3825	0.068	-0.559871713732897
ENSG00000102030	negative_205_Horlbeck_NTC	201	24202	0.068	0.1004919294408122
ENSG00000102858	negative_215_Horlbeck_NTC	7	4726	0.068	0.7642030918507214
ENSG00000116044	negative_233_Horlbeck_NTC	83	24288	0.068	0.18655453977995706
ENSG00000119636	negative_201_Horlbeck_NTC	23	2202	0.068	-0.48077606382449645
ENSG00000121039	negative_189_Horlbeck_NTC	17	6284	0.068	0.6320903560556148
ENSG00000121892	negative_224_Horlbeck_NTC	35	14321	0.068	0.3592817487668427
ENSG00000142208	negative_220_Horlbeck_NTC	9	7225	0.068	0.9182679114081005
ENSG00000148290	negative_236_Horlbeck_NTC	56	5762	0.068	0.3359110641536034
ENSG00000156374	negative_202_Horlbeck_NTC	25	4875	0.068	-0.49927364872063906
ENSG00000158156	negative_230_Horlbeck_NTC	7	649	0.068	1.2092354269542547
ENSG00000161638	negative_227_Horlbeck_NTC	164	5720	0.068	0.21913163007807035
ENSG00000164983	negative_194_Horlbeck_NTC	9	1380	0.068	0.7685310067617594
ENSG00000172244	negative_225_Horlbeck_NTC	12	1794	0.068	0.9807210641079571
ENSG00000175662	negative_201_Horlbeck_NTC	16	633	0.068	0.7981237964736545
ENSG00000178163	negative_189_Horlbeck_NTC	18	5597	0.068	0.526249202627356
ENSG00000183010	negative_219_Horlbeck_NTC	30	18230	0.068	-0.395896143740511
ENSG00000214113	negative_225_Horlbeck_NTC	47	16599	0.068	-0.3137329351976484
ENSG00000245904	negative_236_Horlbeck_NTC	11	705	0.068	0.9304654193801767
ENSG00000067334	negative_216_Horlbeck_NTC	41	24016	0.072	-0.39875517169873875
ENSG00000100567	negative_210_Horlbeck_NTC	57	26497	0.072	0.17356783131991604
ENSG00000119138	negative_203_Horlbeck_NTC	12	3298	0.072	-0.7369172986566244
ENSG00000120832	negative_229_Horlbeck_NTC	12	4361	0.072	0.7596994259795402
ENSG00000127526	negative_225_Horlbeck_NTC	22	7988	0.072	-0.49536890643024356
ENSG00000130768	negative_227_Horlbeck_NTC	8	99	0.072	1.0585343638522842
ENSG00000140396	negative_237_Horlbeck_NTC	12	1191	0.072	0.803312824098835
ENSG00000142507	negative_220_Horlbeck_NTC	24	26710	0.072	0.3722510818545458
ENSG00000156873	negative_213_Horlbeck_NTC	12	4833	0.072	0.7170057209147187
ENSG00000160294	negative_211_Horlbeck_NTC	66	11378	0.072	-0.2717961275256422
ENSG00000164190	negative_228_Horlbeck_NTC	24	17486	0.072	-0.4562897481106537
ENSG00000164405	negative_202_Horlbeck_NTC	236	33343	0.072	-0.07784143250845554
ENSG00000170385	negative_201_Horlbeck_NTC	80	6276	0.072	-0.26186354103983045
ENSG00000188827	negative_206_Horlbeck_NTC	7	1398	0.072	1.0012533733749036
ENSG00000237298	negative_227_Horlbeck_NTC	69	2239	0.072	0.41412877256267633
ENSG00000258017	negative_200_Horlbeck_NTC	9	2344	0.072	0.7684370595403016
ENSG00000020129	negative_223_Horlbeck_NTC	23	3871	0.076	-0.5080031421994002
ENSG00000068097	negative_221_Horlbeck_NTC	12	2620	0.076	0.9168245379957014
ENSG00000134644	negative_235_Horlbeck_NTC	110	16138	0.076	0.25531444082163457
ENSG00000136878	negative_189_Horlbeck_NTC	21	6197	0.076	0.48638313523685417
ENSG00000143727	negative_195_Horlbeck_NTC	39	25595	0.076	-0.2871191030861641
ENSG00000172725	negative_233_Horlbeck_NTC	43	9374	0.076	0.41748129823017566
ENSG00000172757	negative_231_Horlbeck_NTC	247	33109	0.076	-0.07830916988949133
ENSG00000174943	negative_236_Horlbeck_NTC	12	2398	0.076	-0.6227328577508668
ENSG00000185753	negative_199_Horlbeck_NTC	9	3462	0.076	-0.7850385604894443
ENSG00000260329	negative_222_Horlbeck_NTC	7	1329	0.076	1.0319505975827181
ENSG00000273448	negative_207_Horlbeck_NTC	9	477	0.076	1.0510607484094603
ENSG00000035687	negative_227_Horlbeck_NTC	343	11853	0.08	0.06912833553817876
ENSG00000041802	negative_190_Horlbeck_NTC	26	9932	0.08	0.45930246786105056
ENSG00000108443	negative_208_Horlbeck_NTC	48	7617	0.08	-0.32645877320841477
ENSG00000117448	negative_208_Horlbeck_NTC	89	13762	0.08	-0.19566523980095385
ENSG00000125450	negative_219_Horlbeck_NTC	34	16792	0.08	0.283043904775075
ENSG00000130066	negative_236_Horlbeck_NTC	82	12710	0.08	-0.2445131803156675
ENSG00000134318	negative_209_Horlbeck_NTC	151	10937	0.08	-0.20474247607501694
ENSG00000149503	negative_194_Horlbeck_NTC	15	5432	0.08	-0.631258477235964
ENSG00000152270	negative_223_Horlbeck_NTC	16	3081	0.08	-0.6533377067418833
ENSG00000161847	negative_201_Horlbeck_NTC	19	1894	0.08	-0.6726585967983785
ENSG00000164306	negative_237_Horlbeck_NTC	12	2983	0.08	-0.6670736597221909
ENSG00000166887	negative_206_Horlbeck_NTC	14	3505	0.08	0.7047010387645476
ENSG00000185803	negative_197_Horlbeck_NTC	28	10929	0.08	-0.47398874039787997
ENSG00000197872	negative_231_Horlbeck_NTC	7	383	0.08	1.1505217032386614
ENSG00000283782	negative_227_Horlbeck_NTC	7	218	0.08	0.9203238816000896
ENSG00000035928	negative_227_Horlbeck_NTC	564	22613	0.084	0.1030445652915224
ENSG00000050426	negative_205_Horlbeck_NTC	50	7669	0.084	-0.26882769944331386
ENSG00000064651	negative_191_Horlbeck_NTC	13	5235	0.084	0.6530021982185958
ENSG00000100836	negative_217_Horlbeck_NTC	18	18583	0.084	0.4033102140155258
ENSG00000112367	negative_202_Horlbeck_NTC	12	790	0.084	0.9338321417656941
ENSG00000124216	negative_225_Horlbeck_NTC	7	1013	0.084	1.040177052573262
ENSG00000126106	negative_225_Horlbeck_NTC	9	1129	0.084	1.0964427058470085
ENSG00000128699	negative_217_Horlbeck_NTC	15	12955	0.084	0.5442595540054773
ENSG00000154124	negative_213_Horlbeck_NTC	11	10409	0.084	-0.7299381836035448
ENSG00000157978	negative_210_Horlbeck_NTC	12	3712	0.084	0.6780997219742368
ENSG00000159228	negative_227_Horlbeck_NTC	205	6714	0.084	-0.16030544329158536
ENSG00000162244	negative_188_Horlbeck_NTC	40	33760	0.084	0.12412692968876371
ENSG00000167555	negative_203_Horlbeck_NTC	7	597	0.084	0.9942572739131972
ENSG00000169100	negative_207_Horlbeck_NTC	303	30899	0.084	0.08176016328548075
ENSG00000171604	negative_193_Horlbeck_NTC	36	20360	0.084	-0.3120744980525399
ENSG00000175643	negative_219_Horlbeck_NTC	16	6408	0.084	0.5284015767224082
ENSG00000181404	negative_229_Horlbeck_NTC	11	5245	0.084	0.6030709532185854
ENSG00000183401	negative_236_Horlbeck_NTC	9	640	0.084	0.9712858285356907
ENSG00000187522	negative_206_Horlbeck_NTC	40	12309	0.084	0.31063592009798957
ENSG00000204599	negative_225_Horlbeck_NTC	9	1777	0.084	0.8458493852383513
ENSG00000099817	negative_211_Horlbeck_NTC	148	20816	0.088	0.1229911069700434
ENSG00000100030	negative_234_Horlbeck_NTC	89	26942	0.088	0.18490234165040886
ENSG00000112739	negative_203_Horlbeck_NTC	179	27292	0.088	0.11713431761306659
ENSG00000115163	negative_228_Horlbeck_NTC	8	7604	0.088	-0.7444220101762555
ENSG00000127952	negative_236_Horlbeck_NTC	55	5884	0.088	0.3413613508770601
ENSG00000149503	negative_222_Horlbeck_NTC	7	5440	0.088	-0.8759291349038811
ENSG00000164466	negative_190_Horlbeck_NTC	38	19520	0.088	-0.3255158448328294
ENSG00000013503	negative_198_Horlbeck_NTC	9	4169	0.092	-0.803261376256025
ENSG00000126870	negative_225_Horlbeck_NTC	42	15461	0.092	-0.3189695044418172
ENSG00000160633	negative_232_Horlbeck_NTC	54	17906	0.092	-0.30327883285524565
ENSG00000164134	negative_208_Horlbeck_NTC	146	18743	0.092	0.12636962048324513
ENSG00000175305	negative_208_Horlbeck_NTC	56	5394	0.092	0.3488543690135528
ENSG00000183597	negative_222_Horlbeck_NTC	20	6708	0.092	0.5308977673942692
ENSG00000261373	negative_213_Horlbeck_NTC	8	2461	0.092	0.9500012990606876
ENSG00000105220	negative_222_Horlbeck_NTC	64	28629	0.096	0.1717598836339933
ENSG00000107771	negative_210_Horlbeck_NTC	8	5710	0.096	-0.7296711246359422
ENSG00000111727	negative_227_Horlbeck_NTC	23	1438	0.096	-0.4443446201703667
ENSG00000115758	negative_219_Horlbeck_NTC	55	28951	0.096	0.10199173041920195
ENSG00000116030	negative_210_Horlbeck_NTC	33	19048	0.096	-0.3380842570541134
ENSG00000116750	negative_210_Horlbeck_NTC	54	22616	0.096	0.14161880737748211
ENSG00000121274	negative_205_Horlbeck_NTC	48	4831	0.096	0.3425202469858526
ENSG00000122687	negative_233_Horlbeck_NTC	38	10057	0.096	0.3342332334668502
ENSG00000132300	negative_232_Horlbeck_NTC	53	17121	0.096	-0.2832414295482948
ENSG00000142556	negative_199_Horlbeck_NTC	18	2720	0.096	0.6045630053355322
ENSG00000161981	negative_201_Horlbeck_NTC	334	20789	0.096	0.08205474606802504
ENSG00000173889	negative_230_Horlbeck_NTC	18	2740	0.096	0.6454373216160003
ENSG00000178952	negative_206_Horlbeck_NTC	66	27725	0.096	-0.21495989704831486
ENSG00000188428	negative_205_Horlbeck_NTC	65	6928	0.096	0.2930738193746856
ENSG00000196535	negative_198_Horlbeck_NTC	28	5590	0.096	0.4024396955148617
ENSG00000197721	negative_204_Horlbeck_NTC	23	6563	0.096	-0.4564384439156197
ENSG00000211455	negative_213_Horlbeck_NTC	7	2724	0.096	0.9283498358203737
ENSG00000259943	negative_202_Horlbeck_NTC	15	2719	0.096	-0.5590250239549581
ENSG00000007376	negative_188_Horlbeck_NTC	8	4320	0.1	0.7240696963986508
ENSG00000048707	negative_221_Horlbeck_NTC	10	5945	0.1	-0.7556065278119726
ENSG00000054116	negative_192_Horlbeck_NTC	13	19186	0.1	-0.47929272825959396
ENSG00000067836	negative_207_Horlbeck_NTC	15	1981	0.1	-0.6436777728356189
ENSG00000111880	negative_190_Horlbeck_NTC	7	5122	0.1	-0.8668464029635783
ENSG00000120333	negative_228_Horlbeck_NTC	30	15359	0.1	0.3293489781773845
ENSG00000122958	negative_199_Horlbeck_NTC	88	18630	0.1	-0.1801785592861599
ENSG00000123219	negative_221_Horlbeck_NTC	42	13879	0.1	0.31472504550097447
ENSG00000154305	negative_237_Horlbeck_NTC	69	14416	0.1	-0.2883391650323558
ENSG00000156990	negative_199_Horlbeck_NTC	46	11382	0.1	-0.2849549035963077
ENSG00000159259	negative_235_Horlbeck_NTC	32	5703	0.1	-0.3901898609061738
ENSG00000196693	negative_202_Horlbeck_NTC	16	2861	0.1	-0.5172142317932584
ENSG00000256525	negative_208_Horlbeck_NTC	29	2904	0.1	0.40359929789243765
ENSG00000262049	negative_209_Horlbeck_NTC	39	2095	0.1	0.3427094770610082
ENSG00000105671	negative_189_Horlbeck_NTC	28	8967	0.104	0.4437681189721072
ENSG00000108578	negative_219_Horlbeck_NTC	29	13972	0.104	0.3318396098165344
ENSG00000128731	negative_192_Horlbeck_NTC	11	14183	0.104	-0.6539132467292612
ENSG00000128918	negative_206_Horlbeck_NTC	50	22979	0.104	-0.24070823441293043
ENSG00000132613	negative_227_Horlbeck_NTC	56	1638	0.104	0.26843028112896494
ENSG00000152253	negative_216_Horlbeck_NTC	38	21165	0.104	-0.24209839397003294
ENSG00000159055	negative_197_Horlbeck_NTC	58	17565	0.104	0.23387990972747696
ENSG00000170836	negative_208_Horlbeck_NTC	13	3124	0.104	-0.5781822723111598
ENSG00000197579	negative_234_Horlbeck_NTC	17	6603	0.104	-0.5342719035583547
ENSG00000198355	negative_202_Horlbeck_NTC	50	7444	0.104	-0.29817358835186125
ENSG00000049759	negative_233_Horlbeck_NTC	12	4700	0.108	-0.6439273066899376
ENSG00000054116	negative_210_Horlbeck_NTC	40	19159	0.108	-0.27946680590594747
ENSG00000084463	negative_202_Horlbeck_NTC	149	19866	0.108	0.14589893240956883
ENSG00000106868	negative_237_Horlbeck_NTC	34	3648	0.108	0.42852509345095635
ENSG00000113719	negative_221_Horlbeck_NTC	17	8353	0.108	-0.5025905464434788
ENSG00000161091	negative_211_Horlbeck_NTC	51	7927	0.108	-0.30927503224188646
ENSG00000161970	negative_231_Horlbeck_NTC	249	33546	0.108	-0.03076174044860247
ENSG00000163138	negative_232_Horlbeck_NTC	18	3127	0.108	0.5625571052259932
ENSG00000163535	negative_228_Horlbeck_NTC	17	12214	0.108	-0.5374735178291359
ENSG00000164144	negative_197_Horlbeck_NTC	22	5155	0.108	0.4788259114084965
ENSG00000165637	negative_191_Horlbeck_NTC	52	32633	0.108	0.12542649554979324
ENSG00000173281	negative_208_Horlbeck_NTC	11	1046	0.108	0.6327385606957927
ENSG00000185049	negative_236_Horlbeck_NTC	54	8881	0.108	-0.2922950172769603
ENSG00000197061	negative_225_Horlbeck_NTC	90	31801	0.108	-0.18751666376155374
ENSG00000197766	negative_195_Horlbeck_NTC	11	9489	0.108	-0.7841009225738842
ENSG00000008394	negative_204_Horlbeck_NTC	65	14827	0.112	0.22071121546153918
ENSG00000117500	negative_205_Horlbeck_NTC	74	10884	0.112	-0.2620399055997231
ENSG00000119777	negative_207_Horlbeck_NTC	83	6385	0.112	0.24232407663587274
ENSG00000135750	negative_224_Horlbeck_NTC	15	4784	0.112	0.5457946014820825
ENSG00000136897	negative_220_Horlbeck_NTC	10	14505	0.112	-0.5703544039586077
ENSG00000145723	negative_188_Horlbeck_NTC	7	3017	0.112	0.8324205788111314
ENSG00000159596	negative_206_Horlbeck_NTC	19	9740	0.112	-0.477377100416158
ENSG00000178950	negative_194_Horlbeck_NTC	16	5474	0.112	-0.4845883248611482
ENSG00000182973	negative_208_Horlbeck_NTC	84	11899	0.112	-0.20353127404860127
ENSG00000183684	negative_194_Horlbeck_NTC	101	23585	0.112	0.12129729044697002
ENSG00000184924	negative_213_Horlbeck_NTC	29	14702	0.112	0.3369464711921697
ENSG00000213741	negative_219_Horlbeck_NTC	58	33765	0.112	-0.053743433553864683
ENSG00000277791	negative_221_Horlbeck_NTC	67	30770	0.112	0.14376544259101154
ENSG00000068796	negative_197_Horlbeck_NTC	64	18018	0.116	0.2249588953944607
ENSG00000100442	negative_234_Horlbeck_NTC	75	21417	0.116	-0.1668110288979492
ENSG00000153094	negative_234_Horlbeck_NTC	9	4367	0.116	-0.7145089089278773
ENSG00000158411	negative_214_Horlbeck_NTC	9	12283	0.116	-0.7391495852094442
ENSG00000160087	negative_234_Horlbeck_NTC	45	16193	0.116	-0.2849251056411703
ENSG00000163479	negative_202_Horlbeck_NTC	152	22127	0.116	-0.11986177847297141
ENSG00000182534	negative_237_Horlbeck_NTC	14	3667	0.116	-0.5681102044333022
ENSG00000184205	negative_191_Horlbeck_NTC	9	4107	0.116	0.8476067401820941
ENSG00000240849	negative_217_Horlbeck_NTC	9	5797	0.116	0.7860005539607042
ENSG00000068745	negative_232_Horlbeck_NTC	21	8224	0.12	-0.3939403421730461
ENSG00000105849	negative_231_Horlbeck_NTC	130	14950	0.12	0.13836814601548564
ENSG00000106244	negative_214_Horlbeck_NTC	29	31064	0.12	0.19790586491107431
ENSG00000106397	negative_194_Horlbeck_NTC	23	6943	0.12	-0.44504491705865257
ENSG00000108256	negative_223_Horlbeck_NTC	127	18007	0.12	0.20850264094788282
ENSG00000112081	negative_195_Horlbeck_NTC	59	32362	0.12	-0.17647350886202862
ENSG00000116209	negative_202_Horlbeck_NTC	138	21379	0.12	-0.1035141454545104
ENSG00000116273	negative_236_Horlbeck_NTC	66	7005	0.12	0.24664633959801452
ENSG00000124164	negative_230_Horlbeck_NTC	56	10346	0.12	0.3097331916631857
ENSG00000124177	negative_230_Horlbeck_NTC	22	7257	0.12	-0.39555978738449693
ENSG00000134597	negative_213_Horlbeck_NTC	14	13757	0.12	-0.4185615599100809
ENSG00000143382	negative_224_Horlbeck_NTC	34	11495	0.12	0.3719960247288584
ENSG00000147133	negative_236_Horlbeck_NTC	35	6205	0.12	-0.33581553151051047
ENSG00000170627	negative_227_Horlbeck_NTC	664	27683	0.12	-0.06633067248328395
ENSG00000175224	negative_211_Horlbeck_NTC	32	5903	0.12	-0.268021984269879
ENSG00000177432	negative_235_Horlbeck_NTC	10	2114	0.12	-0.6729506205738631
ENSG00000186020	negative_199_Horlbeck_NTC	12	1552	0.12	0.6909011420516724
ENSG00000272186	negative_207_Horlbeck_NTC	10	572	0.12	0.7335785669347885
ENSG00000276900	negative_195_Horlbeck_NTC	12	3821	0.12	0.7860990872056932
ENSG00000049618	negative_217_Horlbeck_NTC	8	14330	0.124	-0.7236046343479934
ENSG00000070756	negative_214_Horlbeck_NTC	29	33591	0.124	-0.19196512344637506
ENSG00000096063	negative_218_Horlbeck_NTC	52	24803	0.124	0.19834872410270155
ENSG00000116016	negative_224_Horlbeck_NTC	9	2003	0.124	0.8085578805629519
ENSG00000141452	negative_234_Horlbeck_NTC	7	3512	0.124	-0.8105974123611648
ENSG00000167775	negative_195_Horlbeck_NTC	17	11800	0.124	-0.5512815144954085
ENSG00000237945	negative_194_Horlbeck_NTC	18	2262	0.124	0.583419989391559
ENSG00000267383	negative_235_Horlbeck_NTC	12	838	0.124	0.8252536952800851
ENSG00000070367	negative_204_Horlbeck_NTC	38	7806	0.128	0.3143276439871743
ENSG00000116489	negative_232_Horlbeck_NTC	93	28753	0.128	-0.1654774944987163
ENSG00000139514	negative_235_Horlbeck_NTC	40	7126	0.128	-0.3153705069682946
ENSG00000143702	negative_210_Horlbeck_NTC	18	10170	0.128	-0.5034596305958379
ENSG00000174606	negative_225_Horlbeck_NTC	16	3401	0.128	0.6549567497096498
ENSG00000178307	negative_217_Horlbeck_NTC	10	7636	0.128	0.722414739196289
ENSG00000186918	negative_235_Horlbeck_NTC	8	2090	0.128	-0.7554366207530965
ENSG00000186918	negative_233_Horlbeck_NTC	11	2087	0.128	0.613053666308077
ENSG00000213672	negative_227_Horlbeck_NTC	56	2540	0.128	-0.2424473315381528
ENSG00000273559	negative_191_Horlbeck_NTC	25	12915	0.128	0.36487080735572797
ENSG00000043514	negative_229_Horlbeck_NTC	20	10100	0.132	0.443697991449888
ENSG00000118620	negative_211_Horlbeck_NTC	31	5881	0.132	-0.3403237129985448
ENSG00000124198	negative_207_Horlbeck_NTC	31	3981	0.132	-0.32715049985616407
ENSG00000131467	negative_237_Horlbeck_NTC	83	15092	0.132	-0.16220456583528597
ENSG00000132768	negative_209_Horlbeck_NTC	79	6039	0.132	-0.2593085055926909
ENSG00000139734	negative_198_Horlbeck_NTC	21	9129	0.132	-0.4816839332511389
ENSG00000146757	negative_222_Horlbeck_NTC	18	6163	0.132	0.5063041290015806
ENSG00000149503	negative_229_Horlbeck_NTC	11	5436	0.132	0.5951894771462503
ENSG00000157326	negative_227_Horlbeck_NTC	11	663	0.132	-0.49189021755717555
ENSG00000185608	negative_200_Horlbeck_NTC	61	29416	0.132	-0.16976736403049775
ENSG00000188522	negative_211_Horlbeck_NTC	12	971	0.132	0.6772030365508614
ENSG00000205352	negative_230_Horlbeck_NTC	118	27069	0.132	0.12537507729306796
ENSG00000268061	negative_227_Horlbeck_NTC	9	405	0.132	-0.49219042028459725
ENSG00000285053	negative_211_Horlbeck_NTC	23	2672	0.132	0.44025916281864275
ENSG00000005893	negative_234_Horlbeck_NTC	36	8771	0.136	0.3444786136499025
ENSG00000075856	negative_191_Horlbeck_NTC	22	9382	0.136	0.45652583611935227
ENSG00000111725	negative_219_Horlbeck_NTC	10	7356	0.136	-0.6492700335848998
ENSG00000117118	negative_234_Horlbeck_NTC	87	26737	0.136	-0.16914510392881887
ENSG00000117394	negative_190_Horlbeck_NTC	37	15922	0.136	0.29900071305586123
ENSG00000122952	negative_199_Horlbeck_NTC	82	16976	0.136	-0.15229298297459315
ENSG00000127418	negative_194_Horlbeck_NTC	13	4360	0.136	-0.5628534180322635
ENSG00000132432	negative_200_Horlbeck_NTC	67	31739	0.136	0.16510994099366028
ENSG00000133104	negative_193_Horlbeck_NTC	20	9468	0.136	0.41543239136310683
ENSG00000146085	negative_201_Horlbeck_NTC	51	4250	0.136	-0.23784850809832703
ENSG00000163875	negative_218_Horlbeck_NTC	34	20102	0.136	-0.3079361979064491
ENSG00000167110	negative_210_Horlbeck_NTC	50	21141	0.136	0.36479157892041697
ENSG00000170456	negative_227_Horlbeck_NTC	7	791	0.136	-0.5940229507333674
ENSG00000173456	negative_199_Horlbeck_NTC	34	5778	0.136	0.38266218823269993
ENSG00000183814	negative_202_Horlbeck_NTC	32	5228	0.136	-0.326804833889351
ENSG00000196227	negative_192_Horlbeck_NTC	10	6016	0.136	0.6922472070840775
ENSG00000198763	negative_207_Horlbeck_NTC	321	33475	0.136	0.03644357182892577
ENSG00000242485	negative_234_Horlbeck_NTC	105	30727	0.136	-0.13526554957864678
ENSG00000071082	negative_226_Horlbeck_NTC	91	33705	0.14	0.09146926974916259
ENSG00000074071	negative_235_Horlbeck_NTC	153	24861	0.14	-0.1307052187776896
ENSG00000100577	negative_235_Horlbeck_NTC	27	4589	0.14	-0.340192284056267
ENSG00000121900	negative_233_Horlbeck_NTC	18	2983	0.14	0.5752222183795559
ENSG00000124216	negative_209_Horlbeck_NTC	21	999	0.14	0.4835400123048226
ENSG00000135316	negative_221_Horlbeck_NTC	60	26201	0.14	0.1414570917927953
ENSG00000135932	negative_222_Horlbeck_NTC	12	8741	0.14	-0.5290531242775078
ENSG00000143442	negative_226_Horlbeck_NTC	14	5979	0.14	-0.5443109694827863
ENSG00000153317	negative_208_Horlbeck_NTC	64	7250	0.14	0.2602690176596003
ENSG00000155508	negative_213_Horlbeck_NTC	13	7529	0.14	0.5360991553344876
ENSG00000167862	negative_211_Horlbeck_NTC	101	13556	0.14	0.16676456997465156
ENSG00000181789	negative_207_Horlbeck_NTC	55	6485	0.14	-0.19007909692711378
ENSG00000187325	negative_221_Horlbeck_NTC	13	3081	0.14	0.6085279730571505
ENSG00000213337	negative_189_Horlbeck_NTC	24	7676	0.14	0.39101168238649153
ENSG00000103148	negative_206_Horlbeck_NTC	27	8234	0.144	0.3517319306791167
ENSG00000105671	negative_236_Horlbeck_NTC	66	8929	0.144	-0.21125712280690823
ENSG00000106367	negative_191_Horlbeck_NTC	21	15029	0.144	-0.38838373030713025
ENSG00000109670	negative_215_Horlbeck_NTC	7	4980	0.144	0.7416033393121357
ENSG00000127445	negative_210_Horlbeck_NTC	41	17681	0.144	0.2417144647517855
ENSG00000128731	negative_191_Horlbeck_NTC	18	14176	0.144	-0.4338011422206065
ENSG00000131100	negative_227_Horlbeck_NTC	561	22785	0.144	0.10193836580194199
ENSG00000137200	negative_221_Horlbeck_NTC	17	8861	0.144	-0.43948441096668533
ENSG00000140545	negative_209_Horlbeck_NTC	195	13405	0.144	-0.14267854778603478
ENSG00000148308	negative_207_Horlbeck_NTC	95	9623	0.144	-0.19883210443992083
ENSG00000152133	negative_197_Horlbeck_NTC	57	16935	0.144	0.2331519532959253
ENSG00000157353	negative_234_Horlbeck_NTC	9	1357	0.144	0.8338242561355265
ENSG00000158161	negative_204_Horlbeck_NTC	24	6879	0.144	-0.39722853825014615
ENSG00000164032	negative_235_Horlbeck_NTC	191	33062	0.144	0.011503171063575124
ENSG00000165714	negative_237_Horlbeck_NTC	7	1710	0.144	-0.6855109883365671
ENSG00000167705	negative_195_Horlbeck_NTC	18	7304	0.144	0.4426862927751942
ENSG00000176485	negative_223_Horlbeck_NTC	11	1030	0.144	0.7569850821098623
ENSG00000198160	negative_222_Horlbeck_NTC	36	15325	0.144	0.29545512235326965
ENSG00000004534	negative_221_Horlbeck_NTC	20	11369	0.148	-0.4226392145453489
ENSG00000015171	negative_205_Horlbeck_NTC	11	1980	0.148	-0.6018912748608152
ENSG00000085832	negative_198_Horlbeck_NTC	27	9043	0.148	-0.4076118934658475
ENSG00000107863	negative_209_Horlbeck_NTC	147	11120	0.148	-0.19078666671883604
ENSG00000116209	negative_207_Horlbeck_NTC	203	21314	0.148	-0.06161933207328249
ENSG00000117862	negative_191_Horlbeck_NTC	28	13605	0.148	0.37983901033719036
ENSG00000137486	negative_203_Horlbeck_NTC	22	2238	0.148	0.4369433649784136
ENSG00000143224	negative_201_Horlbeck_NTC	52	3232	0.148	-0.18001983372019792
ENSG00000143627	negative_229_Horlbeck_NTC	19	7817	0.148	0.5543790645454001
ENSG00000147065	negative_223_Horlbeck_NTC	174	26725	0.148	0.07439218451855067
ENSG00000151304	negative_206_Horlbeck_NTC	26	9386	0.148	0.3357719938727144
ENSG00000159069	negative_203_Horlbeck_NTC	53	9245	0.148	-0.28376546573239403
ENSG00000197299	negative_227_Horlbeck_NTC	221	8967	0.148	-0.1415170256885605
ENSG00000076662	negative_225_Horlbeck_NTC	33	6847	0.152	0.29741321998099135
ENSG00000107874	negative_210_Horlbeck_NTC	23	7441	0.152	0.3817485127923075
ENSG00000116044	negative_199_Horlbeck_NTC	118	24253	0.152	0.1381617308445494
ENSG00000121680	negative_216_Horlbeck_NTC	10	3425	0.152	0.620151621381404
ENSG00000136715	negative_192_Horlbeck_NTC	7	4319	0.152	0.7670512594020553
ENSG00000148356	negative_203_Horlbeck_NTC	14	1182	0.152	0.6307371484027566
ENSG00000153922	negative_199_Horlbeck_NTC	70	15265	0.152	-0.18447688753204178
ENSG00000159335	negative_234_Horlbeck_NTC	105	30357	0.152	0.12476921897274895
ENSG00000162367	negative_228_Horlbeck_NTC	11	8369	0.152	-0.6092801114046913
ENSG00000176454	negative_234_Horlbeck_NTC	8	1382	0.152	0.8093080734017075
ENSG00000178927	negative_206_Horlbeck_NTC	17	5081	0.152	0.4921196430285777
ENSG00000106617	negative_223_Horlbeck_NTC	8	658	0.156	0.8233585955347369
ENSG00000107863	negative_202_Horlbeck_NTC	94	11173	0.156	0.1558584787434104
ENSG00000112874	negative_227_Horlbeck_NTC	66	2964	0.156	-0.25590145939101516
ENSG00000115282	negative_236_Horlbeck_NTC	18	2916	0.156	-0.5386555421435366
ENSG00000146282	negative_205_Horlbeck_NTC	54	8058	0.156	-0.19830230208608635
ENSG00000163312	negative_230_Horlbeck_NTC	16	2462	0.156	0.5858710824426683
ENSG00000169926	negative_204_Horlbeck_NTC	15	2154	0.156	0.5693072878059371
ENSG00000170471	negative_225_Horlbeck_NTC	18	4256	0.156	0.5497463693852271
ENSG00000177565	negative_204_Horlbeck_NTC	80	16970	0.156	0.19400550609866618
ENSG00000258890	negative_209_Horlbeck_NTC	86	6687	0.156	-0.143907455684408
ENSG00000067704	negative_192_Horlbeck_NTC	14	19874	0.16	-0.3960847424221676
ENSG00000068784	negative_210_Horlbeck_NTC	15	5113	0.16	0.4904568244332774
ENSG00000090932	negative_228_Horlbeck_NTC	7	2080	0.16	0.8020582383580099
ENSG00000106009	negative_208_Horlbeck_NTC	27	4219	0.16	-0.4184810810593884
ENSG00000125779	negative_207_Horlbeck_NTC	62	7102	0.16	-0.23422399309841047
ENSG00000128059	negative_234_Horlbeck_NTC	38	12386	0.16	-0.3158942197218436
ENSG00000129493	negative_233_Horlbeck_NTC	8	1551	0.16	0.6671547064306558
ENSG00000169756	negative_237_Horlbeck_NTC	150	24660	0.16	0.10107889771451184
ENSG00000184260	negative_197_Horlbeck_NTC	58	17496	0.16	0.11627990015560608
ENSG00000197136	negative_226_Horlbeck_NTC	14	3157	0.16	0.5047698283758906
ENSG00000232098	negative_201_Horlbeck_NTC	8	266	0.16	0.7121317434657861
ENSG00000254726	negative_197_Horlbeck_NTC	7	2956	0.16	-0.7721248283698481
ENSG00000027847	negative_235_Horlbeck_NTC	14	2521	0.164	-0.49616754940001595
ENSG00000090316	negative_214_Horlbeck_NTC	13	8774	0.164	0.5321533117122994
ENSG00000095319	negative_208_Horlbeck_NTC	104	11696	0.164	0.15307720733411767
ENSG00000100461	negative_192_Horlbeck_NTC	11	14990	0.164	-0.5133483557576549
ENSG00000107614	negative_236_Horlbeck_NTC	20	2083	0.164	0.3751953076311678
ENSG00000123685	negative_201_Horlbeck_NTC	18	760	0.164	0.48589936589543825
ENSG00000134440	negative_216_Horlbeck_NTC	56	29842	0.164	-0.12775986249488547
ENSG00000144161	negative_207_Horlbeck_NTC	173	16048	0.164	0.14596540759982599
ENSG00000171984	negative_202_Horlbeck_NTC	17	2562	0.164	-0.3903727893574911
ENSG00000173611	negative_201_Horlbeck_NTC	43	2190	0.164	0.3430624067537673
ENSG00000196470	negative_231_Horlbeck_NTC	17	2989	0.164	-0.5080207449891381
ENSG00000115947	negative_232_Horlbeck_NTC	29	10518	0.168	-0.3156580493092156
ENSG00000123908	negative_219_Horlbeck_NTC	25	13042	0.168	0.3811690682672817
ENSG00000126767	negative_237_Horlbeck_NTC	49	7792	0.168	0.23841088483990025
ENSG00000134308	negative_211_Horlbeck_NTC	160	25353	0.168	-0.13745744871063814
ENSG00000138078	negative_194_Horlbeck_NTC	35	9870	0.168	-0.33102479864990286
ENSG00000145495	negative_199_Horlbeck_NTC	82	14138	0.168	0.19955973083625633
ENSG00000158417	negative_200_Horlbeck_NTC	69	33034	0.168	-0.12277205409351222
ENSG00000160058	negative_218_Horlbeck_NTC	21	11090	0.168	0.3801807673979042
ENSG00000165661	negative_236_Horlbeck_NTC	23	2156	0.168	0.46076365725637647
ENSG00000198363	negative_224_Horlbeck_NTC	29	10672	0.168	0.3866136605883103
ENSG00000205903	negative_234_Horlbeck_NTC	7	3107	0.168	-0.7434928783514865
ENSG00000250303	negative_227_Horlbeck_NTC	10	251	0.168	0.8017775118702692
ENSG00000067225	negative_201_Horlbeck_NTC	409	27355	0.172	0.04946166396342133
ENSG00000091490	negative_229_Horlbeck_NTC	7	2797	0.172	0.8639939914912542
ENSG00000100220	negative_217_Horlbeck_NTC	13	12082	0.172	0.4801387419426423
ENSG00000106105	negative_221_Horlbeck_NTC	56	27775	0.172	-0.14329788512272024
ENSG00000108671	negative_194_Horlbeck_NTC	101	23870	0.172	0.1469971562730229
ENSG00000111653	negative_199_Horlbeck_NTC	14	2015	0.172	0.512895369487897
ENSG00000115446	negative_207_Horlbeck_NTC	79	6989	0.172	0.21211704476252335
ENSG00000120458	negative_201_Horlbeck_NTC	9	840	0.172	-0.663784313276385
ENSG00000133134	negative_226_Horlbeck_NTC	27	6163	0.172	0.47623851319602406
ENSG00000134759	negative_223_Horlbeck_NTC	59	9141	0.172	-0.25448154925103506
ENSG00000149187	negative_204_Horlbeck_NTC	74	19192	0.172	-0.1671900149092499
ENSG00000151131	negative_188_Horlbeck_NTC	12	14345	0.172	-0.4290319563904996
ENSG00000160796	negative_198_Horlbeck_NTC	16	3142	0.172	0.5237762209434349
ENSG00000188026	negative_211_Horlbeck_NTC	16	1836	0.172	0.4920944135759302
ENSG00000198538	negative_227_Horlbeck_NTC	62	2757	0.172	-0.20383120888967632
ENSG00000204568	negative_212_Horlbeck_NTC	22	22631	0.172	-0.32316574077455285
ENSG00000250571	negative_205_Horlbeck_NTC	23	2182	0.172	0.4288001645741444
ENSG00000068079	negative_234_Horlbeck_NTC	8	1463	0.176	0.6932405654882454
ENSG00000109762	negative_237_Horlbeck_NTC	12	1398	0.176	0.5167754131518776
ENSG00000128699	negative_202_Horlbeck_NTC	84	12886	0.176	-0.19394373223070505
ENSG00000138430	negative_223_Horlbeck_NTC	176	26084	0.176	-0.11354991070418086
ENSG00000141524	negative_221_Horlbeck_NTC	34	12642	0.176	0.29691101242543383
ENSG00000148356	negative_234_Horlbeck_NTC	7	1189	0.176	0.7904420291198493
ENSG00000158941	negative_236_Horlbeck_NTC	46	6330	0.176	-0.26023452870871977
ENSG00000174799	negative_214_Horlbeck_NTC	12	7029	0.176	0.6283834963207626
ENSG00000255823	negative_229_Horlbeck_NTC	48	30629	0.176	-0.17999626126145718
ENSG00000009780	negative_233_Horlbeck_NTC	14	3699	0.18	0.4286536028159711
ENSG00000104643	negative_228_Horlbeck_NTC	10	3595	0.18	0.6391314136627919
ENSG00000113522	negative_233_Horlbeck_NTC	18	3465	0.18	0.47274314841551845
ENSG00000117751	negative_221_Horlbeck_NTC	26	9194	0.18	0.35153055592331794
ENSG00000143549	negative_209_Horlbeck_NTC	432	32121	0.18	0.021889531566617215
ENSG00000148824	negative_230_Horlbeck_NTC	7	956	0.18	0.81477241874736
ENSG00000224470	negative_228_Horlbeck_NTC	7	2434	0.18	0.7795733529890567
ENSG00000105771	negative_200_Horlbeck_NTC	15	5666	0.184	0.4499714367949137
ENSG00000112282	negative_192_Horlbeck_NTC	7	4307	0.184	0.6863483375429831
ENSG00000112365	negative_207_Horlbeck_NTC	49	3872	0.184	0.2936236154619922
ENSG00000126214	negative_197_Horlbeck_NTC	14	6080	0.184	-0.43896300652343445
ENSG00000128595	negative_218_Horlbeck_NTC	50	27321	0.184	0.21287587765585014
ENSG00000145882	negative_232_Horlbeck_NTC	8	1418	0.184	0.6241407720291874
ENSG00000149636	negative_229_Horlbeck_NTC	12	6700	0.184	0.4613311167844405
ENSG00000163104	negative_225_Horlbeck_NTC	23	9687	0.184	-0.3545992741803483
ENSG00000164180	negative_236_Horlbeck_NTC	72	10977	0.184	-0.21664246163997336
ENSG00000167566	negative_207_Horlbeck_NTC	20	1451	0.184	0.4061066873492192
ENSG00000168283	negative_216_Horlbeck_NTC	13	9426	0.184	-0.4207119684304559
ENSG00000171345	negative_202_Horlbeck_NTC	145	22217	0.184	-0.1757179967822634
ENSG00000213672	negative_207_Horlbeck_NTC	20	2576	0.184	-0.4099492873155208
ENSG00000244038	negative_192_Horlbeck_NTC	16	15302	0.184	0.4153540302701894
ENSG00000271576	negative_200_Horlbeck_NTC	7	1450	0.184	0.7765380104175121
ENSG00000018280	negative_198_Horlbeck_NTC	10	1622	0.188	0.5953152588477622
ENSG00000100813	negative_211_Horlbeck_NTC	145	23045	0.188	-0.12261167451731136
ENSG00000103152	negative_199_Horlbeck_NTC	90	15752	0.188	0.17122047354414938
ENSG00000103502	negative_225_Horlbeck_NTC	13	4442	0.188	-0.41822880174395394
ENSG00000117505	negative_210_Horlbeck_NTC	21	10747	0.188	-0.3678815414774754
ENSG00000118640	negative_206_Horlbeck_NTC	61	21385	0.188	0.1645673131958249
ENSG00000128607	negative_237_Horlbeck_NTC	74	9757	0.188	0.20706770544036257
ENSG00000131778	negative_236_Horlbeck_NTC	63	8341	0.188	-0.21294030250838825
ENSG00000135473	negative_236_Horlbeck_NTC	16	1548	0.188	0.5773664263589167
ENSG00000138668	negative_219_Horlbeck_NTC	55	31387	0.188	0.09381006876734244
ENSG00000140575	negative_230_Horlbeck_NTC	84	21214	0.188	-0.12801107070718848
ENSG00000159713	negative_201_Horlbeck_NTC	15	540	0.188	0.6283808035223739
ENSG00000164776	negative_198_Horlbeck_NTC	8	1852	0.188	0.6113629295051037
ENSG00000173013	negative_201_Horlbeck_NTC	11	413	0.188	0.5857668430571161
ENSG00000198899	negative_190_Horlbeck_NTC	63	33717	0.188	-0.07212909832202286
ENSG00000205707	negative_234_Horlbeck_NTC	15	6368	0.188	-0.4461743235036346
ENSG00000277738	negative_215_Horlbeck_NTC	7	4697	0.188	0.7210397389524084
ENSG00000065308	negative_236_Horlbeck_NTC	19	3159	0.192	-0.37693754879088015
ENSG00000100325	negative_237_Horlbeck_NTC	36	4725	0.192	0.26184883132206327
ENSG00000100714	negative_231_Horlbeck_NTC	100	10412	0.192	0.10435051156609143
ENSG00000102119	negative_214_Horlbeck_NTC	16	18270	0.192	-0.38252180720192097
ENSG00000109084	negative_204_Horlbeck_NTC	62	16454	0.192	-0.1547456785005183
ENSG00000115808	negative_211_Horlbeck_NTC	47	5995	0.192	0.23969586762495787
ENSG00000125817	negative_204_Horlbeck_NTC	21	5998	0.192	-0.3453346492238034
ENSG00000132906	negative_207_Horlbeck_NTC	61	4531	0.192	0.2647515321833258
ENSG00000140931	negative_202_Horlbeck_NTC	46	7168	0.192	-0.24769354077241412
ENSG00000164008	negative_236_Horlbeck_NTC	10	1951	0.192	-0.5848245861879544
ENSG00000170340	negative_231_Horlbeck_NTC	66	7352	0.192	0.1999148040949803
ENSG00000177981	negative_191_Horlbeck_NTC	15	5987	0.192	0.5430525122943912
ENSG00000104368	negative_209_Horlbeck_NTC	7	267	0.196	0.6976826407336194
ENSG00000110719	negative_197_Horlbeck_NTC	12	2201	0.196	0.5327842921364083
ENSG00000135070	negative_219_Horlbeck_NTC	18	11145	0.196	-0.4741913548686585
ENSG00000141252	negative_190_Horlbeck_NTC	12	3602	0.196	0.5667656633360827
ENSG00000142546	negative_224_Horlbeck_NTC	37	15559	0.196	0.2568580170228262
ENSG00000158636	negative_210_Horlbeck_NTC	13	4335	0.196	0.5772410574536453
ENSG00000197013	negative_205_Horlbeck_NTC	21	1999	0.196	0.533119833390197
ENSG00000257727	negative_206_Horlbeck_NTC	42	14497	0.196	0.2155479956421198
ENSG00000281501	negative_205_Horlbeck_NTC	9	1569	0.196	-0.5534421603206292
ENSG00000000971	negative_236_Horlbeck_NTC	32	4776	0.2	-0.29331113180803525
ENSG00000112584	negative_207_Horlbeck_NTC	26	3467	0.2	-0.26476599064931516
ENSG00000123143	negative_202_Horlbeck_NTC	91	11808	0.2	0.19221839503675753
ENSG00000163026	negative_189_Horlbeck_NTC	9	2709	0.2	0.49093528247790763
ENSG00000180902	negative_225_Horlbeck_NTC	7	3466	0.2	-0.5507802135510635
ENSG00000215022	negative_208_Horlbeck_NTC	7	521	0.2	0.7136318174139431
ENSG00000101773	negative_206_Horlbeck_NTC	11	5794	0.204	-0.5665089347175858
ENSG00000102125	negative_237_Horlbeck_NTC	10	2535	0.204	-0.5168024529041007
ENSG00000121644	negative_205_Horlbeck_NTC	108	12739	0.204	0.1558958683539866
ENSG00000122545	negative_191_Horlbeck_NTC	37	23664	0.204	-0.22082560991874828
ENSG00000124831	negative_231_Horlbeck_NTC	125	17065	0.204	-0.12968111487320338
ENSG00000132792	negative_212_Horlbeck_NTC	17	14823	0.204	0.37442974362232867
ENSG00000148843	negative_195_Horlbeck_NTC	35	19964	0.204	-0.2798296964893223
ENSG00000153560	negative_235_Horlbeck_NTC	55	6847	0.204	0.20965035840916801
ENSG00000162851	negative_222_Horlbeck_NTC	27	9596	0.204	0.2667580981832067
ENSG00000166508	negative_193_Horlbeck_NTC	53	27891	0.204	0.11954298480168557
ENSG00000169919	negative_227_Horlbeck_NTC	263	9903	0.204	-0.1050207612457259
ENSG00000170846	negative_236_Horlbeck_NTC	85	12082	0.204	-0.18896022296986792
ENSG00000174231	negative_208_Horlbeck_NTC	134	17167	0.204	0.12280916677988377
ENSG00000174891	negative_200_Horlbeck_NTC	51	23435	0.204	-0.22223778838169095
ENSG00000184924	negative_231_Horlbeck_NTC	126	14605	0.204	0.11879364679637933
ENSG00000130921	negative_236_Horlbeck_NTC	94	10924	0.208	0.17597792517057376
ENSG00000143390	negative_237_Horlbeck_NTC	12	1383	0.208	0.49513927250324086
ENSG00000158290	negative_190_Horlbeck_NTC	13	7402	0.208	-0.513348264935096
ENSG00000158411	negative_226_Horlbeck_NTC	39	12253	0.208	0.24671867864952457
ENSG00000164244	negative_213_Horlbeck_NTC	12	7089	0.208	0.5018426733833088
ENSG00000167863	negative_207_Horlbeck_NTC	293	30461	0.208	0.0684818113750234
ENSG00000169641	negative_224_Horlbeck_NTC	24	8846	0.208	0.35818763271644927
ENSG00000183723	negative_227_Horlbeck_NTC	48	1665	0.208	0.26998710254328806
ENSG00000189376	negative_234_Horlbeck_NTC	27	6859	0.208	0.36904800659711245
ENSG00000059573	negative_237_Horlbeck_NTC	30	4234	0.212	0.2732761755876436
ENSG00000069011	negative_213_Horlbeck_NTC	28	15517	0.212	0.22648870489332834
ENSG00000073050	negative_229_Horlbeck_NTC	9	4233	0.212	0.6202044004457421
ENSG00000075975	negative_213_Horlbeck_NTC	9	7706	0.212	-0.5850153705029557
ENSG00000100038	negative_218_Horlbeck_NTC	18	11459	0.212	-0.39451544409069417
ENSG00000136925	negative_219_Horlbeck_NTC	8	6854	0.212	-0.5560821567681713
ENSG00000139641	negative_222_Horlbeck_NTC	33	14710	0.212	0.22753809596947322
ENSG00000144909	negative_194_Horlbeck_NTC	8	1425	0.212	0.663071845666003
ENSG00000156030	negative_189_Horlbeck_NTC	18	6244	0.212	0.3957256608265458
ENSG00000163682	negative_224_Horlbeck_NTC	65	33758	0.212	0.03034991036251178
ENSG00000163754	negative_205_Horlbeck_NTC	36	3946	0.212	0.29624003760011153
ENSG00000168876	negative_195_Horlbeck_NTC	23	9929	0.212	0.3666901909118785
ENSG00000262246	negative_218_Horlbeck_NTC	8	3227	0.212	0.5565118406298413
ENSG00000267673	negative_236_Horlbeck_NTC	23	2161	0.212	0.35870585424264423
ENSG00000105298	negative_205_Horlbeck_NTC	27	3029	0.216	0.3323143486823694
ENSG00000109184	negative_219_Horlbeck_NTC	12	4575	0.216	0.4627665479005105
ENSG00000120805	negative_232_Horlbeck_NTC	50	14722	0.216	-0.2341716515563218
ENSG00000140400	negative_231_Horlbeck_NTC	16	2293	0.216	-0.353960135366286
ENSG00000140612	negative_217_Horlbeck_NTC	24	29255	0.216	0.2166891662229664
ENSG00000154222	negative_230_Horlbeck_NTC	11	3158	0.216	-0.5126029465735256
ENSG00000163110	negative_199_Horlbeck_NTC	79	14824	0.216	0.1336484663309162
ENSG00000163935	negative_210_Horlbeck_NTC	8	2047	0.216	0.7061915907128746
ENSG00000169641	negative_201_Horlbeck_NTC	117	8753	0.216	-0.13372072842297578
ENSG00000177150	negative_203_Horlbeck_NTC	42	7716	0.216	-0.31569765800976923
ENSG00000177697	negative_225_Horlbeck_NTC	51	14506	0.216	0.17681474593405933
ENSG00000197226	negative_199_Horlbeck_NTC	18	4499	0.216	-0.4406293143939264
ENSG00000198818	negative_198_Horlbeck_NTC	67	19643	0.216	0.1506054449132575
ENSG00000203705	negative_189_Horlbeck_NTC	13	7546	0.216	-0.49127263791425646
ENSG00000214087	negative_229_Horlbeck_NTC	9	7354	0.216	-0.5872165171841037
ENSG00000007168	negative_189_Horlbeck_NTC	22	12843	0.22	-0.29730884795160895
ENSG00000017483	negative_192_Horlbeck_NTC	9	12749	0.22	-0.5929891057512968
ENSG00000090520	negative_223_Horlbeck_NTC	80	11422	0.22	0.20398944931942997
ENSG00000105705	negative_193_Horlbeck_NTC	13	4006	0.22	0.5125462040944373
ENSG00000108953	negative_200_Horlbeck_NTC	67	32436	0.22	0.09117751972013055
ENSG00000124588	negative_224_Horlbeck_NTC	46	17266	0.22	0.2066175540108024
ENSG00000128272	negative_215_Horlbeck_NTC	19	24767	0.22	-0.3424715738241683
ENSG00000135148	negative_219_Horlbeck_NTC	23	9114	0.22	0.410514387465033
ENSG00000151287	negative_218_Horlbeck_NTC	10	6910	0.22	-0.4743517587223802
ENSG00000173451	negative_209_Horlbeck_NTC	17	1659	0.22	-0.3886758776605106
ENSG00000196998	negative_207_Horlbeck_NTC	85	6777	0.22	0.15756016585294952
ENSG00000198728	negative_230_Horlbeck_NTC	24	6339	0.22	-0.3741979320564526
ENSG00000106268	negative_216_Horlbeck_NTC	25	12700	0.224	-0.2862841944604293
ENSG00000112339	negative_230_Horlbeck_NTC	61	12416	0.224	0.18006078436888617
ENSG00000155256	negative_207_Horlbeck_NTC	36	2520	0.224	0.3470343897124386
ENSG00000164889	negative_205_Horlbeck_NTC	107	14398	0.224	-0.14049662908259708
ENSG00000173575	negative_199_Horlbeck_NTC	32	8639	0.224	-0.3075435753417919
ENSG00000185414	negative_231_Horlbeck_NTC	103	13336	0.224	0.11036167314175793
ENSG00000065526	negative_215_Horlbeck_NTC	17	18530	0.228	-0.4056110827069129
ENSG00000089351	negative_197_Horlbeck_NTC	19	4151	0.228	0.3805495046370866
ENSG00000103126	negative_226_Horlbeck_NTC	19	4737	0.228	0.4083574296433592
ENSG00000112118	negative_232_Horlbeck_NTC	74	21232	0.228	-0.16715436554786467
ENSG00000115827	negative_202_Horlbeck_NTC	29	4526	0.228	-0.31351667165344743
ENSG00000120438	negative_191_Horlbeck_NTC	50	30520	0.228	0.06402507774890998
ENSG00000154839	negative_229_Horlbeck_NTC	14	7541	0.228	0.4252500370028338
ENSG00000168591	negative_204_Horlbeck_NTC	17	2984	0.228	0.464417756856796
ENSG00000175550	negative_193_Horlbeck_NTC	43	20032	0.228	0.15464348752934798
ENSG00000267673	negative_204_Horlbeck_NTC	14	2170	0.228	0.44496785868367716
ENSG00000017427	negative_201_Horlbeck_NTC	13	1132	0.232	-0.4713633046558572
ENSG00000088832	negative_202_Horlbeck_NTC	134	18666	0.232	-0.11616633581852813
ENSG00000116095	negative_223_Horlbeck_NTC	73	8941	0.232	0.23899293151728163
ENSG00000121578	negative_208_Horlbeck_NTC	14	1515	0.232	0.5637377175554477
ENSG00000137337	negative_202_Horlbeck_NTC	72	10975	0.232	-0.15561169587048806
ENSG00000156860	negative_222_Horlbeck_NTC	15	7777	0.232	-0.3675850742141795
ENSG00000168209	negative_212_Horlbeck_NTC	7	10473	0.232	-1.0499288876451254
ENSG00000184164	negative_205_Horlbeck_NTC	27	4461	0.232	-0.3230938395042222
ENSG00000018699	negative_229_Horlbeck_NTC	12	6448	0.236	0.4647466292405915
ENSG00000023572	negative_221_Horlbeck_NTC	50	19220	0.236	0.17684406829235666
ENSG00000072864	negative_237_Horlbeck_NTC	23	4524	0.236	-0.39129290506624104
ENSG00000103091	negative_218_Horlbeck_NTC	13	5083	0.236	0.4626117311158624
ENSG00000109881	negative_216_Horlbeck_NTC	27	15323	0.236	-0.13851880761241608
ENSG00000111605	negative_217_Horlbeck_NTC	15	16403	0.236	0.33460225161134655
ENSG00000111832	negative_216_Horlbeck_NTC	36	22784	0.236	-0.24923667184810913
ENSG00000152127	negative_204_Horlbeck_NTC	13	1985	0.236	0.5456796535247448
ENSG00000163608	negative_190_Horlbeck_NTC	11	3427	0.236	0.49024828846994417
ENSG00000165675	negative_232_Horlbeck_NTC	12	4033	0.236	-0.43503790806783593
ENSG00000172901	negative_201_Horlbeck_NTC	15	854	0.236	0.48936450582590574
ENSG00000197345	negative_213_Horlbeck_NTC	40	28320	0.236	0.1422947578037157
ENSG00000213741	negative_208_Horlbeck_NTC	233	33590	0.236	0.02548836125432352
ENSG00000228742	negative_226_Horlbeck_NTC	22	8478	0.236	-0.32367727744648045
ENSG00000090263	negative_218_Horlbeck_NTC	40	21438	0.24	-0.23392695392972018
ENSG00000103642	negative_225_Horlbeck_NTC	17	4201	0.24	0.3899514350591997
ENSG00000119326	negative_191_Horlbeck_NTC	22	15179	0.24	-0.3058853360585677
ENSG00000125458	negative_202_Horlbeck_NTC	125	14286	0.24	0.11708745004224891
ENSG00000127540	negative_191_Horlbeck_NTC	48	30794	0.24	0.10305332892690977
ENSG00000131558	negative_195_Horlbeck_NTC	15	6562	0.24	0.41743462568987977
ENSG00000134802	negative_203_Horlbeck_NTC	66	11711	0.24	-0.17332988830448093
ENSG00000153339	negative_190_Horlbeck_NTC	15	4777	0.24	0.5117472029899837
ENSG00000172053	negative_208_Horlbeck_NTC	89	11087	0.24	0.15731397123532764
ENSG00000177200	negative_201_Horlbeck_NTC	203	12974	0.24	0.11455231480478201
ENSG00000182310	negative_198_Horlbeck_NTC	8	1367	0.24	0.6294005031869028
ENSG00000183978	negative_204_Horlbeck_NTC	44	10663	0.24	-0.22005061016718985
ENSG00000186660	negative_228_Horlbeck_NTC	19	13261	0.24	-0.3361628192088304
ENSG00000006327	negative_194_Horlbeck_NTC	51	12443	0.244	-0.2686342498929485
ENSG00000087274	negative_237_Horlbeck_NTC	73	11300	0.244	0.1649151084045477
ENSG00000092853	negative_208_Horlbeck_NTC	176	22234	0.244	0.06228378505470855
ENSG00000100711	negative_202_Horlbeck_NTC	28	3110	0.244	0.3017651326368238
ENSG00000104915	negative_207_Horlbeck_NTC	83	6405	0.244	0.14942813037585
ENSG00000115268	negative_204_Horlbeck_NTC	131	33691	0.244	-0.03678754150085073
ENSG00000139629	negative_194_Horlbeck_NTC	11	1622	0.244	0.647377184923223
ENSG00000142856	negative_211_Horlbeck_NTC	158	23645	0.244	0.08820940406541988
ENSG00000161638	negative_237_Horlbeck_NTC	43	5841	0.244	0.2784912153613692
ENSG00000161654	negative_217_Horlbeck_NTC	11	15799	0.244	-0.442718266563362
ENSG00000166263	negative_203_Horlbeck_NTC	27	4366	0.244	-0.32161668236086927
ENSG00000223496	negative_216_Horlbeck_NTC	31	12487	0.244	0.2881662283359846
ENSG00000015676	negative_205_Horlbeck_NTC	66	7893	0.248	0.1793797690145107
ENSG00000111652	negative_225_Horlbeck_NTC	16	3305	0.248	0.3793758308660182
ENSG00000112578	negative_188_Horlbeck_NTC	10	9827	0.248	-0.4583994011619259
ENSG00000115750	negative_234_Horlbeck_NTC	24	9077	0.248	-0.34959314972551514
ENSG00000141076	negative_227_Horlbeck_NTC	299	11793	0.248	0.03613971351526346
ENSG00000149577	negative_225_Horlbeck_NTC	10	1870	0.248	0.6416244585340771
ENSG00000152061	negative_217_Horlbeck_NTC	7	6208	0.248	0.6003050512677686
ENSG00000155906	negative_198_Horlbeck_NTC	30	7643	0.248	0.3142297862280985
ENSG00000161671	negative_228_Horlbeck_NTC	18	7839	0.248	0.36661588942794476
ENSG00000162729	negative_194_Horlbeck_NTC	8	1189	0.248	0.6162365448221836
ENSG00000174013	negative_212_Horlbeck_NTC	10	11923	0.248	-0.4957165948935345
ENSG00000196396	negative_222_Horlbeck_NTC	35	13997	0.248	0.23530114721079481
ENSG00000198466	negative_198_Horlbeck_NTC	7	3453	0.248	-0.6051627305415175
ENSG00000272288	negative_205_Horlbeck_NTC	13	1207	0.248	0.5361990546865902
ENSG00000272391	negative_225_Horlbeck_NTC	49	13441	0.248	0.19585001565783006
ENSG00000273619	negative_203_Horlbeck_NTC	13	1207	0.248	0.4136434490026897
ENSG00000051825	negative_189_Horlbeck_NTC	19	6646	0.252	0.3258756293564473
ENSG00000071243	negative_222_Horlbeck_NTC	38	18386	0.252	0.18040228321531068
ENSG00000097033	negative_219_Horlbeck_NTC	26	15806	0.252	-0.2583807829029957
ENSG00000101391	negative_211_Horlbeck_NTC	40	7061	0.252	-0.21577247869228322
ENSG00000158161	negative_195_Horlbeck_NTC	8	6895	0.252	-0.5403599677720434
ENSG00000164967	negative_189_Horlbeck_NTC	10	5393	0.252	-0.5109531137896264
ENSG00000169813	negative_197_Horlbeck_NTC	92	29131	0.252	0.09611310406383633
ENSG00000171223	negative_216_Horlbeck_NTC	19	8126	0.252	0.5259694897787992
ENSG00000174373	negative_203_Horlbeck_NTC	17	2320	0.252	0.3706189469505845
ENSG00000177463	negative_200_Horlbeck_NTC	10	3322	0.252	0.6177124238794041
ENSG00000198786	negative_202_Horlbeck_NTC	233	32443	0.252	0.054338809130815235
ENSG00000203705	negative_236_Horlbeck_NTC	51	7508	0.252	-0.19941872958226736
ENSG00000005339	negative_225_Horlbeck_NTC	17	6697	0.256	-0.3210798235194605
ENSG00000014824	negative_202_Horlbeck_NTC	68	8275	0.256	0.20137443263421662
ENSG00000104442	negative_197_Horlbeck_NTC	32	11933	0.256	-0.2587029185302747
ENSG00000160993	negative_224_Horlbeck_NTC	15	6030	0.256	0.3500583119630081
ENSG00000167721	negative_215_Horlbeck_NTC	15	15641	0.256	-0.4094554454730519
ENSG00000168556	negative_218_Horlbeck_NTC	19	13301	0.256	-0.33920995418479105
ENSG00000176871	negative_191_Horlbeck_NTC	19	7548	0.256	0.3663159708868744
ENSG00000196312	negative_216_Horlbeck_NTC	7	5314	0.256	-0.598777232879319
ENSG00000198728	negative_213_Horlbeck_NTC	14	6349	0.256	0.4704797131350651
ENSG00000079819	negative_233_Horlbeck_NTC	23	9149	0.26	-0.31872927894749403
ENSG00000103197	negative_222_Horlbeck_NTC	7	4092	0.26	-0.6042640056076007
ENSG00000110921	negative_223_Horlbeck_NTC	52	6495	0.26	0.29291935149809056
ENSG00000125166	negative_227_Horlbeck_NTC	461	17380	0.26	0.034783120467268974
ENSG00000141425	negative_191_Horlbeck_NTC	9	7047	0.26	-0.5305605652251231
ENSG00000142546	negative_214_Horlbeck_NTC	14	15582	0.26	-0.3738426723406471
ENSG00000149357	negative_226_Horlbeck_NTC	52	17796	0.26	0.20047924505045708
ENSG00000151893	negative_224_Horlbeck_NTC	19	6155	0.26	0.3814417931049765
ENSG00000173218	negative_205_Horlbeck_NTC	15	2410	0.26	-0.39766861532327136
ENSG00000251381	negative_232_Horlbeck_NTC	55	17002	0.26	-0.18012637093347644
ENSG00000012048	negative_237_Horlbeck_NTC	81	13602	0.264	-0.1744465909478906
ENSG00000026025	negative_229_Horlbeck_NTC	39	29199	0.264	0.1760116294139049
ENSG00000100664	negative_229_Horlbeck_NTC	42	29077	0.264	0.13864592533522346
ENSG00000100982	negative_230_Horlbeck_NTC	25	4342	0.264	0.28633229790384007
ENSG00000116752	negative_215_Horlbeck_NTC	15	17746	0.264	-0.3260826936601178
ENSG00000122126	negative_231_Horlbeck_NTC	16	1492	0.264	0.4897104515113351
ENSG00000132467	negative_218_Horlbeck_NTC	20	11766	0.264	-0.33175923163305476
ENSG00000138796	negative_234_Horlbeck_NTC	32	9274	0.264	-0.27620657393318093
ENSG00000146670	negative_194_Horlbeck_NTC	48	10616	0.264	0.18875312176136227
ENSG00000167323	negative_229_Horlbeck_NTC	10	4815	0.264	0.48433814284017496
ENSG00000168769	negative_236_Horlbeck_NTC	18	2963	0.264	-0.342668671137647
ENSG00000169223	negative_212_Horlbeck_NTC	19	21102	0.264	-0.27381200599229144
ENSG00000173540	negative_231_Horlbeck_NTC	15	1235	0.264	0.386106959269938
ENSG00000174276	negative_208_Horlbeck_NTC	29	3091	0.264	0.2679549557766654
ENSG00000260027	negative_209_Horlbeck_NTC	106	6466	0.264	0.16978839974803295
ENSG00000122417	negative_235_Horlbeck_NTC	11	1136	0.268	0.6772893539682139
ENSG00000135476	negative_199_Horlbeck_NTC	9	2396	0.268	-0.39413476773950284
ENSG00000140497	negative_197_Horlbeck_NTC	32	7902	0.268	0.2976838323348834
ENSG00000180900	negative_191_Horlbeck_NTC	11	4848	0.268	0.43138139691120836
ENSG00000197601	negative_226_Horlbeck_NTC	20	8351	0.268	-0.36384739450908254
ENSG00000278259	negative_204_Horlbeck_NTC	39	8162	0.268	0.22791366177578087
ENSG00000075303	negative_194_Horlbeck_NTC	25	4682	0.272	0.3068662281515624
ENSG00000085377	negative_189_Horlbeck_NTC	9	4401	0.272	-0.49338533618509395
ENSG00000104412	negative_190_Horlbeck_NTC	11	6265	0.272	-0.43094450355777636
ENSG00000110768	negative_194_Horlbeck_NTC	29	7832	0.272	-0.2945788488841543
ENSG00000113048	negative_232_Horlbeck_NTC	39	12299	0.272	-0.22515853126668384
ENSG00000134987	negative_230_Horlbeck_NTC	42	10491	0.272	-0.24994940578017455
ENSG00000151849	negative_210_Horlbeck_NTC	15	5726	0.272	0.39808004632505867
ENSG00000152404	negative_189_Horlbeck_NTC	30	13565	0.272	0.2943273387001542
ENSG00000157216	negative_213_Horlbeck_NTC	19	14908	0.272	-0.2895259358218357
ENSG00000163026	negative_219_Horlbeck_NTC	8	2710	0.272	0.5812060034248598
ENSG00000166169	negative_231_Horlbeck_NTC	12	1923	0.272	-0.44346472456358565
ENSG00000188290	negative_211_Horlbeck_NTC	29	4669	0.272	-0.26468729475138897
ENSG00000213563	negative_199_Horlbeck_NTC	33	7768	0.272	-0.24460741704335898
ENSG00000225975	negative_207_Horlbeck_NTC	9	670	0.272	0.5790355197381079
ENSG00000232671	negative_211_Horlbeck_NTC	10	1155	0.272	0.44509249349011526
ENSG00000265206	negative_189_Horlbeck_NTC	19	7070	0.272	0.32057095503150945
ENSG00000272831	negative_231_Horlbeck_NTC	39	3952	0.272	0.3206621945200441
ENSG00000027869	negative_203_Horlbeck_NTC	23	3747	0.276	-0.3064652951451876
ENSG00000040633	negative_211_Horlbeck_NTC	40	6468	0.276	-0.24127442203695204
ENSG00000076944	negative_213_Horlbeck_NTC	16	11613	0.276	-0.2733095480553287
ENSG00000077254	negative_235_Horlbeck_NTC	68	10537	0.276	0.21455595238021075
ENSG00000125863	negative_197_Horlbeck_NTC	12	4581	0.276	-0.42720293843234103
ENSG00000129518	negative_200_Horlbeck_NTC	25	10882	0.276	0.28386298047647307
ENSG00000134077	negative_203_Horlbeck_NTC	103	16945	0.276	-0.13989795176100805
ENSG00000143753	negative_220_Horlbeck_NTC	10	10885	0.276	0.3944456938480281
ENSG00000163527	negative_222_Horlbeck_NTC	22	11598	0.276	-0.31077740444380275
ENSG00000185298	negative_236_Horlbeck_NTC	131	16861	0.276	0.1253119600639357
ENSG00000196705	negative_237_Horlbeck_NTC	51	7512	0.276	0.21948089865118425
ENSG00000196843	negative_204_Horlbeck_NTC	10	1984	0.276	0.4581827418610511
ENSG00000103266	negative_195_Horlbeck_NTC	35	20798	0.28	-0.2301016700440947
ENSG00000105866	negative_221_Horlbeck_NTC	8	2124	0.28	0.5561290660503797
ENSG00000107651	negative_226_Horlbeck_NTC	22	6326	0.28	0.31468286282682345
ENSG00000116350	negative_200_Horlbeck_NTC	55	26013	0.28	-0.17575625485301194
ENSG00000125952	negative_222_Horlbeck_NTC	21	7680	0.28	0.28263295742653427
ENSG00000132792	negative_215_Horlbeck_NTC	12	14828	0.28	-0.348439353147324
ENSG00000143553	negative_209_Horlbeck_NTC	104	7046	0.28	-0.12715414097146716
ENSG00000144401	negative_216_Horlbeck_NTC	14	5714	0.28	0.4229334952563173
ENSG00000166012	negative_202_Horlbeck_NTC	155	22926	0.28	-0.09837106452420186
ENSG00000169914	negative_205_Horlbeck_NTC	19	2931	0.28	-0.29442449143116667
ENSG00000176476	negative_229_Horlbeck_NTC	9	3724	0.28	0.4761341533003032
ENSG00000179832	negative_203_Horlbeck_NTC	10	2011	0.28	-0.41233989544706384
ENSG00000196951	negative_195_Horlbeck_NTC	7	2557	0.28	0.5540494830816756
ENSG00000055208	negative_200_Horlbeck_NTC	15	5816	0.284	0.3665139733406577
ENSG00000122432	negative_206_Horlbeck_NTC	8	1536	0.284	0.5892590277663032
ENSG00000134057	negative_217_Horlbeck_NTC	15	20617	0.284	-0.2965029558575344
ENSG00000138111	negative_201_Horlbeck_NTC	21	950	0.284	0.4044466874917454
ENSG00000138668	negative_231_Horlbeck_NTC	239	31203	0.284	-0.09157344489465968
ENSG00000175573	negative_231_Horlbeck_NTC	41	4082	0.284	0.2777035264695429
ENSG00000176444	negative_198_Horlbeck_NTC	8	3260	0.284	-0.5782933896445517
ENSG00000185085	negative_206_Horlbeck_NTC	7	4139	0.284	-0.548675437431215
ENSG00000188070	negative_209_Horlbeck_NTC	29	1565	0.284	0.28251322839950843
ENSG00000075702	negative_221_Horlbeck_NTC	7	3710	0.288	-0.5555513564959669
ENSG00000100916	negative_231_Horlbeck_NTC	11	1927	0.288	-0.45157865343409487
ENSG00000105483	negative_202_Horlbeck_NTC	33	3584	0.288	0.27293873142376013
ENSG00000131368	negative_228_Horlbeck_NTC	33	20629	0.288	-0.2091269616133139
ENSG00000138778	negative_203_Horlbeck_NTC	101	15706	0.288	0.18894845941250754
ENSG00000156052	negative_219_Horlbeck_NTC	12	7504	0.288	-0.46724030494970026
ENSG00000171865	negative_214_Horlbeck_NTC	13	14588	0.288	-0.41929778668037176
ENSG00000172869	negative_211_Horlbeck_NTC	41	5048	0.288	0.2612149383572193
ENSG00000173821	negative_223_Horlbeck_NTC	50	5973	0.288	0.23896995071631633
ENSG00000196850	negative_232_Horlbeck_NTC	23	4959	0.288	0.32865653622353674
ENSG00000197302	negative_203_Horlbeck_NTC	38	4813	0.288	0.24924864518093415
ENSG00000205937	negative_218_Horlbeck_NTC	46	26858	0.288	-0.15997892107099343
ENSG00000257704	negative_215_Horlbeck_NTC	13	9380	0.288	0.460394178926558
ENSG00000066926	negative_206_Horlbeck_NTC	16	7593	0.292	-0.31427725581026444
ENSG00000116754	negative_221_Horlbeck_NTC	59	28254	0.292	0.10834454172881558
ENSG00000140025	negative_206_Horlbeck_NTC	11	5496	0.292	-0.4381001971631071
ENSG00000156970	negative_219_Horlbeck_NTC	18	10721	0.292	-0.3594469404478269
ENSG00000163535	negative_190_Horlbeck_NTC	28	12203	0.292	0.24470092951081124
ENSG00000165775	negative_220_Horlbeck_NTC	12	18444	0.292	-0.3325271241388587
ENSG00000204084	negative_202_Horlbeck_NTC	22	3755	0.292	-0.22991527943463064
ENSG00000214087	negative_197_Horlbeck_NTC	29	7334	0.292	0.31942204628219417
ENSG00000224877	negative_190_Horlbeck_NTC	46	20055	0.292	0.13488447873740617
ENSG00000060138	negative_197_Horlbeck_NTC	77	24813	0.296	-0.15103750449759046
ENSG00000065057	negative_198_Horlbeck_NTC	17	6114	0.296	-0.3499801720174478
ENSG00000136381	negative_207_Horlbeck_NTC	86	8997	0.296	-0.15378210857903407
ENSG00000143106	negative_235_Horlbeck_NTC	174	29201	0.296	0.04434849497904736
ENSG00000156026	negative_232_Horlbeck_NTC	19	4340	0.296	0.3223926502209151
ENSG00000198242	negative_237_Horlbeck_NTC	184	33637	0.296	0.028191853026714675
ENSG00000076944	negative_201_Horlbeck_NTC	191	11438	0.3	0.08691476830197986
ENSG00000080839	negative_190_Horlbeck_NTC	8	5447	0.3	-0.5391947250037252
ENSG00000105404	negative_191_Horlbeck_NTC	8	6706	0.3	-0.40139249785462106
ENSG00000167257	negative_211_Horlbeck_NTC	33	5561	0.3	-0.28221613758092623
ENSG00000174227	negative_235_Horlbeck_NTC	22	2774	0.3	0.4745295396991964
ENSG00000198380	negative_229_Horlbeck_NTC	17	11018	0.3	0.27334447344544444
ENSG00000000419	negative_212_Horlbeck_NTC	12	16292	0.304	-0.336067136651646
ENSG00000101439	negative_235_Horlbeck_NTC	105	15265	0.304	0.12129698175792417
ENSG00000106443	negative_195_Horlbeck_NTC	30	14830	0.304	0.2295146602877537
ENSG00000120800	negative_188_Horlbeck_NTC	12	7432	0.304	0.36432733588395627
ENSG00000138443	negative_203_Horlbeck_NTC	39	5902	0.304	-0.23030275214267704
ENSG00000161682	negative_236_Horlbeck_NTC	7	575	0.304	0.6568373443675766
ENSG00000169826	negative_227_Horlbeck_NTC	49	1839	0.304	0.2564603775719094
ENSG00000180573	negative_233_Horlbeck_NTC	69	23576	0.304	0.14338282067112162
ENSG00000180953	negative_223_Horlbeck_NTC	10	1814	0.304	-0.45908802154477213
ENSG00000189042	negative_211_Horlbeck_NTC	8	1942	0.304	-0.5293270177828377
ENSG00000214413	negative_233_Horlbeck_NTC	12	4920	0.304	-0.44122151466101567
ENSG00000256525	negative_201_Horlbeck_NTC	50	2883	0.304	0.16864660124902464
ENSG00000050393	negative_224_Horlbeck_NTC	35	18466	0.308	-0.19833067864312834
ENSG00000065308	negative_234_Horlbeck_NTC	9	3169	0.308	-0.47335503585504624
ENSG00000079134	negative_197_Horlbeck_NTC	62	18653	0.308	0.14994038505978122
ENSG00000096384	negative_224_Horlbeck_NTC	65	33754	0.308	0.03829587189528283
ENSG00000100605	negative_207_Horlbeck_NTC	40	2939	0.308	0.24305589494808766
ENSG00000115904	negative_226_Horlbeck_NTC	15	3965	0.308	0.346607183398115
ENSG00000123219	negative_229_Horlbeck_NTC	24	13897	0.308	0.22701052313607406
ENSG00000124228	negative_194_Horlbeck_NTC	89	21871	0.308	-0.1358624560753233
ENSG00000136451	negative_193_Horlbeck_NTC	15	7557	0.308	0.34909441570418354
ENSG00000136925	negative_216_Horlbeck_NTC	12	6850	0.308	0.39555837892763446
ENSG00000175550	negative_201_Horlbeck_NTC	296	19779	0.308	-0.07135504471522336
ENSG00000179889	negative_194_Horlbeck_NTC	58	13586	0.308	0.16597655305546777
ENSG00000197020	negative_188_Horlbeck_NTC	8	5031	0.308	0.47234579730634163
ENSG00000133318	negative_221_Horlbeck_NTC	35	19167	0.312	-0.14628753707789638
ENSG00000144635	negative_224_Horlbeck_NTC	53	26397	0.312	0.12752755619025002
ENSG00000176624	negative_204_Horlbeck_NTC	8	1369	0.312	0.4367935345481939
ENSG00000184220	negative_194_Horlbeck_NTC	100	23209	0.312	0.09628434957226095
ENSG00000185946	negative_210_Horlbeck_NTC	7	4175	0.312	-0.5808951662609676
ENSG00000037241	negative_234_Horlbeck_NTC	63	20478	0.316	-0.1469161050468537
ENSG00000082898	negative_232_Horlbeck_NTC	80	24714	0.316	-0.1013768530294793
ENSG00000088205	negative_217_Horlbeck_NTC	23	28758	0.316	-0.2889737097378957
ENSG00000101224	negative_203_Horlbeck_NTC	26	3485	0.316	0.24448840684082418
ENSG00000110344	negative_215_Horlbeck_NTC	11	8734	0.316	0.3652669823465333
ENSG00000125821	negative_203_Horlbeck_NTC	54	7610	0.316	0.18809747707245927
ENSG00000127337	negative_208_Horlbeck_NTC	82	12281	0.316	-0.16487437151682838
ENSG00000135164	negative_218_Horlbeck_NTC	11	6794	0.316	-0.42283500450875433
ENSG00000145919	negative_230_Horlbeck_NTC	15	4303	0.316	-0.3238982218330757
ENSG00000156709	negative_199_Horlbeck_NTC	72	15349	0.316	-0.14625400896337004
ENSG00000161011	negative_198_Horlbeck_NTC	81	27520	0.316	-0.13527944788050972
ENSG00000162191	negative_198_Horlbeck_NTC	72	22906	0.316	-0.12016521173938582
ENSG00000180008	negative_204_Horlbeck_NTC	25	5364	0.316	0.26339752025659813
ENSG00000214013	negative_204_Horlbeck_NTC	8	1261	0.316	0.5562528319563045
ENSG00000216895	negative_211_Horlbeck_NTC	33	4034	0.316	0.26160275021535817
ENSG00000247240	negative_208_Horlbeck_NTC	22	3403	0.316	-0.3260377413804969
ENSG00000072042	negative_223_Horlbeck_NTC	80	12372	0.32	-0.14748214134123716
ENSG00000084092	negative_202_Horlbeck_NTC	47	5575	0.32	0.23594168225458656
ENSG00000089693	negative_234_Horlbeck_NTC	53	17409	0.32	-0.12931870877364587
ENSG00000099622	negative_214_Horlbeck_NTC	21	23690	0.32	-0.22667528527411024
ENSG00000131174	negative_217_Horlbeck_NTC	25	33395	0.32	-0.16373259433194587
ENSG00000139722	negative_217_Horlbeck_NTC	11	8553	0.32	0.3985574968128265
ENSG00000145354	negative_232_Horlbeck_NTC	80	24034	0.32	-0.13089327976004594
ENSG00000157259	negative_192_Horlbeck_NTC	16	15982	0.32	0.2964433945927318
ENSG00000164169	negative_237_Horlbeck_NTC	9	1906	0.32	-0.43833998800518525
ENSG00000169288	negative_209_Horlbeck_NTC	353	25317	0.32	-0.07476140074674142
ENSG00000186625	negative_216_Horlbeck_NTC	24	9904	0.32	0.1831943334693178
ENSG00000235298	negative_190_Horlbeck_NTC	10	3140	0.32	0.48291779373956834
ENSG00000042493	negative_237_Horlbeck_NTC	29	5452	0.324	0.277248105787828
ENSG00000068137	negative_237_Horlbeck_NTC	25	3231	0.324	0.23098503397555392
ENSG00000100418	negative_197_Horlbeck_NTC	29	8580	0.324	-0.2294208505682518
ENSG00000105726	negative_208_Horlbeck_NTC	26	3615	0.324	-0.33928547199471426
ENSG00000111596	negative_191_Horlbeck_NTC	20	13273	0.324	-0.3126816431481303
ENSG00000112144	negative_202_Horlbeck_NTC	11	2151	0.324	-0.364590020203476
ENSG00000113456	negative_211_Horlbeck_NTC	75	11358	0.324	-0.14597119039958306
ENSG00000114302	negative_206_Horlbeck_NTC	35	16449	0.324	-0.18191460737207005
ENSG00000121073	negative_203_Horlbeck_NTC	88	11254	0.324	0.13826352865823344
ENSG00000126602	negative_223_Horlbeck_NTC	154	19690	0.324	0.011099311082736485
ENSG00000139613	negative_229_Horlbeck_NTC	19	9190	0.324	0.36103329260726613
ENSG00000143702	negative_194_Horlbeck_NTC	47	10141	0.324	0.19584785315354303
ENSG00000165264	negative_236_Horlbeck_NTC	176	22678	0.324	0.058688744913555135
ENSG00000229896	negative_230_Horlbeck_NTC	7	1101	0.324	0.41587052152971715
ENSG00000141349	negative_232_Horlbeck_NTC	24	5130	0.328	0.28518339302935214
ENSG00000145833	negative_233_Horlbeck_NTC	86	27635	0.328	-0.10371083828730021
ENSG00000146842	negative_237_Horlbeck_NTC	81	11432	0.328	0.1050704613193919
ENSG00000160299	negative_217_Horlbeck_NTC	14	11519	0.328	0.4156715275868149
ENSG00000166263	negative_223_Horlbeck_NTC	36	4357	0.328	0.19515589294518687
ENSG00000179085	negative_199_Horlbeck_NTC	46	10428	0.328	-0.17842279614897416
ENSG00000179958	negative_203_Horlbeck_NTC	126	17755	0.328	0.07282566813403046
ENSG00000181444	negative_208_Horlbeck_NTC	12	1058	0.328	0.40884203416710996
ENSG00000067900	negative_192_Horlbeck_NTC	13	16145	0.332	-0.29587595004485945
ENSG00000071243	negative_202_Horlbeck_NTC	150	18274	0.332	0.07049992822816231
ENSG00000095002	negative_237_Horlbeck_NTC	112	19647	0.332	-0.09338710550854437
ENSG00000100410	negative_216_Horlbeck_NTC	18	7816	0.332	0.21773751332715863
ENSG00000106868	negative_208_Horlbeck_NTC	25	3657	0.332	-0.25881043237600965
ENSG00000110700	negative_220_Horlbeck_NTC	27	33796	0.332	0.062123580017898306
ENSG00000124214	negative_210_Horlbeck_NTC	42	20672	0.332	-0.1758993496867664
ENSG00000125637	negative_210_Horlbeck_NTC	9	2212	0.332	0.4250232872672459
ENSG00000164754	negative_219_Horlbeck_NTC	44	22565	0.332	0.16032339134490214
ENSG00000166398	negative_193_Horlbeck_NTC	27	12415	0.332	0.28553169986549576
ENSG00000168612	negative_208_Horlbeck_NTC	16	1655	0.332	0.29512641078915225
ENSG00000179218	negative_189_Horlbeck_NTC	65	31363	0.332	-0.041816275590149665
ENSG00000198171	negative_225_Horlbeck_NTC	26	8275	0.332	-0.21778801569655903
ENSG00000204842	negative_191_Horlbeck_NTC	22	13167	0.332	0.2860356018009852
ENSG00000000971	negative_205_Horlbeck_NTC	46	4762	0.336	0.1887895552384169
ENSG00000099246	negative_205_Horlbeck_NTC	55	7955	0.336	-0.11299435638964783
ENSG00000116497	negative_226_Horlbeck_NTC	14	5390	0.336	-0.32806044692649916
ENSG00000119912	negative_216_Horlbeck_NTC	13	7427	0.336	-0.2313541877596701
ENSG00000122882	negative_193_Horlbeck_NTC	16	10082	0.336	-0.3024895631704365
ENSG00000126247	negative_199_Horlbeck_NTC	98	20695	0.336	-0.07831075619042832
ENSG00000135776	negative_195_Horlbeck_NTC	13	5963	0.336	0.3906301246193189
ENSG00000147140	negative_188_Horlbeck_NTC	30	25925	0.336	0.1514850683023634
ENSG00000163348	negative_232_Horlbeck_NTC	16	3295	0.336	0.340855625448401
ENSG00000163634	negative_214_Horlbeck_NTC	20	24715	0.336	-0.23746145934359775
ENSG00000165240	negative_194_Horlbeck_NTC	27	4871	0.336	0.3156224162670669
ENSG00000179134	negative_213_Horlbeck_NTC	14	8833	0.336	0.32360645552438805
ENSG00000196704	negative_207_Horlbeck_NTC	53	4474	0.336	0.2207066553463366
ENSG00000272077	negative_209_Horlbeck_NTC	8	626	0.336	-0.19323874750878378
ENSG00000014138	negative_215_Horlbeck_NTC	7	4728	0.34	0.47234408234369196
ENSG00000094914	negative_228_Horlbeck_NTC	20	10492	0.34	0.25027172110205553
ENSG00000101935	negative_218_Horlbeck_NTC	17	7947	0.34	0.2690429219370871
ENSG00000112294	negative_202_Horlbeck_NTC	36	3883	0.34	0.20750611087633652
ENSG00000171793	negative_213_Horlbeck_NTC	20	12633	0.34	-0.39551015239503773
ENSG00000176871	negative_224_Horlbeck_NTC	20	7547	0.34	0.2868471883268946
ENSG00000187097	negative_208_Horlbeck_NTC	29	3632	0.34	0.2108728319184756
ENSG00000077312	negative_216_Horlbeck_NTC	42	21261	0.344	-0.09557108724925101
ENSG00000129521	negative_204_Horlbeck_NTC	16	4331	0.344	-0.34504381042669907
ENSG00000139842	negative_216_Horlbeck_NTC	20	8393	0.344	0.2101738934728985
ENSG00000148634	negative_227_Horlbeck_NTC	166	6048	0.344	0.17748727016618604
ENSG00000148730	negative_192_Horlbeck_NTC	13	16525	0.344	-0.3420226010748759
ENSG00000161677	negative_201_Horlbeck_NTC	55	4081	0.344	-0.1377213309324552
ENSG00000198286	negative_201_Horlbeck_NTC	11	624	0.344	0.30876253128614195
ENSG00000224051	negative_223_Horlbeck_NTC	19	2994	0.344	-0.2439025801533048
ENSG00000248810	negative_236_Horlbeck_NTC	13	1476	0.344	0.4384193830159777
ENSG00000006744	negative_229_Horlbeck_NTC	8	7380	0.348	-0.4417999863300879
ENSG00000074800	negative_209_Horlbeck_NTC	447	33333	0.348	-0.05228299940745185
ENSG00000149577	negative_198_Horlbeck_NTC	8	1872	0.348	0.4400590214691964
ENSG00000149809	negative_232_Horlbeck_NTC	10	3384	0.348	-0.4397068231385233
ENSG00000154727	negative_228_Horlbeck_NTC	9	6866	0.348	-0.5053381816328257
ENSG00000155313	negative_191_Horlbeck_NTC	8	4008	0.348	0.3541566862173897
ENSG00000167220	negative_237_Horlbeck_NTC	12	2422	0.348	-0.39259824599822313
ENSG00000250501	negative_201_Horlbeck_NTC	41	2623	0.348	-0.1668096255130158
ENSG00000095906	negative_218_Horlbeck_NTC	25	11704	0.352	0.22410978363135958
ENSG00000103091	negative_236_Horlbeck_NTC	40	5056	0.352	0.1926419593612989
ENSG00000110060	negative_235_Horlbeck_NTC	40	6754	0.352	-0.19444880621083227
ENSG00000125447	negative_192_Horlbeck_NTC	7	4919	0.352	0.44494080648584555
ENSG00000127824	negative_226_Horlbeck_NTC	28	8953	0.352	0.20940915635456236
ENSG00000132510	negative_206_Horlbeck_NTC	15	5167	0.352	0.35291784484380795
ENSG00000140319	negative_210_Horlbeck_NTC	68	33417	0.352	-0.06497903001739225
ENSG00000140374	negative_195_Horlbeck_NTC	38	22740	0.352	-0.1852079201185742
ENSG00000158805	negative_221_Horlbeck_NTC	9	4849	0.352	-0.40065473543930663
ENSG00000166803	negative_210_Horlbeck_NTC	60	28013	0.352	-0.19784231399929952
ENSG00000166902	negative_221_Horlbeck_NTC	39	19345	0.352	-0.1910976817490461
ENSG00000198521	negative_237_Horlbeck_NTC	19	2145	0.352	0.2634797105477724
ENSG00000075151	negative_207_Horlbeck_NTC	95	9401	0.356	-0.10628087715622736
ENSG00000125741	negative_219_Horlbeck_NTC	8	6399	0.356	-0.46765483012201203
ENSG00000132463	negative_222_Horlbeck_NTC	25	13413	0.356	-0.2546293014050762
ENSG00000135363	negative_213_Horlbeck_NTC	19	11897	0.356	0.2659246260467365
ENSG00000137601	negative_221_Horlbeck_NTC	10	5264	0.356	-0.383386847142936
ENSG00000143702	negative_223_Horlbeck_NTC	70	10118	0.356	0.11603968460439251
ENSG00000145723	negative_199_Horlbeck_NTC	18	3006	0.356	0.3222668031827576
ENSG00000147130	negative_203_Horlbeck_NTC	26	3988	0.356	-0.24599584104806782
ENSG00000157184	negative_204_Horlbeck_NTC	25	6096	0.356	-0.2651750340084198
ENSG00000159840	negative_229_Horlbeck_NTC	28	19059	0.356	-0.2354681162774543
ENSG00000161980	negative_228_Horlbeck_NTC	32	21026	0.356	-0.21008406982340788
ENSG00000171206	negative_227_Horlbeck_NTC	103	4088	0.356	-0.09819124913652066
ENSG00000042088	negative_236_Horlbeck_NTC	42	4637	0.36	0.18119285775989669
ENSG00000078124	negative_204_Horlbeck_NTC	15	3353	0.36	0.34762052425047685
ENSG00000084093	negative_226_Horlbeck_NTC	41	12615	0.36	0.1737883920075184
ENSG00000112029	negative_195_Horlbeck_NTC	20	13737	0.36	-0.24301621344431912
ENSG00000115762	negative_207_Horlbeck_NTC	123	10882	0.36	0.1507095708907421
ENSG00000125740	negative_227_Horlbeck_NTC	211	7910	0.36	0.041297141306732676
ENSG00000129521	negative_189_Horlbeck_NTC	11	4336	0.36	0.33855306436968613
ENSG00000154839	negative_210_Horlbeck_NTC	14	7541	0.36	-0.3493695486488668
ENSG00000167136	negative_202_Horlbeck_NTC	94	12630	0.36	-0.0879441135764445
ENSG00000167280	negative_201_Horlbeck_NTC	21	1536	0.36	-0.28502741922605157
ENSG00000172339	negative_235_Horlbeck_NTC	20	2767	0.36	0.21893965884688615
ENSG00000175054	negative_234_Horlbeck_NTC	15	3436	0.36	0.25517103991881385
ENSG00000184903	negative_195_Horlbeck_NTC	14	7833	0.36	-0.4071891265925305
ENSG00000278259	negative_231_Horlbeck_NTC	71	8130	0.36	0.15256400903492162
ENSG00000110931	negative_209_Horlbeck_NTC	56	4423	0.364	-0.18305472390465383
ENSG00000111832	negative_199_Horlbeck_NTC	102	22718	0.364	-0.09601495960624357
ENSG00000125733	negative_216_Horlbeck_NTC	17	7088	0.364	0.39524323882183765
ENSG00000134046	negative_209_Horlbeck_NTC	124	8959	0.364	-0.07691927006376886
ENSG00000167378	negative_203_Horlbeck_NTC	11	2208	0.364	-0.39968153803636186
ENSG00000183527	negative_224_Horlbeck_NTC	54	23767	0.364	0.06480551865013395
ENSG00000198899	negative_197_Horlbeck_NTC	99	33681	0.364	-0.0386432248563926
ENSG00000238045	negative_198_Horlbeck_NTC	7	1382	0.364	0.5353930348336347
ENSG00000121892	negative_229_Horlbeck_NTC	18	14338	0.368	-0.29685189435777615
ENSG00000132824	negative_229_Horlbeck_NTC	14	11519	0.368	-0.3835404957823667
ENSG00000160087	negative_197_Horlbeck_NTC	53	16185	0.368	0.14723241010928312
ENSG00000164117	negative_194_Horlbeck_NTC	10	3020	0.368	-0.4158443259056086
ENSG00000168137	negative_204_Horlbeck_NTC	54	12832	0.368	0.16360735007879168
ENSG00000181035	negative_198_Horlbeck_NTC	10	3684	0.368	-0.450468359584034
ENSG00000181885	negative_211_Horlbeck_NTC	13	1224	0.368	0.4670632697514261
ENSG00000187266	negative_237_Horlbeck_NTC	22	2661	0.368	0.3158469338893588
ENSG00000197989	negative_222_Horlbeck_NTC	19	9740	0.368	-0.28884927331292665
ENSG00000204104	negative_234_Horlbeck_NTC	8	3134	0.368	-0.4714886597018748
ENSG00000205937	negative_192_Horlbeck_NTC	22	26882	0.368	-0.20460732150313388
ENSG00000080345	negative_195_Horlbeck_NTC	38	24831	0.372	-0.15125300486929882
ENSG00000117533	negative_198_Horlbeck_NTC	11	4124	0.372	-0.3943622132580371
ENSG00000136504	negative_202_Horlbeck_NTC	59	7354	0.372	0.18139100755593418
ENSG00000139684	negative_216_Horlbeck_NTC	45	22456	0.372	0.06873928986653033
ENSG00000140350	negative_190_Horlbeck_NTC	53	26552	0.372	-0.12346536983214529
ENSG00000166169	negative_226_Horlbeck_NTC	7	1928	0.372	0.43666006616587216
ENSG00000167685	negative_205_Horlbeck_NTC	40	4080	0.372	0.1806573535065703
ENSG00000179091	negative_210_Horlbeck_NTC	58	28492	0.372	-0.1364770875506509
ENSG00000185551	negative_231_Horlbeck_NTC	145	17444	0.372	0.01613718853594684
ENSG00000187866	negative_225_Horlbeck_NTC	9	3127	0.372	-0.3644490755792762
ENSG00000196967	negative_227_Horlbeck_NTC	7	466	0.372	-0.5113541770707233
ENSG00000002330	negative_229_Horlbeck_NTC	12	5098	0.376	0.515369551576863
ENSG00000023191	negative_235_Horlbeck_NTC	115	17998	0.376	-0.09630130106456522
ENSG00000089009	negative_208_Horlbeck_NTC	233	33561	0.376	-0.04396646667371673
ENSG00000093217	negative_200_Horlbeck_NTC	8	3258	0.376	0.3469149990882783
ENSG00000104765	negative_227_Horlbeck_NTC	437	18551	0.376	0.03914489124747575
ENSG00000106346	negative_200_Horlbeck_NTC	13	6391	0.376	0.2037352620542947
ENSG00000122779	negative_236_Horlbeck_NTC	123	17110	0.376	-0.10188338394036982
ENSG00000124092	negative_212_Horlbeck_NTC	17	17878	0.376	0.22994603643719522
ENSG00000141013	negative_202_Horlbeck_NTC	13	2200	0.376	-0.29748358930557295
ENSG00000142798	negative_204_Horlbeck_NTC	19	5286	0.376	-0.23784720182455388
ENSG00000167113	negative_230_Horlbeck_NTC	79	17645	0.376	0.10928942989515499
ENSG00000169607	negative_224_Horlbeck_NTC	11	5561	0.376	-0.35206955280854135
ENSG00000186001	negative_237_Horlbeck_NTC	20	3936	0.376	-0.30981324012325473
ENSG00000196911	negative_221_Horlbeck_NTC	9	4591	0.376	-0.4060895473853585
ENSG00000198373	negative_205_Horlbeck_NTC	18	2784	0.376	-0.2579599024224155
ENSG00000028528	negative_195_Horlbeck_NTC	15	9131	0.38	-0.31211929327176335
ENSG00000123728	negative_218_Horlbeck_NTC	12	4359	0.38	0.36032528271404196
ENSG00000273117	negative_227_Horlbeck_NTC	90	3329	0.38	0.18077353076882918
ENSG00000008710	negative_231_Horlbeck_NTC	16	2430	0.384	-0.28672510002180474
ENSG00000022277	negative_220_Horlbeck_NTC	16	16994	0.384	0.28928288319233664
ENSG00000025434	negative_203_Horlbeck_NTC	8	1564	0.384	-0.4826348845820174
ENSG00000055950	negative_203_Horlbeck_NTC	58	9583	0.384	-0.14874893800461786
ENSG00000100575	negative_223_Horlbeck_NTC	80	10648	0.384	0.0870672692182003
ENSG00000109062	negative_233_Horlbeck_NTC	29	10157	0.384	-0.22558647090685335
ENSG00000138375	negative_227_Horlbeck_NTC	94	3233	0.384	0.1379145760842233
ENSG00000172239	negative_213_Horlbeck_NTC	25	14292	0.384	0.24055346168080594
ENSG00000176410	negative_224_Horlbeck_NTC	8	2501	0.384	0.46644248170578395
ENSG00000177697	negative_203_Horlbeck_NTC	94	14463	0.384	-0.14528165909485824
ENSG00000187742	negative_209_Horlbeck_NTC	87	6086	0.384	-0.09095663502389995
ENSG00000005893	negative_208_Horlbeck_NTC	68	8739	0.388	0.18438155704021097
ENSG00000127774	negative_198_Horlbeck_NTC	54	16160	0.388	0.13676695012059914
ENSG00000130119	negative_235_Horlbeck_NTC	80	13867	0.388	-0.17080011910140236
ENSG00000130414	negative_220_Horlbeck_NTC	17	18951	0.388	0.21118675879036372
ENSG00000149930	negative_237_Horlbeck_NTC	25	3540	0.388	0.2488197374808383
ENSG00000151239	negative_189_Horlbeck_NTC	9	5106	0.388	-0.44825227510817944
ENSG00000151465	negative_237_Horlbeck_NTC	119	19476	0.388	0.07273418458395783
ENSG00000164828	negative_193_Horlbeck_NTC	17	7371	0.388	0.30095181507790336
ENSG00000165949	negative_209_Horlbeck_NTC	7	430	0.388	0.466571897292515
ENSG00000167733	negative_203_Horlbeck_NTC	9	975	0.388	0.43317373151024086
ENSG00000171497	negative_235_Horlbeck_NTC	97	16028	0.388	-0.09925390564635811
ENSG00000182362	negative_222_Horlbeck_NTC	11	6059	0.388	-0.3964239737393953
ENSG00000182919	negative_228_Horlbeck_NTC	11	5212	0.388	0.33227059795002534
ENSG00000186222	negative_191_Horlbeck_NTC	20	10982	0.388	0.23540952519415537
ENSG00000197008	negative_197_Horlbeck_NTC	22	6013	0.388	0.30366754928307804
ENSG00000100796	negative_224_Horlbeck_NTC	24	10075	0.392	0.2177387557526791
ENSG00000106635	negative_208_Horlbeck_NTC	105	13033	0.392	0.09426198402016095
ENSG00000113407	negative_226_Horlbeck_NTC	85	31555	0.392	0.054678647983299467
ENSG00000124217	negative_201_Horlbeck_NTC	27	1915	0.392	-0.20933203074658469
ENSG00000129680	negative_218_Horlbeck_NTC	22	11627	0.392	-0.2264953909614803
ENSG00000135679	negative_234_Horlbeck_NTC	27	9038	0.392	-0.22266884725758196
ENSG00000137806	negative_223_Horlbeck_NTC	57	7166	0.392	0.12910819361778558
ENSG00000163428	negative_203_Horlbeck_NTC	59	8580	0.392	0.1263838078584718
ENSG00000166803	negative_214_Horlbeck_NTC	24	28049	0.392	-0.22427621069378856
ENSG00000179950	negative_210_Horlbeck_NTC	38	18330	0.392	-0.1751800898213953
ENSG00000273344	negative_203_Horlbeck_NTC	50	5902	0.392	0.17466774696561083
ENSG00000073060	negative_217_Horlbeck_NTC	8	11604	0.396	-0.5539334473020305
ENSG00000085491	negative_210_Horlbeck_NTC	22	8433	0.396	0.33497906506239916
ENSG00000125875	negative_217_Horlbeck_NTC	10	10566	0.396	0.3418286231635912
ENSG00000159658	negative_207_Horlbeck_NTC	70	7097	0.396	-0.09562484221569845
ENSG00000169750	negative_210_Horlbeck_NTC	33	13413	0.396	0.1941369398661397
ENSG00000185504	negative_230_Horlbeck_NTC	17	2613	0.396	0.3138678625659468
ENSG00000215424	negative_210_Horlbeck_NTC	8	3361	0.396	0.4037483864448914
ENSG00000257354	negative_227_Horlbeck_NTC	36	1827	0.396	-0.1955656754197097
ENSG00000006652	negative_211_Horlbeck_NTC	69	11490	0.4	-0.07545158048471068
ENSG00000065135	negative_225_Horlbeck_NTC	62	18634	0.4	0.12790573318359025
ENSG00000085449	negative_222_Horlbeck_NTC	11	4376	0.4	0.359687774748811
ENSG00000085832	negative_234_Horlbeck_NTC	33	9037	0.4	-0.21054116001449996
ENSG00000086200	negative_198_Horlbeck_NTC	21	6013	0.4	0.1951331673914274
ENSG00000100294	negative_210_Horlbeck_NTC	9	3486	0.4	0.32743578254567973
ENSG00000116786	negative_219_Horlbeck_NTC	12	9088	0.4	-0.29939048739829555
ENSG00000135972	negative_226_Horlbeck_NTC	55	17686	0.4	0.06574847029159832
ENSG00000148400	negative_234_Horlbeck_NTC	7	3194	0.4	-0.3986736922943841
ENSG00000158552	negative_233_Horlbeck_NTC	12	4382	0.4	-0.4287708133743502
ENSG00000161888	negative_206_Horlbeck_NTC	16	6486	0.4	-0.2840555872434327
ENSG00000172172	negative_234_Horlbeck_NTC	69	23306	0.4	-0.11763268661065018
ENSG00000232388	negative_202_Horlbeck_NTC	103	15373	0.4	-0.10115534585175823
ENSG00000281501	negative_227_Horlbeck_NTC	35	1543	0.4	-0.16837452595821123
ENSG00000010404	negative_198_Horlbeck_NTC	12	4538	0.404	-0.29820222652503636
ENSG00000070047	negative_201_Horlbeck_NTC	81	5811	0.404	-0.1273676226394258
ENSG00000070366	negative_210_Horlbeck_NTC	7	3884	0.404	-0.42385764197706965
ENSG00000105393	negative_195_Horlbeck_NTC	22	14497	0.404	0.1729180060371237
ENSG00000112242	negative_226_Horlbeck_NTC	47	16511	0.404	-0.16680168242249488
ENSG00000130810	negative_221_Horlbeck_NTC	11	5593	0.404	-0.34139959887215143
ENSG00000140859	negative_194_Horlbeck_NTC	36	7103	0.404	0.1432001150549722
ENSG00000141428	negative_209_Horlbeck_NTC	129	8164	0.404	0.11312035984386548
ENSG00000144535	negative_210_Horlbeck_NTC	7	2325	0.404	0.4487288838346597
ENSG00000146410	negative_227_Horlbeck_NTC	163	6187	0.404	-0.09961900459577921
ENSG00000163539	negative_233_Horlbeck_NTC	17	6015	0.404	-0.2532465983255552
ENSG00000164610	negative_210_Horlbeck_NTC	25	12309	0.404	-0.2663204598283698
ENSG00000167085	negative_202_Horlbeck_NTC	207	28487	0.404	0.010879839542150771
ENSG00000169660	negative_204_Horlbeck_NTC	13	3104	0.404	0.32802306408020954
ENSG00000174851	negative_224_Horlbeck_NTC	32	18057	0.404	-0.1293448240356928
ENSG00000175283	negative_205_Horlbeck_NTC	18	1859	0.404	0.3459534498510042
ENSG00000178057	negative_198_Horlbeck_NTC	40	11674	0.404	-0.17472752170130623
ENSG00000184260	negative_235_Horlbeck_NTC	118	17436	0.404	0.04047458640044599
ENSG00000002822	negative_190_Horlbeck_NTC	12	6210	0.408	-0.35964629470640763
ENSG00000065526	negative_198_Horlbeck_NTC	64	18483	0.408	0.11324033799377808
ENSG00000073578	negative_201_Horlbeck_NTC	235	14797	0.408	0.0545498395788675
ENSG00000102241	negative_235_Horlbeck_NTC	96	13935	0.408	0.1007789216044464
ENSG00000103415	negative_193_Horlbeck_NTC	27	12342	0.408	0.16775448091691003
ENSG00000105372	negative_189_Horlbeck_NTC	70	33753	0.408	0.043402376928932895
ENSG00000116752	negative_216_Horlbeck_NTC	32	17729	0.408	-0.10619598407732328
ENSG00000157916	negative_199_Horlbeck_NTC	133	26501	0.408	0.06268131408824174
ENSG00000165688	negative_211_Horlbeck_NTC	90	14418	0.408	-0.13876011666227117
ENSG00000169689	negative_213_Horlbeck_NTC	37	26007	0.408	-0.1831650570146246
ENSG00000175573	negative_223_Horlbeck_NTC	31	4092	0.408	0.18458274064226998
ENSG00000179526	negative_201_Horlbeck_NTC	92	5807	0.408	-0.041306139593638935
ENSG00000243317	negative_202_Horlbeck_NTC	212	28864	0.408	-0.04698029111462221
ENSG00000011451	negative_213_Horlbeck_NTC	10	4691	0.412	0.31363810694176886
ENSG00000035403	negative_195_Horlbeck_NTC	37	22745	0.412	0.12713761834244752
ENSG00000047315	negative_213_Horlbeck_NTC	17	15344	0.412	-0.24042935705444435
ENSG00000080822	negative_235_Horlbeck_NTC	34	5589	0.412	-0.1919618923835098
ENSG00000105341	negative_200_Horlbeck_NTC	17	8083	0.412	-0.2753872173654599
ENSG00000114450	negative_195_Horlbeck_NTC	11	7225	0.412	-0.3463592267825426
ENSG00000120526	negative_194_Horlbeck_NTC	42	8556	0.412	0.15722159763771426
ENSG00000131236	negative_217_Horlbeck_NTC	22	24056	0.412	0.1714962623676206
ENSG00000183718	negative_226_Horlbeck_NTC	14	4201	0.412	0.27765632304571986
ENSG00000197780	negative_203_Horlbeck_NTC	50	7092	0.412	0.1336953677248358
ENSG00000102225	negative_216_Horlbeck_NTC	14	7651	0.416	0.25976661615147223
ENSG00000104047	negative_191_Horlbeck_NTC	14	9116	0.416	-0.3280141776675338
ENSG00000104388	negative_221_Horlbeck_NTC	42	20736	0.416	-0.12960962529623793
ENSG00000108590	negative_225_Horlbeck_NTC	28	6962	0.416	0.22282415630706565
ENSG00000114686	negative_195_Horlbeck_NTC	39	20881	0.416	-0.19149298038131818
ENSG00000115350	negative_190_Horlbeck_NTC	31	14122	0.416	-0.18528802561447538
ENSG00000127774	negative_221_Horlbeck_NTC	41	16173	0.416	0.14584131319330182
ENSG00000136986	negative_223_Horlbeck_NTC	77	10863	0.416	0.09157432595474413
ENSG00000166295	negative_225_Horlbeck_NTC	82	26004	0.416	-0.04882148562383537
ENSG00000170632	negative_226_Horlbeck_NTC	40	15468	0.416	-0.13640822318469892
ENSG00000173163	negative_216_Horlbeck_NTC	11	5495	0.416	0.2847839278553401
ENSG00000198624	negative_207_Horlbeck_NTC	22	2289	0.416	-0.2700020154563805
ENSG00000006625	negative_219_Horlbeck_NTC	41	22964	0.42	-0.15361644634771981
ENSG00000031003	negative_215_Horlbeck_NTC	8	5690	0.42	0.411315863173503
ENSG00000096384	negative_209_Horlbeck_NTC	447	33372	0.42	-0.03401341270853475
ENSG00000101191	negative_222_Horlbeck_NTC	18	7398	0.42	0.27237985671446463
ENSG00000115539	negative_212_Horlbeck_NTC	13	11778	0.42	0.276975467890444
ENSG00000127463	negative_191_Horlbeck_NTC	16	7717	0.42	0.23678753968443944
ENSG00000129680	negative_208_Horlbeck_NTC	89	11560	0.42	-0.1288528180414168
ENSG00000131100	negative_219_Horlbeck_NTC	42	23304	0.42	0.13094314399548823
ENSG00000145741	negative_226_Horlbeck_NTC	91	33674	0.42	-0.033463235035307015
ENSG00000151726	negative_207_Horlbeck_NTC	23	1679	0.42	0.3382302906692276
ENSG00000172053	negative_222_Horlbeck_NTC	21	11155	0.42	-0.22647080588846746
ENSG00000197958	negative_212_Horlbeck_NTC	32	33783	0.42	-0.042656477259231274
ENSG00000272870	negative_237_Horlbeck_NTC	8	1144	0.42	0.26386971827167205
ENSG00000102580	negative_202_Horlbeck_NTC	85	10264	0.424	0.14947696889569806
ENSG00000105472	negative_227_Horlbeck_NTC	145	4691	0.424	0.056364205457539285
ENSG00000111196	negative_200_Horlbeck_NTC	36	17760	0.424	-0.19340405168592867
ENSG00000114933	negative_193_Horlbeck_NTC	11	3885	0.424	0.33717844781832707
ENSG00000115685	negative_222_Horlbeck_NTC	22	11333	0.424	-0.2271703653590491
ENSG00000143753	negative_200_Horlbeck_NTC	23	10872	0.424	0.1754975461638668
ENSG00000172531	negative_225_Horlbeck_NTC	76	24328	0.424	0.0618944134672581
ENSG00000172967	negative_209_Horlbeck_NTC	29	1646	0.424	0.2914204868193311
ENSG00000181610	negative_203_Horlbeck_NTC	129	19287	0.424	0.08354240668476462
ENSG00000186185	negative_233_Horlbeck_NTC	8	3393	0.424	-0.433850343470473
ENSG00000197045	negative_200_Horlbeck_NTC	9	3669	0.424	0.307556094054525
ENSG00000025770	negative_197_Horlbeck_NTC	18	5589	0.428	-0.24975175059379717
ENSG00000068028	negative_208_Horlbeck_NTC	47	6350	0.428	0.21661429452330028
ENSG00000104412	negative_237_Horlbeck_NTC	34	6242	0.428	-0.18558879825698416
ENSG00000122512	negative_222_Horlbeck_NTC	11	3934	0.428	0.3053672208785039
ENSG00000130706	negative_210_Horlbeck_NTC	54	23116	0.428	0.09897990686473623
ENSG00000166526	negative_216_Horlbeck_NTC	25	9332	0.428	0.31144241058131894
ENSG00000173517	negative_205_Horlbeck_NTC	29	3539	0.428	0.23595592130641663
ENSG00000260032	negative_197_Horlbeck_NTC	57	19113	0.428	-0.10694038191500005
ENSG00000271122	negative_235_Horlbeck_NTC	11	2094	0.428	-0.34893840466845605
ENSG00000278053	negative_206_Horlbeck_NTC	57	23676	0.428	-0.10853420038148776
ENSG00000103152	negative_225_Horlbeck_NTC	49	15793	0.432	-0.11055279846765931
ENSG00000110697	negative_221_Horlbeck_NTC	7	1940	0.432	0.45015689882376586
ENSG00000116815	negative_222_Horlbeck_NTC	38	14352	0.432	0.17298688180498903
ENSG00000142541	negative_224_Horlbeck_NTC	65	33758	0.432	0.035858319525369886
ENSG00000174744	negative_215_Horlbeck_NTC	8	9522	0.432	-0.3228731067373798
ENSG00000185085	negative_198_Horlbeck_NTC	17	4129	0.432	0.22529375175371236
ENSG00000198756	negative_230_Horlbeck_NTC	8	2483	0.432	-0.388966923976668
ENSG00000008324	negative_213_Horlbeck_NTC	25	15140	0.436	0.15263823132095053
ENSG00000118900	negative_191_Horlbeck_NTC	27	13995	0.436	0.18800786867831187
ENSG00000136709	negative_194_Horlbeck_NTC	58	13672	0.436	-0.14419773101614053
ENSG00000143595	negative_209_Horlbeck_NTC	11	566	0.436	0.2359932819514725
ENSG00000146063	negative_190_Horlbeck_NTC	14	6212	0.436	-0.22019637475486564
ENSG00000146670	negative_229_Horlbeck_NTC	18	10646	0.436	0.17678243594660525
ENSG00000161980	negative_209_Horlbeck_NTC	290	20768	0.436	-0.09214686314195919
ENSG00000168887	negative_194_Horlbeck_NTC	23	5345	0.436	-0.24737432916733226
ENSG00000180116	negative_202_Horlbeck_NTC	13	1528	0.436	0.3005865320284178
ENSG00000183828	negative_236_Horlbeck_NTC	32	3403	0.436	0.18325711453115456
ENSG00000198890	negative_202_Horlbeck_NTC	27	3354	0.436	0.17657992777063125
ENSG00000224531	negative_202_Horlbeck_NTC	48	5766	0.436	0.1187496384471598
ENSG00000071575	negative_193_Horlbeck_NTC	9	3757	0.44	0.35067969724211645
ENSG00000089682	negative_235_Horlbeck_NTC	27	5003	0.44	-0.18673317321707206
ENSG00000101400	negative_210_Horlbeck_NTC	11	5382	0.44	-0.423909204174151
ENSG00000120705	negative_191_Horlbeck_NTC	33	22944	0.44	-0.1446591176408606
ENSG00000121774	negative_208_Horlbeck_NTC	205	29826	0.44	-0.04802348797440681
ENSG00000133639	negative_188_Horlbeck_NTC	25	18076	0.44	0.18318449785753477
ENSG00000135750	negative_227_Horlbeck_NTC	132	4667	0.44	0.07177651778507199
ENSG00000137434	negative_219_Horlbeck_NTC	9	3897	0.44	0.3218050199032758
ENSG00000138095	negative_231_Horlbeck_NTC	219	28603	0.44	0.009579613298176248
ENSG00000147251	negative_222_Horlbeck_NTC	16	5912	0.44	0.18687345612795703
ENSG00000154814	negative_215_Horlbeck_NTC	7	5372	0.44	0.3482468140380788
ENSG00000172927	negative_204_Horlbeck_NTC	17	4455	0.44	-0.27682685826663933
ENSG00000180921	negative_195_Horlbeck_NTC	9	4620	0.44	0.27930717369757296
ENSG00000013561	negative_235_Horlbeck_NTC	46	8253	0.444	-0.11676024798218765
ENSG00000085871	negative_235_Horlbeck_NTC	71	10619	0.444	0.06025775779264542
ENSG00000100330	negative_189_Horlbeck_NTC	7	2202	0.444	0.5052451099086595
ENSG00000105926	negative_231_Horlbeck_NTC	58	6552	0.444	0.1078002652057577
ENSG00000130706	negative_213_Horlbeck_NTC	27	23143	0.444	-0.1345182231592037
ENSG00000132823	negative_221_Horlbeck_NTC	15	6391	0.444	0.27169751056154023
ENSG00000143384	negative_193_Horlbeck_NTC	36	19333	0.444	-0.21955878753165392
ENSG00000146802	negative_195_Horlbeck_NTC	9	4101	0.444	0.37793356126546573
ENSG00000155100	negative_228_Horlbeck_NTC	17	9026	0.444	0.20543827123625036
ENSG00000164692	negative_231_Horlbeck_NTC	19	2449	0.444	0.1194046357569798
ENSG00000164828	negative_210_Horlbeck_NTC	18	7370	0.444	0.3135626057429539
ENSG00000187010	negative_188_Horlbeck_NTC	7	2804	0.444	0.5227626440996453
ENSG00000189043	negative_235_Horlbeck_NTC	192	33243	0.444	0.012711618589866802
ENSG00000239382	negative_197_Horlbeck_NTC	10	2652	0.444	0.2985006648314723
ENSG00000103245	negative_201_Horlbeck_NTC	46	2627	0.448	0.1303976602252681
ENSG00000118640	negative_195_Horlbeck_NTC	40	21406	0.448	0.18497136849654872
ENSG00000155329	negative_194_Horlbeck_NTC	100	23596	0.448	0.07501426609717754
ENSG00000160214	negative_226_Horlbeck_NTC	45	13458	0.448	0.051654270472059505
ENSG00000198146	negative_222_Horlbeck_NTC	20	10823	0.448	-0.2505055963514242
ENSG00000198369	negative_197_Horlbeck_NTC	17	5985	0.448	-0.3085295745683849
ENSG00000212127	negative_209_Horlbeck_NTC	12	605	0.448	0.2824049310953569
ENSG00000027847	negative_197_Horlbeck_NTC	12	2523	0.452	0.2643286424759075
ENSG00000046604	negative_234_Horlbeck_NTC	37	11724	0.452	0.16781328885190683
ENSG00000065029	negative_203_Horlbeck_NTC	8	1507	0.452	-0.4558601360103509
ENSG00000090924	negative_231_Horlbeck_NTC	16	1581	0.452	0.35387265043809624
ENSG00000106261	negative_209_Horlbeck_NTC	178	12834	0.452	0.15173024857605533
ENSG00000109321	negative_197_Horlbeck_NTC	12	2718	0.452	-0.03176348412022412
ENSG00000119711	negative_235_Horlbeck_NTC	14	1614	0.452	0.3289212984300298
ENSG00000119820	negative_190_Horlbeck_NTC	27	10923	0.452	0.23190915548631197
ENSG00000128340	negative_201_Horlbeck_NTC	175	11843	0.452	-0.09567723321231791
ENSG00000136738	negative_222_Horlbeck_NTC	13	7197	0.452	-0.261206578416632
ENSG00000149308	negative_200_Horlbeck_NTC	12	5715	0.452	0.25873407097529544
ENSG00000160753	negative_232_Horlbeck_NTC	26	6648	0.452	0.19694905886909808
ENSG00000169045	negative_231_Horlbeck_NTC	194	23424	0.452	-0.0013849847306219853
ENSG00000197157	negative_234_Horlbeck_NTC	57	18820	0.452	-0.10439669635511566
ENSG00000260923	negative_230_Horlbeck_NTC	22	4007	0.452	0.23164578025548455
ENSG00000006327	negative_205_Horlbeck_NTC	95	12399	0.456	-0.1295226044038501
ENSG00000076924	negative_203_Horlbeck_NTC	31	4270	0.456	0.16937344052504377
ENSG00000105223	negative_193_Horlbeck_NTC	30	11824	0.456	0.17151747021715047
ENSG00000112200	negative_188_Horlbeck_NTC	14	13161	0.456	-0.2571434226180793
ENSG00000112208	negative_199_Horlbeck_NTC	60	12918	0.456	-0.1146573045803072
ENSG00000122085	negative_221_Horlbeck_NTC	13	4417	0.456	0.27317525311386515
ENSG00000130821	negative_221_Horlbeck_NTC	29	13819	0.456	0.25574496017197945
ENSG00000139921	negative_220_Horlbeck_NTC	8	10334	0.456	0.27844400030158334
ENSG00000143515	negative_224_Horlbeck_NTC	7	2170	0.456	0.5123844007146334
ENSG00000185122	negative_208_Horlbeck_NTC	73	9942	0.456	-0.12553015464526074
ENSG00000010322	negative_211_Horlbeck_NTC	20	3166	0.46	-0.16885275117334198
ENSG00000058262	negative_219_Horlbeck_NTC	19	10116	0.46	0.21400749324111978
ENSG00000085491	negative_188_Horlbeck_NTC	8	8447	0.46	-0.3840114786914275
ENSG00000093010	negative_233_Horlbeck_NTC	76	23792	0.46	0.11561869056539165
ENSG00000117054	negative_236_Horlbeck_NTC	127	17986	0.46	0.04956611550315177
ENSG00000124882	negative_209_Horlbeck_NTC	8	619	0.46	-0.5186987407341208
ENSG00000130203	negative_218_Horlbeck_NTC	22	10653	0.46	0.27858497997514436
ENSG00000139180	negative_237_Horlbeck_NTC	72	12471	0.46	-0.08921706385671091
ENSG00000140632	negative_200_Horlbeck_NTC	29	13969	0.46	-0.21016136161816656
ENSG00000163558	negative_189_Horlbeck_NTC	23	8785	0.46	0.18373426382721014
ENSG00000169057	negative_205_Horlbeck_NTC	109	15258	0.46	-0.068665831908717
ENSG00000175482	negative_236_Horlbeck_NTC	9	930	0.46	0.32783758125052653
ENSG00000181852	negative_200_Horlbeck_NTC	11	4524	0.46	0.39545752603161777
ENSG00000182093	negative_197_Horlbeck_NTC	19	6891	0.46	-0.17291360162141878
ENSG00000188229	negative_229_Horlbeck_NTC	50	31622	0.46	0.08647925564075987
ENSG00000188807	negative_236_Horlbeck_NTC	31	3995	0.46	-0.20904440944166858
ENSG00000243943	negative_203_Horlbeck_NTC	34	4331	0.46	0.1559734395539607
ENSG00000253626	negative_202_Horlbeck_NTC	17	1735	0.46	0.24172556059438843
ENSG00000010244	negative_201_Horlbeck_NTC	345	24029	0.464	-0.05165790668806036
ENSG00000012822	negative_237_Horlbeck_NTC	13	1578	0.464	0.28448096756393637
ENSG00000048544	negative_218_Horlbeck_NTC	41	21508	0.464	-0.1311115116712482
ENSG00000089693	negative_237_Horlbeck_NTC	106	17356	0.464	0.10558462909458341
ENSG00000109618	negative_204_Horlbeck_NTC	10	1817	0.464	0.3244014868209022
ENSG00000119705	negative_191_Horlbeck_NTC	48	31356	0.464	0.03975741076745898
ENSG00000120137	negative_189_Horlbeck_NTC	22	10626	0.464	-0.15619445999800763
ENSG00000132749	negative_195_Horlbeck_NTC	12	4546	0.464	0.3025619986628727
ENSG00000146834	negative_193_Horlbeck_NTC	26	14299	0.464	-0.17650893165228998
ENSG00000155561	negative_213_Horlbeck_NTC	15	13618	0.464	-0.23930726912966738
ENSG00000161011	negative_211_Horlbeck_NTC	165	27436	0.464	-0.05367544829454385
ENSG00000167925	negative_231_Horlbeck_NTC	20	2614	0.464	-0.2384969326899875
ENSG00000173801	negative_198_Horlbeck_NTC	47	15608	0.464	-0.16854990090043181
ENSG00000176890	negative_213_Horlbeck_NTC	45	28321	0.464	0.03463016160557841
ENSG00000179943	negative_193_Horlbeck_NTC	10	3161	0.464	0.3688834029544825
ENSG00000184207	negative_229_Horlbeck_NTC	33	22868	0.464	-0.12493686043326252
ENSG00000196453	negative_195_Horlbeck_NTC	10	4836	0.464	0.24723884684681519
ENSG00000198408	negative_192_Horlbeck_NTC	11	9376	0.464	0.1950800600295297
ENSG00000101019	negative_218_Horlbeck_NTC	10	3948	0.468	0.22589581901956235
ENSG00000116754	negative_205_Horlbeck_NTC	208	28105	0.468	0.04033361911102884
ENSG00000117899	negative_215_Horlbeck_NTC	16	18780	0.468	0.16431795199584615
ENSG00000122034	negative_223_Horlbeck_NTC	160	22239	0.468	0.012191596648287506
ENSG00000127526	negative_230_Horlbeck_NTC	31	7979	0.468	-0.13059962064081598
ENSG00000159111	negative_203_Horlbeck_NTC	72	9657	0.468	0.1225650794852009
ENSG00000160050	negative_206_Horlbeck_NTC	30	12084	0.468	-0.17122374515297867
ENSG00000091039	negative_193_Horlbeck_NTC	35	19251	0.472	-0.1434863045877759
ENSG00000099977	negative_199_Horlbeck_NTC	115	22655	0.472	0.041273553809561214
ENSG00000137834	negative_207_Horlbeck_NTC	20	2099	0.472	-0.19408565803493438
ENSG00000143774	negative_216_Horlbeck_NTC	53	29450	0.472	0.006123948306821836
ENSG00000151466	negative_204_Horlbeck_NTC	24	6713	0.472	-0.2098166117753255
ENSG00000164402	negative_231_Horlbeck_NTC	73	8149	0.472	0.10484575757191816
ENSG00000272829	negative_235_Horlbeck_NTC	10	1081	0.472	0.2999474128917079
ENSG00000275004	negative_226_Horlbeck_NTC	32	10877	0.472	0.16154372509110382
ENSG00000102100	negative_210_Horlbeck_NTC	7	3806	0.476	-0.44045441217648795
ENSG00000125356	negative_221_Horlbeck_NTC	71	33139	0.476	0.04129572330551179
ENSG00000133858	negative_210_Horlbeck_NTC	15	8185	0.476	-0.20624642189072295
ENSG00000138069	negative_218_Horlbeck_NTC	33	17962	0.476	0.16696555971898944
ENSG00000147536	negative_216_Horlbeck_NTC	9	5676	0.476	-0.43057237463869225
ENSG00000152147	negative_237_Horlbeck_NTC	42	6329	0.476	0.15867086460572222
ENSG00000156876	negative_237_Horlbeck_NTC	53	7069	0.476	0.1510396606084008
ENSG00000158435	negative_233_Horlbeck_NTC	26	6520	0.476	0.14306066431836273
ENSG00000169740	negative_213_Horlbeck_NTC	8	4318	0.476	0.32088006449530404
ENSG00000172889	negative_206_Horlbeck_NTC	45	18969	0.476	-0.15922727576506476
ENSG00000179361	negative_203_Horlbeck_NTC	28	4341	0.476	-0.18670507184609653
ENSG00000254682	negative_203_Horlbeck_NTC	65	8889	0.476	0.12380785972217367
ENSG00000017427	negative_203_Horlbeck_NTC	11	1134	0.48	0.14625341483742726
ENSG00000119844	negative_201_Horlbeck_NTC	71	4864	0.48	-0.08244752225772167
ENSG00000125246	negative_223_Horlbeck_NTC	9	1376	0.48	-0.37027842413162126
ENSG00000135870	negative_214_Horlbeck_NTC	9	9260	0.48	0.2609534666334379
ENSG00000136813	negative_191_Horlbeck_NTC	20	9182	0.48	0.20994305497358634
ENSG00000145220	negative_188_Horlbeck_NTC	26	22965	0.48	-0.09671920824472435
ENSG00000157978	negative_204_Horlbeck_NTC	17	3707	0.48	0.20643962917415415
ENSG00000166004	negative_225_Horlbeck_NTC	30	8353	0.48	0.21964556426056592
ENSG00000168795	negative_230_Horlbeck_NTC	12	2449	0.48	0.28482496605426144
ENSG00000178177	negative_229_Horlbeck_NTC	8	6077	0.48	-0.3809749258564672
ENSG00000179632	negative_218_Horlbeck_NTC	25	14142	0.48	-0.1849565947810764
ENSG00000196470	negative_232_Horlbeck_NTC	12	2994	0.48	0.27526100876331494
ENSG00000204356	negative_217_Horlbeck_NTC	19	19499	0.48	0.1811527779093734
ENSG00000257949	negative_236_Horlbeck_NTC	22	3244	0.48	-0.20665590664263345
ENSG00000275074	negative_209_Horlbeck_NTC	9	407	0.48	0.40825281665676716
ENSG00000030582	negative_216_Horlbeck_NTC	17	6651	0.484	0.2947514975337022
ENSG00000065268	negative_218_Horlbeck_NTC	29	12169	0.484	0.12655785081549564
ENSG00000100220	negative_192_Horlbeck_NTC	10	12085	0.484	-0.30678064780226855
ENSG00000106608	negative_237_Horlbeck_NTC	15	2248	0.484	0.13958036877898294
ENSG00000125037	negative_204_Horlbeck_NTC	86	21169	0.484	-0.0667295283007035
ENSG00000133961	negative_208_Horlbeck_NTC	61	7545	0.484	0.16289019625901302
ENSG00000159479	negative_206_Horlbeck_NTC	37	14565	0.484	0.11309557209056964
ENSG00000162600	negative_235_Horlbeck_NTC	29	4585	0.484	-0.16828938360666257
ENSG00000163938	negative_206_Horlbeck_NTC	64	25144	0.484	0.07078293233957356
ENSG00000166012	negative_229_Horlbeck_NTC	36	23045	0.484	0.08015758719614996
ENSG00000167925	negative_236_Horlbeck_NTC	19	2615	0.484	-0.24363376799135006
ENSG00000167965	negative_206_Horlbeck_NTC	23	7980	0.484	0.19574771860466034
ENSG00000175182	negative_204_Horlbeck_NTC	9	1590	0.484	0.38879805340689266
ENSG00000180035	negative_223_Horlbeck_NTC	17	1841	0.484	0.17133425693730375
ENSG00000046604	negative_210_Horlbeck_NTC	26	11735	0.488	0.20763185140086848
ENSG00000076382	negative_188_Horlbeck_NTC	16	8740	0.488	0.24390669823061506
ENSG00000088035	negative_209_Horlbeck_NTC	35	2559	0.488	-0.11480082412992365
ENSG00000102978	negative_233_Horlbeck_NTC	46	13249	0.488	-0.12832374949105885
ENSG00000121988	negative_202_Horlbeck_NTC	21	2885	0.488	-0.19788927279846202
ENSG00000143363	negative_231_Horlbeck_NTC	26	3344	0.488	-0.15769722814157872
ENSG00000147065	negative_212_Horlbeck_NTC	23	26876	0.488	-0.15466754115445325
ENSG00000174780	negative_205_Horlbeck_NTC	204	26409	0.488	-0.07427892245736478
ENSG00000235298	negative_204_Horlbeck_NTC	9	3141	0.488	-0.3852363689527456
ENSG00000099910	negative_208_Horlbeck_NTC	11	1222	0.492	0.44144031186554145
ENSG00000100815	negative_236_Horlbeck_NTC	51	6657	0.492	0.14606170545843744
ENSG00000103121	negative_193_Horlbeck_NTC	46	23917	0.492	0.05561474927905108
ENSG00000103121	negative_229_Horlbeck_NTC	40	23923	0.492	0.10758647227203222
ENSG00000117569	negative_190_Horlbeck_NTC	10	4925	0.492	-0.35745905211503315
ENSG00000119965	negative_209_Horlbeck_NTC	28	1721	0.492	0.16215110488877782
ENSG00000125457	negative_232_Horlbeck_NTC	16	4513	0.492	0.24873980319655686
ENSG00000132740	negative_199_Horlbeck_NTC	10	2476	0.492	-0.3163383460388678
ENSG00000138071	negative_228_Horlbeck_NTC	40	24990	0.492	0.10814856877670509
ENSG00000149231	negative_231_Horlbeck_NTC	68	9743	0.492	-0.07628870812030697
ENSG00000150867	negative_193_Horlbeck_NTC	14	9592	0.492	-0.20105206577203916
ENSG00000159692	negative_216_Horlbeck_NTC	24	11313	0.492	-0.10070705182229434
ENSG00000162769	negative_202_Horlbeck_NTC	27	3993	0.492	-0.14953214047751162
ENSG00000171792	negative_207_Horlbeck_NTC	55	4285	0.492	0.14746526791816672
ENSG00000177082	negative_208_Horlbeck_NTC	41	6505	0.492	-0.0975108674957168
ENSG00000181163	negative_198_Horlbeck_NTC	107	33684	0.492	0.007592165279224794
ENSG00000213085	negative_201_Horlbeck_NTC	12	597	0.492	0.21555242638211958
ENSG00000254635	negative_237_Horlbeck_NTC	33	4216	0.492	0.13916735093588972
ENSG00000262814	negative_199_Horlbeck_NTC	89	17566	0.492	-0.10002000778523777
ENSG00000006007	negative_237_Horlbeck_NTC	37	7257	0.496	-0.17661355972888515
ENSG00000077458	negative_200_Horlbeck_NTC	19	7684	0.496	0.29484471883002517
ENSG00000078403	negative_235_Horlbeck_NTC	61	8435	0.496	0.1222744023904907
ENSG00000088992	negative_189_Horlbeck_NTC	13	5894	0.496	-0.3120173864365614
ENSG00000117697	negative_204_Horlbeck_NTC	51	12906	0.496	-0.08271319533433075
ENSG00000122862	negative_231_Horlbeck_NTC	197	24774	0.496	0.046117924008122424
ENSG00000126953	negative_215_Horlbeck_NTC	12	9833	0.496	0.1919668280650998
ENSG00000162704	negative_208_Horlbeck_NTC	168	23122	0.496	-0.05514590697245331
ENSG00000167904	negative_193_Horlbeck_NTC	11	6136	0.496	0.21929635177130025
ENSG00000171865	negative_229_Horlbeck_NTC	21	14580	0.496	-0.2267638789117985
ENSG00000172057	negative_235_Horlbeck_NTC	22	3784	0.496	-0.162546744592019
ENSG00000090861	negative_207_Horlbeck_NTC	137	14269	0.5	-0.0066923407996767326
ENSG00000092439	negative_236_Horlbeck_NTC	50	6342	0.5	0.13218328692778947
ENSG00000100097	negative_224_Horlbeck_NTC	57	27781	0.5	0.0628502601411518
ENSG00000105287	negative_202_Horlbeck_NTC	25	3533	0.5	-0.12487403542724929
ENSG00000113649	negative_201_Horlbeck_NTC	367	24032	0.5	0.014655250367208716
ENSG00000122008	negative_208_Horlbeck_NTC	46	6303	0.5	0.15780114893196817
ENSG00000127837	negative_229_Horlbeck_NTC	17	12298	0.5	-0.24597249933624843
ENSG00000129351	negative_231_Horlbeck_NTC	202	26685	0.5	0.02569492357666192
ENSG00000138386	negative_200_Horlbeck_NTC	9	4215	0.5	-0.3739437638991716
ENSG00000157637	negative_205_Horlbeck_NTC	32	3331	0.5	0.1967323336972009
ENSG00000166562	negative_224_Horlbeck_NTC	28	10947	0.5	0.15795517553434324
ENSG00000176871	negative_204_Horlbeck_NTC	35	7532	0.5	0.14723161391575634
ENSG00000101911	negative_234_Horlbeck_NTC	18	6302	0.504	-0.2629633034945673
ENSG00000114737	negative_231_Horlbeck_NTC	35	3870	0.504	0.09727667078836744
ENSG00000115504	negative_190_Horlbeck_NTC	10	3241	0.504	0.3260977350489682
ENSG00000121350	negative_223_Horlbeck_NTC	27	4031	0.504	0.15038457270848715
ENSG00000123739	negative_216_Horlbeck_NTC	8	5811	0.504	-0.3528372115904652
ENSG00000127838	negative_202_Horlbeck_NTC	97	12665	0.504	-0.10287024605705641
ENSG00000143442	negative_216_Horlbeck_NTC	10	5983	0.504	0.14808416816944225
ENSG00000164683	negative_194_Horlbeck_NTC	8	1822	0.504	0.22874162548613786
ENSG00000165732	negative_234_Horlbeck_NTC	108	32914	0.504	0.02497254589699649
ENSG00000166734	negative_200_Horlbeck_NTC	14	7652	0.504	-0.18002107931198164
ENSG00000075239	negative_204_Horlbeck_NTC	79	18569	0.508	-0.08222059541452688
ENSG00000100410	negative_190_Horlbeck_NTC	15	7819	0.508	-0.21979862609125944
ENSG00000132485	negative_211_Horlbeck_NTC	175	27296	0.508	-0.05998274724920072
ENSG00000137309	negative_211_Horlbeck_NTC	210	33219	0.508	-0.04910769172707097
ENSG00000138279	negative_190_Horlbeck_NTC	49	18423	0.508	0.10924194775652876
ENSG00000144381	negative_213_Horlbeck_NTC	46	33134	0.508	-0.11365756506620173
ENSG00000149781	negative_235_Horlbeck_NTC	130	19962	0.508	-0.13752903390327642
ENSG00000151465	negative_207_Horlbeck_NTC	210	19385	0.508	0.014408045657003599
ENSG00000157593	negative_191_Horlbeck_NTC	9	7032	0.508	-0.33222036427675206
ENSG00000167632	negative_204_Horlbeck_NTC	7	1087	0.508	0.445132785878684
ENSG00000183814	negative_235_Horlbeck_NTC	38	5222	0.508	0.14540464533365283
ENSG00000198546	negative_233_Horlbeck_NTC	36	11070	0.508	-0.1450999389162645
ENSG00000106723	negative_223_Horlbeck_NTC	26	3854	0.512	-0.20715686035779557
ENSG00000110693	negative_230_Horlbeck_NTC	13	2297	0.512	0.23440347217003854
ENSG00000117411	negative_208_Horlbeck_NTC	38	5298	0.512	-0.16389520159605198
ENSG00000123352	negative_205_Horlbeck_NTC	60	8811	0.512	-0.07394572140694411
ENSG00000127914	negative_208_Horlbeck_NTC	149	21874	0.512	0.17135189902957954
ENSG00000140987	negative_203_Horlbeck_NTC	21	2602	0.512	0.2520367330515212
ENSG00000150712	negative_205_Horlbeck_NTC	50	5959	0.512	0.14226547419519964
ENSG00000185515	negative_234_Horlbeck_NTC	21	7335	0.512	-0.23444753209482094
ENSG00000204348	negative_237_Horlbeck_NTC	19	2666	0.512	0.20097444260737518
ENSG00000215301	negative_213_Horlbeck_NTC	29	22779	0.512	-0.11244101094665315
ENSG00000014123	negative_231_Horlbeck_NTC	86	10264	0.516	0.1620940378861062
ENSG00000112576	negative_202_Horlbeck_NTC	137	17366	0.516	0.04564888758271131
ENSG00000127947	negative_204_Horlbeck_NTC	40	10776	0.516	-0.12878152648805163
ENSG00000142327	negative_194_Horlbeck_NTC	16	3491	0.516	0.25531001937777065
ENSG00000144713	negative_225_Horlbeck_NTC	94	33729	0.516	0.02073291142913547
ENSG00000159259	negative_216_Horlbeck_NTC	7	5728	0.516	-0.49197493841010864
ENSG00000176890	negative_218_Horlbeck_NTC	52	28314	0.516	-0.10420817917779401
ENSG00000177885	negative_230_Horlbeck_NTC	79	19611	0.516	-0.06771129400371706
ENSG00000257698	negative_188_Horlbeck_NTC	25	16921	0.516	0.17605730617826335
ENSG00000262919	negative_236_Horlbeck_NTC	44	5070	0.516	0.15493507220657632
ENSG00000075415	negative_203_Horlbeck_NTC	204	32486	0.52	0.02379764515558236
ENSG00000113838	negative_205_Horlbeck_NTC	9	970	0.52	0.2515561730439213
ENSG00000127554	negative_218_Horlbeck_NTC	12	6942	0.52	-0.2823659948606758
ENSG00000136819	negative_230_Horlbeck_NTC	110	26360	0.52	-0.06635992893514331
ENSG00000165060	negative_199_Horlbeck_NTC	49	9288	0.52	-0.13627376898402277
ENSG00000168958	negative_227_Horlbeck_NTC	258	9415	0.52	-0.027854406484848715
ENSG00000186073	negative_203_Horlbeck_NTC	10	1994	0.52	-0.3294339320061299
ENSG00000198824	negative_232_Horlbeck_NTC	33	8567	0.52	0.12455810875069306
ENSG00000261609	negative_235_Horlbeck_NTC	34	5749	0.52	-0.09503691216645649
ENSG00000081026	negative_233_Horlbeck_NTC	8	1551	0.524	0.39324557165870067
ENSG00000085721	negative_216_Horlbeck_NTC	8	6132	0.524	-0.43447578200394776
ENSG00000093167	negative_213_Horlbeck_NTC	17	12195	0.524	0.21131395165599554
ENSG00000100281	negative_225_Horlbeck_NTC	44	13576	0.524	-0.12825959952399574
ENSG00000100412	negative_225_Horlbeck_NTC	44	13183	0.524	-0.1472449010285241
ENSG00000102034	negative_211_Horlbeck_NTC	21	3525	0.524	-0.1776157555454656
ENSG00000108468	negative_233_Horlbeck_NTC	59	19681	0.524	-0.09189503447271978
ENSG00000131381	negative_221_Horlbeck_NTC	13	4107	0.524	0.3195773210429138
ENSG00000141002	negative_223_Horlbeck_NTC	135	17302	0.524	0.06556021314317415
ENSG00000165219	negative_188_Horlbeck_NTC	17	12480	0.524	-0.19204593532745529
ENSG00000176105	negative_213_Horlbeck_NTC	20	15034	0.524	-0.20305726594451629
ENSG00000198912	negative_217_Horlbeck_NTC	8	11185	0.524	-0.31417979111078864
ENSG00000014138	negative_226_Horlbeck_NTC	18	4717	0.528	0.1999509655405518
ENSG00000056097	negative_229_Horlbeck_NTC	33	17556	0.528	0.12730361900243553
ENSG00000108774	negative_193_Horlbeck_NTC	35	16821	0.528	-0.15740791789226904
ENSG00000127481	negative_206_Horlbeck_NTC	50	20496	0.528	-0.08790150269567756
ENSG00000140534	negative_207_Horlbeck_NTC	23	2580	0.528	-0.16471234583674343
ENSG00000141458	negative_206_Horlbeck_NTC	10	4042	0.528	0.2782695449933086
ENSG00000173812	negative_198_Horlbeck_NTC	107	33692	0.528	0.02599765102648277
ENSG00000188554	negative_194_Horlbeck_NTC	24	7094	0.528	-0.17922391234657553
ENSG00000197982	negative_212_Horlbeck_NTC	16	14722	0.528	0.2135571450093765
ENSG00000204237	negative_192_Horlbeck_NTC	11	9046	0.528	0.2918138403816726
ENSG00000238045	negative_231_Horlbeck_NTC	13	1376	0.528	0.24518951477051143
ENSG00000004059	negative_229_Horlbeck_NTC	24	11920	0.532	0.14627949186381284
ENSG00000078747	negative_230_Horlbeck_NTC	28	7563	0.532	-0.1539879256861929
ENSG00000091009	negative_231_Horlbeck_NTC	75	8598	0.532	0.07945886776626465
ENSG00000100815	negative_235_Horlbeck_NTC	39	6669	0.532	-0.0858531681693604
ENSG00000110583	negative_231_Horlbeck_NTC	42	4558	0.532	0.11205004115343309
ENSG00000113758	negative_221_Horlbeck_NTC	14	6968	0.532	-0.24440260173641826
ENSG00000157107	negative_194_Horlbeck_NTC	18	3836	0.532	0.23176467820667357
ENSG00000171552	negative_218_Horlbeck_NTC	19	10346	0.532	-0.20249280773150513
ENSG00000178980	negative_230_Horlbeck_NTC	72	16403	0.532	-0.07018505968561395
ENSG00000196459	negative_189_Horlbeck_NTC	9	3774	0.532	0.2926888921805082
ENSG00000243989	negative_207_Horlbeck_NTC	7	425	0.532	0.4242408021714441
ENSG00000072135	negative_222_Horlbeck_NTC	18	6779	0.536	0.26085789802944426
ENSG00000083937	negative_190_Horlbeck_NTC	13	7219	0.536	-0.25057044284258567
ENSG00000115073	negative_206_Horlbeck_NTC	9	2587	0.536	0.33974362365842214
ENSG00000132466	negative_199_Horlbeck_NTC	76	14692	0.536	0.08266201441665544
ENSG00000148688	negative_229_Horlbeck_NTC	19	11697	0.536	0.19926389421749147
ENSG00000160753	negative_224_Horlbeck_NTC	15	6659	0.536	-0.22098336838290678
ENSG00000166881	negative_232_Horlbeck_NTC	16	5070	0.536	-0.23402176635849647
ENSG00000175581	negative_209_Horlbeck_NTC	197	13549	0.536	-0.038551041842895484
ENSG00000205639	negative_236_Horlbeck_NTC	17	2575	0.536	-0.2262754807299041
ENSG00000100376	negative_235_Horlbeck_NTC	51	8300	0.54	-0.1525971730678719
ENSG00000105193	negative_194_Horlbeck_NTC	135	33687	0.54	4.6897623997654847e-4
ENSG00000106333	negative_199_Horlbeck_NTC	13	2854	0.54	-0.19247273393588893
ENSG00000124006	negative_232_Horlbeck_NTC	8	2469	0.54	-0.35357499960070715
ENSG00000129071	negative_216_Horlbeck_NTC	28	14490	0.54	0.06295618110028411
ENSG00000134882	negative_193_Horlbeck_NTC	15	5988	0.54	0.20021852853226574
ENSG00000136518	negative_235_Horlbeck_NTC	101	16339	0.54	-0.07527642826809028
ENSG00000148291	negative_214_Horlbeck_NTC	12	9865	0.54	0.19801679209098322
ENSG00000153786	negative_223_Horlbeck_NTC	30	4971	0.54	-0.09003088001517634
ENSG00000158604	negative_190_Horlbeck_NTC	21	9457	0.54	0.15106403178137806
ENSG00000075702	negative_233_Horlbeck_NTC	12	3705	0.544	-0.27488572986569304
ENSG00000110697	negative_225_Horlbeck_NTC	7	1940	0.544	0.16572209735733923
ENSG00000110931	negative_224_Horlbeck_NTC	9	4470	0.544	-0.2893208303600736
ENSG00000115425	negative_236_Horlbeck_NTC	7	1052	0.544	-0.24783916130690642
ENSG00000115486	negative_221_Horlbeck_NTC	20	6214	0.544	0.2051342513386163
ENSG00000117906	negative_219_Horlbeck_NTC	21	11258	0.544	-0.21161484871142422
ENSG00000119403	negative_225_Horlbeck_NTC	83	27277	0.544	0.03060736438130851
ENSG00000120725	negative_225_Horlbeck_NTC	28	8046	0.544	0.1626622395158679
ENSG00000144401	negative_193_Horlbeck_NTC	10	5718	0.544	-0.2860715755902039
ENSG00000151532	negative_213_Horlbeck_NTC	8	4061	0.544	0.29109402466771606
ENSG00000162736	negative_236_Horlbeck_NTC	29	4013	0.544	-0.11673800562797343
ENSG00000164163	negative_203_Horlbeck_NTC	148	22785	0.544	0.03576728088112746
ENSG00000168813	negative_237_Horlbeck_NTC	33	6098	0.544	-0.15406550464132085
ENSG00000169180	negative_217_Horlbeck_NTC	8	12962	0.544	-0.337820928833809
ENSG00000182871	negative_194_Horlbeck_NTC	19	2455	0.544	0.2809862793253992
ENSG00000187997	negative_226_Horlbeck_NTC	10	2787	0.544	-0.17298593967745735
ENSG00000198399	negative_224_Horlbeck_NTC	7	4091	0.544	-0.30218874661719086
ENSG00000204444	negative_205_Horlbeck_NTC	26	3575	0.544	-0.158883609849942
ENSG00000011422	negative_222_Horlbeck_NTC	7	2430	0.548	0.28885092004443624
ENSG00000100697	negative_237_Horlbeck_NTC	26	4517	0.548	-0.16420407526556868
ENSG00000106789	negative_222_Horlbeck_NTC	10	4929	0.548	-0.2732714945701402
ENSG00000112514	negative_195_Horlbeck_NTC	45	26504	0.548	-0.11400253554671791
ENSG00000112578	negative_214_Horlbeck_NTC	10	9827	0.548	0.17921737989144382
ENSG00000115415	negative_208_Horlbeck_NTC	48	6229	0.548	0.1145649027692186
ENSG00000115762	negative_232_Horlbeck_NTC	43	10962	0.548	0.13423699811628764
ENSG00000115840	negative_203_Horlbeck_NTC	18	2856	0.548	-0.2513778716237449
ENSG00000115866	negative_212_Horlbeck_NTC	25	25753	0.548	0.12028507535735822
ENSG00000125870	negative_229_Horlbeck_NTC	40	26464	0.548	-0.09535254642010071
ENSG00000129351	negative_207_Horlbeck_NTC	258	26629	0.548	-0.049887348245919894
ENSG00000140650	negative_228_Horlbeck_NTC	13	7075	0.548	0.22586544173309497
ENSG00000165494	negative_191_Horlbeck_NTC	16	9966	0.548	0.1261510005560591
ENSG00000165660	negative_231_Horlbeck_NTC	28	4473	0.548	-0.11811513633206383
ENSG00000171204	negative_204_Horlbeck_NTC	76	19884	0.548	-0.07825655576647048
ENSG00000198832	negative_225_Horlbeck_NTC	13	3894	0.548	-0.12388978261742034
ENSG00000027001	negative_207_Horlbeck_NTC	24	2261	0.552	-0.16930507086586744
ENSG00000101782	negative_190_Horlbeck_NTC	37	18507	0.552	-0.12577142668980396
ENSG00000106290	negative_208_Horlbeck_NTC	65	8157	0.552	0.08904998288728971
ENSG00000107771	negative_209_Horlbeck_NTC	81	5637	0.552	0.1629809881370199
ENSG00000128228	negative_209_Horlbeck_NTC	430	31642	0.552	0.02728622739964548
ENSG00000129691	negative_228_Horlbeck_NTC	21	13750	0.552	0.16627151762725556
ENSG00000144231	negative_217_Horlbeck_NTC	12	14460	0.552	0.17874278996742526
ENSG00000154803	negative_207_Horlbeck_NTC	32	2681	0.552	0.1842166148266955
ENSG00000158856	negative_194_Horlbeck_NTC	9	2237	0.552	-0.2591462842186605
ENSG00000162924	negative_188_Horlbeck_NTC	10	8155	0.552	-0.2857987801695001
ENSG00000163577	negative_236_Horlbeck_NTC	34	4332	0.552	0.11370799989286473
ENSG00000176340	negative_228_Horlbeck_NTC	52	32837	0.552	0.04677432181838048
ENSG00000181588	negative_194_Horlbeck_NTC	13	2630	0.552	0.2391374998244058
ENSG00000185238	negative_191_Horlbeck_NTC	11	6037	0.552	0.24497840208441768
ENSG00000243449	negative_221_Horlbeck_NTC	49	21216	0.552	0.09022049082923533
ENSG00000266401	negative_231_Horlbeck_NTC	11	1844	0.552	-0.20526440002815072
ENSG00000272599	negative_202_Horlbeck_NTC	9	896	0.552	0.38222337564929987
ENSG00000099377	negative_231_Horlbeck_NTC	27	2436	0.556	0.11156368057989852
ENSG00000112308	negative_217_Horlbeck_NTC	14	18558	0.556	-0.10664812583663258
ENSG00000120837	negative_232_Horlbeck_NTC	23	7748	0.556	-0.17415946927858683
ENSG00000136810	negative_234_Horlbeck_NTC	110	32754	0.556	-0.006712707309204369
ENSG00000151276	negative_225_Horlbeck_NTC	14	3840	0.556	0.1717612343591206
ENSG00000170265	negative_234_Horlbeck_NTC	12	4152	0.556	-0.28336172626138323
ENSG00000173517	negative_228_Horlbeck_NTC	8	3560	0.556	0.27632978114425244
ENSG00000205765	negative_224_Horlbeck_NTC	21	9557	0.556	-0.20285813680232812
ENSG00000276216	negative_211_Horlbeck_NTC	16	2088	0.556	0.19597821055647824
ENSG00000108518	negative_234_Horlbeck_NTC	110	33128	0.56	-0.035789595958075626
ENSG00000116120	negative_190_Horlbeck_NTC	26	12705	0.56	-0.184324158607944
ENSG00000122644	negative_233_Horlbeck_NTC	74	22739	0.56	-0.08120762052310715
ENSG00000155508	negative_225_Horlbeck_NTC	29	7513	0.56	0.1505623062067052
ENSG00000168612	negative_207_Horlbeck_NTC	19	1652	0.56	0.16335278396410935
ENSG00000169241	negative_195_Horlbeck_NTC	17	10207	0.56	-0.17678826200040754
ENSG00000169609	negative_191_Horlbeck_NTC	18	8443	0.56	0.2645304711322136
ENSG00000172493	negative_231_Horlbeck_NTC	71	8666	0.56	-0.07282968188174821
ENSG00000184058	negative_211_Horlbeck_NTC	15	2331	0.56	-0.17742245096318499
ENSG00000188612	negative_225_Horlbeck_NTC	93	32748	0.56	-0.04651770720031578
ENSG00000197375	negative_223_Horlbeck_NTC	9	1183	0.56	0.3143778238511876
ENSG00000197563	negative_205_Horlbeck_NTC	19	2322	0.56	0.19109946068338735
ENSG00000204438	negative_216_Horlbeck_NTC	24	14319	0.56	-0.14451868117962274
ENSG00000232040	negative_207_Horlbeck_NTC	55	4786	0.56	0.15399639702235968
ENSG00000263089	negative_230_Horlbeck_NTC	9	1563	0.56	0.2339061541335017
ENSG00000005448	negative_206_Horlbeck_NTC	8	2463	0.564	0.2542972058968598
ENSG00000052126	negative_212_Horlbeck_NTC	7	5479	0.564	0.24546217160822303
ENSG00000093009	negative_221_Horlbeck_NTC	43	18975	0.564	-0.1470062607413888
ENSG00000101911	negative_224_Horlbeck_NTC	14	6306	0.564	-0.2826378182971141
ENSG00000109606	negative_204_Horlbeck_NTC	83	20804	0.564	-0.08922385793150911
ENSG00000113360	negative_211_Horlbeck_NTC	45	5923	0.564	0.11475088681107826
ENSG00000113569	negative_231_Horlbeck_NTC	77	10430	0.564	-0.09836583317047709
ENSG00000121486	negative_236_Horlbeck_NTC	45	5644	0.564	0.17893220260336218
ENSG00000125995	negative_233_Horlbeck_NTC	96	30102	0.564	-0.04552147684544261
ENSG00000129195	negative_207_Horlbeck_NTC	17	1468	0.564	0.16554230197011766
ENSG00000144228	negative_202_Horlbeck_NTC	14	1451	0.564	0.2269413295137923
ENSG00000152193	negative_213_Horlbeck_NTC	8	6294	0.564	-0.26833529559610536
ENSG00000159352	negative_206_Horlbeck_NTC	69	25475	0.564	0.06482030237769087
ENSG00000165644	negative_232_Horlbeck_NTC	43	11418	0.564	-0.12496679193009186
ENSG00000168906	negative_232_Horlbeck_NTC	69	18227	0.564	-0.10376458697411656
ENSG00000172965	negative_211_Horlbeck_NTC	104	15282	0.564	0.10132751619012453
ENSG00000174775	negative_214_Horlbeck_NTC	12	13133	0.564	0.16701674630095964
ENSG00000011114	negative_201_Horlbeck_NTC	69	4507	0.568	0.09415896712320349
ENSG00000124380	negative_191_Horlbeck_NTC	45	25967	0.568	0.07689737492480198
ENSG00000136933	negative_190_Horlbeck_NTC	15	6072	0.568	-0.20906799579724522
ENSG00000155097	negative_209_Horlbeck_NTC	96	7336	0.568	-0.09079918530167452
ENSG00000159479	negative_192_Horlbeck_NTC	15	14587	0.568	0.1479173779466565
ENSG00000163320	negative_198_Horlbeck_NTC	38	11292	0.568	0.12637352376988598
ENSG00000165240	negative_226_Horlbeck_NTC	14	4884	0.568	-0.16641985551883698
ENSG00000165678	negative_207_Horlbeck_NTC	296	31472	0.568	-0.032886518270966114
ENSG00000177565	negative_193_Horlbeck_NTC	33	17017	0.568	-0.10594076580498284
ENSG00000183579	negative_231_Horlbeck_NTC	11	1464	0.568	-0.3060434426084635
ENSG00000189190	negative_197_Horlbeck_NTC	8	2175	0.568	0.31149677872935433
ENSG00000247315	negative_200_Horlbeck_NTC	27	10122	0.568	0.14381489553190896
ENSG00000267100	negative_228_Horlbeck_NTC	17	11741	0.568	0.1748970627941867
ENSG00000067167	negative_208_Horlbeck_NTC	119	15447	0.572	0.10819599138008568
ENSG00000068489	negative_199_Horlbeck_NTC	79	13384	0.572	0.04474785253144037
ENSG00000076382	negative_200_Horlbeck_NTC	22	8734	0.572	0.19926287577267487
ENSG00000084652	negative_212_Horlbeck_NTC	14	14118	0.572	-0.22686741251621312
ENSG00000085231	negative_205_Horlbeck_NTC	134	18115	0.572	0.026510906965325903
ENSG00000100220	negative_229_Horlbeck_NTC	20	12075	0.572	0.12536034512722272
ENSG00000125534	negative_232_Horlbeck_NTC	85	22621	0.572	0.0691895273052936
ENSG00000125651	negative_198_Horlbeck_NTC	72	22159	0.572	-0.0741672659318679
ENSG00000130332	negative_233_Horlbeck_NTC	100	31299	0.572	-0.049079851853968126
ENSG00000134046	negative_215_Horlbeck_NTC	7	9076	0.572	-0.3373712447715387
ENSG00000147123	negative_198_Horlbeck_NTC	100	30392	0.572	0.04893782530526458
ENSG00000147955	negative_201_Horlbeck_NTC	79	4953	0.572	-0.089898815389863
ENSG00000269190	negative_212_Horlbeck_NTC	7	4889	0.572	0.305031266076488
ENSG00000084463	negative_205_Horlbeck_NTC	149	19866	0.576	0.0541805107100701
ENSG00000103550	negative_235_Horlbeck_NTC	131	22607	0.576	0.02356551058757861
ENSG00000115756	negative_227_Horlbeck_NTC	240	8258	0.576	0.01616143810411419
ENSG00000116120	negative_213_Horlbeck_NTC	17	12714	0.576	-0.20797601889516226
ENSG00000120053	negative_203_Horlbeck_NTC	76	12200	0.576	-0.11600624159141715
ENSG00000149499	negative_237_Horlbeck_NTC	19	2867	0.576	0.21528831266527515
ENSG00000185963	negative_236_Horlbeck_NTC	26	3947	0.576	-0.1260925281293508
ENSG00000186104	negative_225_Horlbeck_NTC	7	1729	0.576	0.23246124432150195
ENSG00000198336	negative_226_Horlbeck_NTC	61	19605	0.576	0.038619559465705944
ENSG00000213015	negative_209_Horlbeck_NTC	148	9855	0.576	0.0491549616410385
ENSG00000240849	negative_213_Horlbeck_NTC	11	5795	0.576	0.26080316093264266
ENSG00000249307	negative_231_Horlbeck_NTC	45	5427	0.576	-0.20405363630496742
ENSG00000106682	negative_188_Horlbeck_NTC	28	25833	0.58	-0.1205854939810257
ENSG00000135837	negative_219_Horlbeck_NTC	29	16026	0.58	0.13439290584005154
ENSG00000151148	negative_207_Horlbeck_NTC	35	3352	0.58	0.16670289589954157
ENSG00000154719	negative_200_Horlbeck_NTC	26	10858	0.58	0.09111803532476759
ENSG00000163956	negative_236_Horlbeck_NTC	81	10344	0.58	0.05476402752130971
ENSG00000174456	negative_226_Horlbeck_NTC	10	2902	0.58	0.2071067196592833
ENSG00000198863	negative_236_Horlbeck_NTC	25	3178	0.58	0.16571066747426144
ENSG00000005020	negative_221_Horlbeck_NTC	18	8231	0.584	0.184135891406485
ENSG00000075711	negative_235_Horlbeck_NTC	50	7136	0.584	0.10135571999370785
ENSG00000100030	negative_195_Horlbeck_NTC	50	26981	0.584	0.09276017563904138
ENSG00000100321	negative_218_Horlbeck_NTC	8	4278	0.584	-0.24599786287458336
ENSG00000105612	negative_208_Horlbeck_NTC	49	5562	0.584	0.15568101802771395
ENSG00000106245	negative_226_Horlbeck_NTC	79	28995	0.584	-0.04782826848122834
ENSG00000117543	negative_219_Horlbeck_NTC	20	9656	0.584	0.18415408957189228
ENSG00000124193	negative_234_Horlbeck_NTC	56	17089	0.584	-0.07787588887891023
ENSG00000166925	negative_208_Horlbeck_NTC	98	12752	0.584	0.07657678928481926
ENSG00000168297	negative_233_Horlbeck_NTC	11	2780	0.584	0.2812076772624734
ENSG00000171634	negative_221_Horlbeck_NTC	45	21366	0.584	0.08193659644877493
ENSG00000177200	negative_197_Horlbeck_NTC	38	13139	0.584	-0.10111904981057929
ENSG00000180644	negative_227_Horlbeck_NTC	17	431	0.584	0.23954090753888835
ENSG00000181588	negative_232_Horlbeck_NTC	9	2634	0.584	-0.2694001112675837
ENSG00000197724	negative_236_Horlbeck_NTC	17	2170	0.584	0.1905273768902851
ENSG00000214708	negative_227_Horlbeck_NTC	20	770	0.584	-0.08334819397133941
ENSG00000269600	negative_190_Horlbeck_NTC	7	2852	0.584	-0.19589411953657887
ENSG00000013275	negative_236_Horlbeck_NTC	169	23160	0.588	0.027807151865252733
ENSG00000028839	negative_230_Horlbeck_NTC	69	13164	0.588	0.10000116813125615
ENSG00000075413	negative_202_Horlbeck_NTC	63	9060	0.588	-0.08894164128162707
ENSG00000086666	negative_192_Horlbeck_NTC	15	15466	0.588	0.18738896795938959
ENSG00000100348	negative_193_Horlbeck_NTC	43	22901	0.588	-0.10732854582648388
ENSG00000100401	negative_201_Horlbeck_NTC	205	12277	0.588	0.03922976297406533
ENSG00000102738	negative_213_Horlbeck_NTC	22	12623	0.588	0.1591203377710173
ENSG00000113387	negative_202_Horlbeck_NTC	235	33144	0.588	-0.0026353989632004193
ENSG00000117713	negative_204_Horlbeck_NTC	76	18572	0.588	0.050451510961184165
ENSG00000126749	negative_234_Horlbeck_NTC	37	9787	0.588	0.10885105000814455
ENSG00000129493	negative_231_Horlbeck_NTC	14	1545	0.588	0.24725734520944886
ENSG00000137692	negative_216_Horlbeck_NTC	50	26459	0.588	0.08339535584017144
ENSG00000143799	negative_210_Horlbeck_NTC	61	28180	0.588	-0.10322055132952346
ENSG00000153827	negative_191_Horlbeck_NTC	28	14196	0.588	0.15654056400867933
ENSG00000157106	negative_232_Horlbeck_NTC	37	10021	0.588	0.12228035202553511
ENSG00000172081	negative_227_Horlbeck_NTC	71	2548	0.588	0.09514730018958151
ENSG00000175592	negative_223_Horlbeck_NTC	40	5112	0.588	-0.10562922416027787
ENSG00000185825	negative_206_Horlbeck_NTC	66	23801	0.588	0.07226569509375591
ENSG00000234171	negative_204_Horlbeck_NTC	13	3350	0.588	-0.16483931884777459
ENSG00000068903	negative_230_Horlbeck_NTC	20	3681	0.592	0.2048156652134674
ENSG00000071051	negative_230_Horlbeck_NTC	13	2544	0.592	0.2594747135583453
ENSG00000111785	negative_205_Horlbeck_NTC	11	1669	0.592	-0.20401320699589842
ENSG00000137714	negative_229_Horlbeck_NTC	23	13414	0.592	0.07126032099328028
ENSG00000149313	negative_199_Horlbeck_NTC	85	17992	0.592	-0.07178356172159892
ENSG00000162300	negative_216_Horlbeck_NTC	10	6184	0.592	-0.29511576731865796
ENSG00000163535	negative_220_Horlbeck_NTC	7	12224	0.592	0.19299512958426412
ENSG00000276043	negative_235_Horlbeck_NTC	39	6364	0.592	-0.20568227818640317
ENSG00000101132	negative_233_Horlbeck_NTC	77	23694	0.596	-0.07034882197490933
ENSG00000101608	negative_207_Horlbeck_NTC	301	30869	0.596	0.007672617205094934
ENSG00000105401	negative_228_Horlbeck_NTC	37	23385	0.596	0.08096812229359762
ENSG00000124074	negative_200_Horlbeck_NTC	9	3341	0.596	0.30557251109502426
ENSG00000140199	negative_201_Horlbeck_NTC	27	1705	0.596	0.17218020668255907
ENSG00000143776	negative_189_Horlbeck_NTC	33	13119	0.596	-0.14604807542006848
ENSG00000147604	negative_226_Horlbeck_NTC	91	33722	0.596	-0.01624942878611435
ENSG00000148660	negative_237_Horlbeck_NTC	34	5440	0.596	0.11174154893313926
ENSG00000153975	negative_225_Horlbeck_NTC	14	3961	0.596	0.2723094906967485
ENSG00000198546	negative_190_Horlbeck_NTC	28	11078	0.596	0.09966283669561238
ENSG00000108262	negative_232_Horlbeck_NTC	9	3334	0.6	-0.24674527427468274
ENSG00000120437	negative_205_Horlbeck_NTC	190	25734	0.6	0.03091665920216813
ENSG00000143390	negative_208_Horlbeck_NTC	9	1386	0.6	-0.25616652892180625
ENSG00000146576	negative_226_Horlbeck_NTC	9	4086	0.6	-0.24747285056529789
ENSG00000148634	negative_223_Horlbeck_NTC	44	6170	0.6	0.1500636358860885
ENSG00000155495	negative_235_Horlbeck_NTC	9	2095	0.6	-0.2644389415435011
ENSG00000101444	negative_236_Horlbeck_NTC	149	17508	0.604	0.02111323594616002
ENSG00000133639	negative_197_Horlbeck_NTC	57	18044	0.604	0.14687066556524483
ENSG00000133858	negative_198_Horlbeck_NTC	28	8172	0.604	0.14327920199336464
ENSG00000138587	negative_199_Horlbeck_NTC	24	3759	0.604	0.1360239512037298
ENSG00000149930	negative_208_Horlbeck_NTC	24	3541	0.604	-0.11042758740049452
ENSG00000157020	negative_223_Horlbeck_NTC	130	19382	0.604	0.05982704564906256
ENSG00000184678	negative_228_Horlbeck_NTC	8	5203	0.604	0.16299992309010003
ENSG00000197841	negative_201_Horlbeck_NTC	31	2174	0.604	-0.14883580589369672
ENSG00000198836	negative_237_Horlbeck_NTC	67	10430	0.604	0.0673239291253167
ENSG00000008710	negative_205_Horlbeck_NTC	16	2430	0.608	-0.16168246895307492
ENSG00000056050	negative_235_Horlbeck_NTC	93	15595	0.608	-0.031830107062868596
ENSG00000100280	negative_204_Horlbeck_NTC	34	8488	0.608	-0.10924716841318882
ENSG00000110841	negative_227_Horlbeck_NTC	15	698	0.608	0.13099068942412018
ENSG00000111252	negative_232_Horlbeck_NTC	29	7009	0.608	0.07069162963961984
ENSG00000119326	negative_220_Horlbeck_NTC	17	15184	0.608	0.1858472599743693
ENSG00000125388	negative_209_Horlbeck_NTC	14	793	0.608	0.2050605249783235
ENSG00000139233	negative_220_Horlbeck_NTC	16	23236	0.608	0.10980273186969747
ENSG00000140395	negative_228_Horlbeck_NTC	23	14773	0.608	0.12079338838334397
ENSG00000140995	negative_211_Horlbeck_NTC	96	14071	0.608	-0.08504380703916625
ENSG00000148672	negative_215_Horlbeck_NTC	9	9675	0.608	-0.2978978032356374
ENSG00000149089	negative_190_Horlbeck_NTC	28	14305	0.608	-0.12427788709133902
ENSG00000166478	negative_213_Horlbeck_NTC	7	5028	0.608	-0.30774563142191536
ENSG00000179523	negative_193_Horlbeck_NTC	11	6131	0.608	-0.1277930959059419
ENSG00000179855	negative_201_Horlbeck_NTC	8	567	0.608	-0.35593211158882276
ENSG00000197461	negative_222_Horlbeck_NTC	8	3070	0.608	-0.3930245613949541
ENSG00000204160	negative_233_Horlbeck_NTC	12	3476	0.608	0.17573908755663403
ENSG00000242616	negative_227_Horlbeck_NTC	12	544	0.608	-0.11204107640937
ENSG00000258289	negative_209_Horlbeck_NTC	216	14983	0.608	-0.04420809993036534
ENSG00000065802	negative_210_Horlbeck_NTC	8	4133	0.612	-0.34637490245222136
ENSG00000066926	negative_235_Horlbeck_NTC	46	7563	0.612	-0.0876145228519114
ENSG00000087053	negative_206_Horlbeck_NTC	14	5315	0.612	-0.19154726072217798
ENSG00000093183	negative_221_Horlbeck_NTC	24	11006	0.612	-0.12819536463622705
ENSG00000110395	negative_226_Horlbeck_NTC	34	12136	0.612	-0.16408515310936533
ENSG00000116273	negative_227_Horlbeck_NTC	183	6888	0.612	-0.0822248286116305
ENSG00000117620	negative_207_Horlbeck_NTC	49	4372	0.612	0.10310463786817836
ENSG00000125970	negative_208_Horlbeck_NTC	156	20343	0.612	0.044072099195433756
ENSG00000134152	negative_193_Horlbeck_NTC	15	9240	0.612	-0.19400121386779423
ENSG00000136003	negative_213_Horlbeck_NTC	21	14202	0.612	0.16202989583326033
ENSG00000137692	negative_207_Horlbeck_NTC	273	26236	0.612	0.0062242041392182035
ENSG00000152455	negative_194_Horlbeck_NTC	19	5210	0.612	-0.17610984501930993
ENSG00000163904	negative_188_Horlbeck_NTC	11	6555	0.612	0.25391396267787325
ENSG00000169490	negative_227_Horlbeck_NTC	171	6002	0.612	0.06734347936262286
ENSG00000187049	negative_209_Horlbeck_NTC	19	1374	0.612	-0.229192089397098
ENSG00000221823	negative_204_Horlbeck_NTC	30	7391	0.612	-0.15885665217447786
ENSG00000000460	negative_229_Horlbeck_NTC	8	4354	0.616	0.19501033667979195
ENSG00000006715	negative_232_Horlbeck_NTC	21	5034	0.616	0.14458605432064342
ENSG00000104824	negative_213_Horlbeck_NTC	34	24876	0.616	-0.10531469703131746
ENSG00000110723	negative_197_Horlbeck_NTC	7	2438	0.616	-0.2731355240141853
ENSG00000115365	negative_234_Horlbeck_NTC	11	2746	0.616	0.2775885036135022
ENSG00000116273	negative_225_Horlbeck_NTC	22	7049	0.616	-0.17855608119652167
ENSG00000119523	negative_232_Horlbeck_NTC	17	4127	0.616	0.15405890498528674
ENSG00000134815	negative_227_Horlbeck_NTC	103	3683	0.616	0.04061630452751519
ENSG00000174231	negative_235_Horlbeck_NTC	109	17192	0.616	0.04295567746807067
ENSG00000176393	negative_218_Horlbeck_NTC	16	9636	0.616	-0.1833475074809916
ENSG00000178307	negative_201_Horlbeck_NTC	117	7529	0.616	0.051873841562496636
ENSG00000184182	negative_229_Horlbeck_NTC	13	10188	0.616	-0.2456394853280932
ENSG00000253250	negative_202_Horlbeck_NTC	66	8003	0.616	0.07447810848547087
ENSG00000273247	negative_225_Horlbeck_NTC	10	3728	0.616	-0.1273040174597746
ENSG00000025708	negative_225_Horlbeck_NTC	10	2285	0.62	0.24132833686017063
ENSG00000102572	negative_216_Horlbeck_NTC	12	9171	0.62	-0.27268819914472764
ENSG00000103274	negative_200_Horlbeck_NTC	32	13659	0.62	0.07065083283193152
ENSG00000130175	negative_191_Horlbeck_NTC	22	12695	0.62	0.13347062974198243
ENSG00000136444	negative_206_Horlbeck_NTC	10	3662	0.62	0.12937890217055337
ENSG00000144199	negative_222_Horlbeck_NTC	7	3653	0.62	-0.31086304199413606
ENSG00000150995	negative_205_Horlbeck_NTC	46	4945	0.62	0.055130220222991966
ENSG00000161999	negative_232_Horlbeck_NTC	15	4916	0.62	-0.22702860740347885
ENSG00000166200	negative_201_Horlbeck_NTC	322	23046	0.62	-0.06040135422793125
ENSG00000167283	negative_203_Horlbeck_NTC	206	33426	0.62	-0.019930522946844054
ENSG00000266401	negative_208_Horlbeck_NTC	14	1841	0.62	0.2161119943765888
ENSG00000100403	negative_230_Horlbeck_NTC	19	4579	0.624	-0.19906545882867954
ENSG00000106144	negative_231_Horlbeck_NTC	68	8604	0.624	-0.058293388775627175
ENSG00000117640	negative_201_Horlbeck_NTC	113	7139	0.624	0.06755900903695333
ENSG00000122512	negative_236_Horlbeck_NTC	33	3912	0.624	0.12187704197893368
ENSG00000132423	negative_222_Horlbeck_NTC	14	7315	0.624	0.14772428310668118
ENSG00000138756	negative_212_Horlbeck_NTC	11	9653	0.624	0.11854916573209029
ENSG00000147316	negative_203_Horlbeck_NTC	40	5737	0.624	0.07024835393370887
ENSG00000170638	negative_236_Horlbeck_NTC	54	6621	0.624	0.11420818690591727
ENSG00000186132	negative_208_Horlbeck_NTC	16	2517	0.624	-0.2470769181694621
ENSG00000186501	negative_198_Horlbeck_NTC	16	5983	0.624	-0.17417396340931957
ENSG00000188735	negative_203_Horlbeck_NTC	13	1999	0.624	-0.21765254778799648
ENSG00000105518	negative_233_Horlbeck_NTC	34	8332	0.628	0.12951863466176272
ENSG00000115539	negative_208_Horlbeck_NTC	86	11705	0.628	-0.07219595610864993
ENSG00000117385	negative_237_Horlbeck_NTC	27	4262	0.628	-0.12785020708421602
ENSG00000130766	negative_228_Horlbeck_NTC	13	9071	0.628	-0.34363803005715665
ENSG00000141252	negative_206_Horlbeck_NTC	8	3606	0.628	-0.3124158218212596
ENSG00000151692	negative_211_Horlbeck_NTC	8	1152	0.628	0.23925188102967
ENSG00000183688	negative_234_Horlbeck_NTC	12	4273	0.628	-0.1873868985600824
ENSG00000186132	negative_206_Horlbeck_NTC	9	2524	0.628	0.28648270253529873
ENSG00000213614	negative_211_Horlbeck_NTC	43	7126	0.628	-0.07770908193804282
ENSG00000100485	negative_233_Horlbeck_NTC	9	2239	0.632	0.1993559044905031
ENSG00000100983	negative_191_Horlbeck_NTC	17	11417	0.632	-0.14680773432884675
ENSG00000102898	negative_190_Horlbeck_NTC	44	19882	0.632	0.07898676173793612
ENSG00000112679	negative_208_Horlbeck_NTC	23	3058	0.632	-0.12326421832845469
ENSG00000141378	negative_216_Horlbeck_NTC	27	14901	0.632	0.09370487563035657
ENSG00000151292	negative_203_Horlbeck_NTC	34	4852	0.632	0.1287163151900903
ENSG00000161813	negative_204_Horlbeck_NTC	53	13508	0.632	0.06331479104207849
ENSG00000166803	negative_212_Horlbeck_NTC	27	28046	0.632	-0.06555336520673372
ENSG00000167904	negative_219_Horlbeck_NTC	10	6137	0.632	-0.21079962070075808
ENSG00000189337	negative_200_Horlbeck_NTC	11	3676	0.632	0.23460395590529481
ENSG00000196757	negative_203_Horlbeck_NTC	13	1649	0.632	0.15589129153148917
ENSG00000204370	negative_220_Horlbeck_NTC	19	20865	0.632	0.09914034634111613
ENSG00000213903	negative_208_Horlbeck_NTC	7	923	0.632	-0.0035616404535527835
ENSG00000225546	negative_219_Horlbeck_NTC	30	14282	0.632	0.11787194569516102
ENSG00000086506	negative_229_Horlbeck_NTC	19	11752	0.636	0.2638317623244584
ENSG00000108654	negative_191_Horlbeck_NTC	50	32997	0.636	0.030568385763157124
ENSG00000136709	negative_191_Horlbeck_NTC	19	13711	0.636	-0.1372537456140297
ENSG00000157741	negative_210_Horlbeck_NTC	23	10510	0.636	-0.0406667967049279
ENSG00000165704	negative_194_Horlbeck_NTC	70	16118	0.636	0.080311567968335
ENSG00000168268	negative_188_Horlbeck_NTC	21	12386	0.636	0.14874494180404463
ENSG00000172057	negative_216_Horlbeck_NTC	9	3797	0.636	0.1845777402471387
ENSG00000176845	negative_208_Horlbeck_NTC	52	6855	0.636	-0.0785363812947748
ENSG00000263465	negative_208_Horlbeck_NTC	73	10134	0.636	-0.0687344568748931
ENSG00000072135	negative_226_Horlbeck_NTC	21	6776	0.64	0.17491445104782155
ENSG00000084733	negative_236_Horlbeck_NTC	149	20209	0.64	-0.05661677222230832
ENSG00000111907	negative_221_Horlbeck_NTC	27	10260	0.64	0.11116678060790308
ENSG00000112996	negative_211_Horlbeck_NTC	99	14699	0.64	0.036729458787997715
ENSG00000118508	negative_203_Horlbeck_NTC	28	4889	0.64	0.14296278030163556
ENSG00000127774	negative_191_Horlbeck_NTC	25	16189	0.64	-0.094236704789495307
ENSG00000132792	negative_200_Horlbeck_NTC	32	14808	0.64	-0.12157193467630278
ENSG00000140043	negative_231_Horlbeck_NTC	20	1971	0.64	0.13673888273813795
ENSG00000164080	negative_225_Horlbeck_NTC	8	2745	0.64	-0.22315837475514844
ENSG00000164896	negative_231_Horlbeck_NTC	58	6545	0.64	0.09994494950488408
ENSG00000183020	negative_198_Horlbeck_NTC	34	10294	0.64	-0.09140790716549385
ENSG00000183978	negative_214_Horlbeck_NTC	13	10694	0.64	0.09689936803444299
ENSG00000223496	negative_202_Horlbeck_NTC	101	12417	0.64	0.06168055811633544
ENSG00000005339	negative_231_Horlbeck_NTC	46	6668	0.644	-0.04780357276275016
ENSG00000050426	negative_233_Horlbeck_NTC	29	7690	0.644	0.13764587371768466
ENSG00000079819	negative_205_Horlbeck_NTC	72	9100	0.644	0.0659629566263995
ENSG00000095066	negative_223_Horlbeck_NTC	15	1754	0.644	0.2788535875828866
ENSG00000113456	negative_190_Horlbeck_NTC	22	11411	0.644	-0.14602793287749694
ENSG00000116906	negative_197_Horlbeck_NTC	29	8575	0.644	0.11690691314556734
ENSG00000118873	negative_200_Horlbeck_NTC	24	9817	0.644	0.1519029912248131
ENSG00000141646	negative_237_Horlbeck_NTC	21	3811	0.644	-0.14907939835815842
ENSG00000157456	negative_230_Horlbeck_NTC	78	16914	0.644	0.03938485116773442
ENSG00000174917	negative_223_Horlbeck_NTC	154	21182	0.644	-0.020586744501235654
ENSG00000197223	negative_211_Horlbeck_NTC	99	15613	0.644	-0.06312243259977302
ENSG00000213676	negative_208_Horlbeck_NTC	42	5743	0.644	-0.06786256612378727
ENSG00000221978	negative_192_Horlbeck_NTC	10	8938	0.644	0.12733356698842258
ENSG00000061794	negative_195_Horlbeck_NTC	28	17568	0.648	-0.14971367743374692
ENSG00000072864	negative_201_Horlbeck_NTC	69	4478	0.648	-0.04707726661727962
ENSG00000100867	negative_208_Horlbeck_NTC	22	1838	0.648	0.5966977112829275
ENSG00000107874	negative_201_Horlbeck_NTC	131	7333	0.648	0.08274937248568626
ENSG00000123810	negative_194_Horlbeck_NTC	12	2455	0.648	0.09270680395654152
ENSG00000155115	negative_233_Horlbeck_NTC	82	22955	0.648	-0.07514265763047834
ENSG00000273899	negative_236_Horlbeck_NTC	14	1870	0.648	-0.19396365128733306
ENSG00000274267	negative_237_Horlbeck_NTC	64	9697	0.648	0.09658426058847014
ENSG00000092020	negative_212_Horlbeck_NTC	9	9119	0.652	0.19102786288061036
ENSG00000100393	negative_202_Horlbeck_NTC	62	8540	0.652	0.04405317967338673
ENSG00000111652	negative_235_Horlbeck_NTC	21	3300	0.652	-0.1517888635129987
ENSG00000135506	negative_203_Horlbeck_NTC	50	7845	0.652	0.1243232505491374
ENSG00000155307	negative_215_Horlbeck_NTC	15	14219	0.652	0.0987925976701568
ENSG00000159256	negative_232_Horlbeck_NTC	25	8468	0.652	-0.13652358541614618
ENSG00000160271	negative_200_Horlbeck_NTC	15	5507	0.652	0.1814982299777168
ENSG00000161914	negative_208_Horlbeck_NTC	7	727	0.652	0.29454598452195135
ENSG00000166439	negative_232_Horlbeck_NTC	20	4995	0.652	0.17553308968252912
ENSG00000167118	negative_220_Horlbeck_NTC	10	8540	0.652	0.1788156335659199
ENSG00000173621	negative_223_Horlbeck_NTC	38	4524	0.652	0.03170110214625543
ENSG00000185515	negative_222_Horlbeck_NTC	19	7337	0.652	0.09461190142607134
ENSG00000187555	negative_235_Horlbeck_NTC	81	12748	0.652	-0.07622637826126832
ENSG00000198918	negative_227_Horlbeck_NTC	767	33056	0.652	0.010054454725874962
ENSG00000075415	negative_211_Horlbeck_NTC	204	32486	0.656	-0.04143301449076553
ENSG00000079432	negative_224_Horlbeck_NTC	13	4515	0.656	0.1462505993626908
ENSG00000099797	negative_189_Horlbeck_NTC	48	19421	0.656	-0.0859509950673343
ENSG00000103326	negative_206_Horlbeck_NTC	14	5782	0.656	-0.19018342992752935
ENSG00000104960	negative_216_Horlbeck_NTC	26	13047	0.656	-0.058358824661434494
ENSG00000162650	negative_207_Horlbeck_NTC	22	2231	0.656	-0.13892880126898577
ENSG00000163608	negative_202_Horlbeck_NTC	20	3418	0.656	-0.18045375321557566
ENSG00000166266	negative_189_Horlbeck_NTC	26	12211	0.656	-0.07996443455860991
ENSG00000173875	negative_210_Horlbeck_NTC	19	7727	0.656	0.19472743531207537
ENSG00000184208	negative_194_Horlbeck_NTC	19	3898	0.656	0.07533247280218225
ENSG00000196199	negative_217_Horlbeck_NTC	7	13073	0.656	-0.1758706940917092
ENSG00000283633	negative_207_Horlbeck_NTC	150	14301	0.656	0.042152213086872226
ENSG00000072501	negative_217_Horlbeck_NTC	17	24945	0.66	-0.07363218902004043
ENSG00000075239	negative_225_Horlbeck_NTC	59	18589	0.66	0.04276841248358976
ENSG00000107833	negative_189_Horlbeck_NTC	37	15291	0.66	-0.12726773888232545
ENSG00000115464	negative_229_Horlbeck_NTC	21	13106	0.66	0.14318626784550492
ENSG00000122299	negative_206_Horlbeck_NTC	23	9142	0.66	-0.1214002330020052
ENSG00000140259	negative_222_Horlbeck_NTC	29	17902	0.66	-0.10504326419385329
ENSG00000146842	negative_227_Horlbeck_NTC	270	11243	0.66	-0.05599489662210022
ENSG00000158169	negative_204_Horlbeck_NTC	7	1845	0.66	-0.21426427491953604
ENSG00000169564	negative_206_Horlbeck_NTC	68	28133	0.66	0.05899075389565933
ENSG00000177602	negative_237_Horlbeck_NTC	7	958	0.66	0.17630467061004307
ENSG00000197008	negative_190_Horlbeck_NTC	10	6025	0.66	-0.14553713813549418
ENSG00000197724	negative_203_Horlbeck_NTC	18	2169	0.66	0.17140630577660199
[truncated: 1,066 more rows]
