# Supplementary material for: Multiplex, single-cell CRISPRa screening for cell type specific regulatory elements
Source: Nat Commun. 2024 Sep 18;15:8209. doi: 10.1038/s41467-024-52490-4 (PMC11411074; doi:10.1038/s41467-024-52490-4)
Supplement: Supplementary file 13 — Supplementary Data 10 [file 41467_2024_52490_MOESM13_ESM.csv]

response_id	grna_group	type	n_nonzero_trt	n_nonzero_cntrl	p_value	log_2_fold_change
ENSG00000145362	ANK2_2_promoter	Targeting	50	89	1.1811083327119092e-65	3.784681395210599
ENSG00000135046	chr9.871_489_Gasperini_enhancer	Targeting	175	30209	4.821832433631728e-62	0.9609372570998884
ENSG00000118971	CCND2_54_TSS_pos_ctrl	Targeting	60	11161	6.198247313679227e-62	2.1352486962005206
ENSG00000135046	chr9.871_490_Gasperini_enhancer	Targeting	126	30258	3.543609006686631e-58	1.1701454731219325
ENSG00000119866	BCL11A_41_promoter	Targeting	32	120	1.299107672003781e-50	3.8662729389416826
ENSG00000172354	GNB2_180_TSS_pos_ctrl	Targeting	209	23610	5.4889739585051015e-49	0.861502140858241
ENSG00000119866	BCL11A_43_Flashfry_promoter	Targeting	17	135	4.2061503130383924e-45	4.5185192566125245
ENSG00000205542	chrX.232_495_Gasperini_enhancer	Targeting	261	32454	1.5820707868504756e-31	0.4444062992087243
ENSG00000147872	chr9.246_487_Gasperini_enhancer	Targeting	109	11682	1.967708040531236e-30	1.3449543443386878
ENSG00000160014	PPP5D1_238_TSS_pos_ctrl	Targeting	122	23447	2.8999451773870625e-28	0.8409994485509913
ENSG00000105939	ZC3HAV1_393_TSS_pos_ctrl	Targeting	90	11319	1.0007059321171541e-25	1.2907618753364958
ENSG00000145362	ANK2_24_Flashfry_promoter	Targeting	23	116	1.8265018075043572e-23	3.4052746771484665
ENSG00000119866	BCL11A_32_promoter	Targeting	21	131	3.516266172359433e-23	3.7178646783390596
ENSG00000152078	chr1.7358_401_Gasperini_enhancer	Targeting	66	5555	3.5466236110451186e-23	1.8300548916921278
ENSG00000119866	BCL11A_36_promoter	Targeting	24	128	1.6223420831278224e-21	3.5504008831839653
ENSG00000168785	chr4.2290_458_Gasperini_enhancer	Targeting	28	1604	5.7586457653627296e-21	2.9180649593213426
ENSG00000196628	TCF4_329_promoter	Targeting	170	9959	1.7540034518161316e-18	1.0021597681767147
ENSG00000164659	KIAA1324L_185_TSS_pos_ctrl	Targeting	49	2886	6.8606696814543365e-18	1.8110846027020557
ENSG00000114861	FOXP1_148_Flashfry_promoter	Targeting	127	6613	2.0077326760507796e-17	1.0351076557017715
ENSG00000100888	CHD8_71_Flashfry_promoter	Targeting	110	10212	1.8396558068572332e-13	0.9343278015224418
ENSG00000196628	TCF4_328_promoter	Targeting	128	10001	4.628773544809096e-12	0.8853521545904772
ENSG00000196628	TCF4_326_promoter	Targeting	65	10064	9.513440998546808e-11	1.1391904387893648
ENSG00000119866	BCL11A_34_promoter	Targeting	17	135	1.6244433325072997e-10	3.0158287219378934
ENSG00000205542	chrX.232_496_Gasperini_enhancer	Targeting	701	32014	2.0435631494844564e-10	0.11466519083013127
ENSG00000175305	CCNE2_55_TSS_pos_ctrl	Targeting	38	5412	3.8760648446697973e-10	1.5557819648963302
ENSG00000173674	EIF1AX_86_TSS_pos_ctrl	Targeting	55	31862	7.277210662495388e-10	0.5070364202065041
ENSG00000100888	CHD8_60_promoter	Targeting	177	10145	2.6164109537673965e-9	0.5902059692338336
ENSG00000196628	TCF4_331_promoter	Targeting	138	9991	3.3304917173461572e-9	0.7920621509869816
ENSG00000114861	FOXP1_150_Flashfry_promoter	Targeting	31	6709	4.0678679138515774e-9	1.4663334476558834
ENSG00000104783	chr19.4589_427_Gasperini_enhancer	Targeting	33	1783	7.599510097395651e-9	1.4297324430319285
ENSG00000100036	SLC35E4_283_TSS_pos_ctrl	Targeting	35	1539	7.710829170573474e-9	1.582187876080197
ENSG00000100888	CHD8_57_promoter	Targeting	50	10272	4.142415493372103e-8	1.027271071028346
ENSG00000100888	CHD8_62_promoter	Targeting	107	10215	1.2125038327139763e-7	0.6977296239048488
ENSG00000196628	TCF4_333_promoter	Targeting	225	9904	1.2266387211762093e-7	0.5747879942327403
ENSG00000196628	TCF4_330_promoter	Targeting	138	9991	1.821044784978302e-7	0.7127574031096268
ENSG00000196628	TCF4_327_promoter	Targeting	121	10008	2.1807189722675934e-7	0.7099601200414916
ENSG00000196628	TCF4_378_Flashfry_promoter	Targeting	129	10000	2.68273130773893e-7	0.7081749194899729
ENSG00000100888	CHD8_73_Flashfry_promoter	Targeting	214	10108	3.07042398087613e-7	0.4812578073125735
ENSG00000196628	TCF4_370_Flashfry_promoter	Targeting	127	10002	8.206706439703908e-7	0.7076414030323062
ENSG00000165097	chr6.918_482_Gasperini_NTC	Targeting	40	6692	2.3652850621435097e-6	0.9911494257184239
ENSG00000114861	FOXP1_140_Flashfry_promoter	Targeting	61	6679	4.1307489761328375e-6	0.8618459205297249
ENSG00000065518	chr3.3352_448_Gasperini_enhancer	Targeting	46	28771	7.972708569475874e-6	0.49477582873456716
ENSG00000110047	EHD1_85_TSS_pos_ctrl	Targeting	50	7462	8.721521032687522e-6	0.8683466716189104
ENSG00000196628	TCF4_379_Flashfry_promoter	Targeting	105	10024	1.1055642980359773e-5	0.6632935182965133
ENSG00000196628	TCF4_376_Flashfry_promoter	Targeting	80	10049	3.163503936042165e-5	0.8479046365107756
ENSG00000152078	chr1.7358_402_Gasperini_enhancer	Targeting	36	5585	3.301992307237649e-5	1.1358720812864358
ENSG00000137309	chr6.2134_473_Gasperini_NTC	Targeting	131	33298	4.776462599399331e-5	0.11461821134632633
ENSG00000100888	CHD8_64_promoter	Targeting	110	10212	7.196344894088653e-5	0.5037025080101055
ENSG00000204257	SYNGAP1_289_promoter	Targeting	8	162	9.826367444749082e-5	2.4258950098657124
ENSG00000196628	TCF4_377_Flashfry_promoter	Targeting	123	10006	1.0688716902924048e-4	0.5716702660699061
ENSG00000115904	SOS1_285_TSS_pos_ctrl	Targeting	34	3946	1.8595199513916547e-4	0.9725217830043738
ENSG00000249069	chr5.1314_462_Gasperini_enhancer	Targeting	9	6493	1.903199180739234e-4	1.478076615983848
ENSG00000175040	chr3.4308_451_Gasperini_NTC	Targeting	59	6133	2.2326491410464217e-4	0.6096652236424958
ENSG00000100888	CHD8_59_promoter	Targeting	69	10253	2.3399496782110213e-4	0.5714176593229905
ENSG00000129472	CHD8_79_promoter	Targeting	10	2075	2.8631914620413934e-4	1.6771584021933754
ENSG00000100888	CHD8_65_promoter	Targeting	50	10272	3.20714634265392e-4	0.7179306581995311
ENSG00000100290	BIK_53_TSS_pos_ctrl	Targeting	18	56	4e-4	6.74264979346171
ENSG00000145362	ANK2_1_promoter	Targeting	24	115	4e-4	4.691668764770354
ENSG00000171714	ANO5_31_TSS_pos_ctrl	Targeting	34	16	4e-4	6.620473916581812
ENSG00000128159	SHANK3_261_Flashfry_promoter	Targeting	31	1078	4.101342746140054e-4	0.8522709873055816
ENSG00000114861	FOXP1_142_Flashfry_promoter	Targeting	57	6683	4.152295083547671e-4	0.7236815500864393
ENSG00000100888	CHD8_56_promoter	Targeting	35	10287	4.3609468291962747e-4	0.7639921504157694
ENSG00000088305	DNMT3B_83_TSS_pos_ctrl	Targeting	7	6043	5.407935276422854e-4	1.6715081719975189
ENSG00000114861	FOXP1_170_Flashfry_promoter	Targeting	23	6717	5.538742945405512e-4	1.0595699262411777
ENSG00000180537	chr6.702_479_Gasperini_enhancer	Targeting	27	3286	5.607537053909382e-4	0.9411994599613038
ENSG00000102103	HDAC6_181_TSS_pos_ctrl	Targeting	63	17238	6.711343111386659e-4	0.44303493372894825
ENSG00000131238	chr1.5287_399_Gasperini_NTC	Targeting	60	16741	7.526633564949523e-4	-0.5253788227908335
ENSG00000137364	chr6.918_482_Gasperini_NTC	Targeting	61	13682	8.255114824386701e-4	0.5168124800699881
ENSG00000163958	chr3.5817_455_Gasperini_enhancer	Targeting	17	1420	8.444999791260107e-4	1.2669012705483338
ENSG00000137198	GMPR_179_TSS_pos_ctrl	Targeting	29	7884	8.909680393369296e-4	0.7716434423262949
ENSG00000143891	chr2.1528_429_Gasperini_enhancer	Targeting	79	5675	9.076350194074444e-4	0.5321280136059552
ENSG00000112514	SYNGAP1_301_promoter	Targeting	396	26153	9.221773660739946e-4	0.1263929997247908
ENSG00000068366	chrX.1784_493_Gasperini_NTC	Targeting	39	7550	9.25841738677066e-4	0.7166443791736812
ENSG00000171988	JMJD1C_184_TSS_pos_ctrl	Targeting	19	14752	9.984952857634822e-4	0.9752371947100509
ENSG00000110583	EHD1_85_TSS_pos_ctrl	Targeting	7	4593	0.001071367319499486	-1.4992862033890297
ENSG00000164889	SLC4A2_284_TSS_pos_ctrl	Targeting	81	14424	0.001182717771356979	0.40674174791572415
ENSG00000196628	TCF4_390_Flashfry_promoter	Targeting	109	10020	0.0015166425419358717	0.5940198919933819
ENSG00000165792	CHD8_70_Flashfry_promoter	Targeting	87	6315	0.0015190641299118977	-0.4585646816153468
ENSG00000119866	BCL11A_37_promoter	Targeting	9	143	0.0016	2.5951209574221483
ENSG00000119866	BCL11A_50_Flashfry_promoter	Targeting	9	143	0.0017097449471162249	2.169313658899606
ENSG00000227057	SYNGAP1_298_Flashfry_promoter	Targeting	90	13275	0.001799392300413094	-0.3904816071698951
ENSG00000112514	SYNGAP1_292_promoter	Targeting	271	26278	0.0019642267771594305	0.15819226190470204
ENSG00000104783	chr19.4589_428_Gasperini_enhancer	Targeting	20	1796	0.0019783532953786846	1.0287518368194135
ENSG00000184216	chrX.2694_497_Gasperini_NTC	Targeting	178	13503	0.0021118917230683767	0.20274264998926242
ENSG00000108312	UBTF_392_TSS_pos_ctrl	Targeting	53	17059	0.0022019746324881823	0.47414020371167254
ENSG00000196628	TCF4_332_promoter	Targeting	88	10041	0.0023856855708974433	0.5361891444978426
ENSG00000119866	BCL11A_33_promoter	Targeting	9	143	0.0024	2.694341196265845
ENSG00000137309	chr6.2134_474_Gasperini_NTC	Targeting	83	33346	0.0029024217940220457	0.1503862663747486
ENSG00000072274	chr3.5817_456_Gasperini_enhancer	Targeting	152	28064	0.0031543267046444732	0.198886682102281
ENSG00000119866	BCL11A_39_Flashfry_promoter	Targeting	16	136	0.0031668770576814553	1.242145348002718
ENSG00000196628	TCF4_386_Flashfry_promoter	Targeting	56	10073	0.0033422241670819225	-0.4501091465861873
ENSG00000204209	SYNGAP1_292_promoter	Targeting	127	14516	0.0034825782712732054	-0.29651881648226175
ENSG00000013306	UBTF_392_TSS_pos_ctrl	Targeting	59	19221	0.0035001037242797534	0.3470894025960232
ENSG00000114861	FOXP1_105_promoter	Targeting	36	6704	0.0035250098995778124	0.727823075221163
ENSG00000143797	chr2.185_434_Gasperini_enhancer	Targeting	17	7723	0.00355685952955008	0.9770517642198195
ENSG00000145362	ANK2_4_promoter	Targeting	11	128	0.0037940126184416267	1.4825675104548672
ENSG00000231925	SYNGAP1_299_Flashfry_promoter	Targeting	77	10328	0.003987723584106516	0.46655504123791613
ENSG00000147872	chr9.246_488_Gasperini_enhancer	Targeting	13	11778	0.0041468620343668335	0.9240060033064396
ENSG00000147874	chr9.246_487_Gasperini_enhancer	Targeting	50	7700	0.00427717350747178	0.5478333058290488
ENSG00000004534	RBM6_240_TSS_pos_ctrl	Targeting	105	11284	0.0045757363456559105	0.34009418261692903
ENSG00000205559	SHANK3_261_Flashfry_promoter	Targeting	12	324	0.0046440761425759255	1.2350127784693452
ENSG00000272325	SYNGAP1_289_promoter	Targeting	202	18199	0.00510815348514207	-0.2405409518690143
ENSG00000115904	SOS1_286_TSS_pos_ctrl	Targeting	14	3966	0.005226075676437255	1.2338853736485142
ENSG00000114861	FOXP1_97_promoter	Targeting	52	6688	0.005277343654473416	0.610749759607603
ENSG00000197283	SYNGAP1_289_promoter	Targeting	29	1208	0.005970019379731448	0.8349011081960516
ENSG00000204264	SYNGAP1_297_Flashfry_promoter	Targeting	8	215	0.0061452127660906655	1.8006329998004178
ENSG00000114861	FOXP1_89_promoter	Targeting	38	6702	0.006212866868514921	0.6468204434600651
ENSG00000198355	SHANK3_276_promoter	Targeting	18	7476	0.0067594744178891275	-0.8273207743544881
ENSG00000198355	SHANK3_277_promoter	Targeting	40	7454	0.006852899436152346	-0.5353347527730057
ENSG00000096433	SYNGAP1_299_Flashfry_promoter	Targeting	28	2356	0.007335903329783177	0.8072404124877717
ENSG00000082898	BCL11A_35_promoter	Targeting	1036	23758	0.007354524339165702	-0.07463462223525019
ENSG00000114861	FOXP1_131_Flashfry_promoter	Targeting	25	6715	0.007627920147341982	-0.6554105269852675
ENSG00000142230	PPP5D1_238_TSS_pos_ctrl	Targeting	92	18792	0.0077304286678082	0.2723785085296468
ENSG00000096433	SYNGAP1_306_Flashfry_promoter	Targeting	16	2368	0.007776271231298745	1.0131099394021073
ENSG00000180537	chr6.702_480_Gasperini_enhancer	Targeting	38	3275	0.0078390579041746275	0.5971018889645134
ENSG00000181788	chr3.4443_453_Gasperini_enhancer	Targeting	36	5219	0.008144631923245098	0.5895248599438307
ENSG00000050393	chr6.702_480_Gasperini_enhancer	Targeting	159	18342	0.00824846128938926	0.22714756025561045
ENSG00000114861	FOXP1_113_promoter	Targeting	46	6694	0.008473610147335301	0.6044847107495794
ENSG00000177352	RBM6_240_TSS_pos_ctrl	Targeting	9	450	0.008557045283111811	1.4223842422367392
ENSG00000145979	chr6.702_479_Gasperini_enhancer	Targeting	64	11240	0.008789025298316662	0.3976588407081354
ENSG00000227057	SYNGAP1_306_Flashfry_promoter	Targeting	53	13312	0.008826760924413155	0.44838079829853456
ENSG00000116663	chr1.1933_397_Gasperini_NTC	Targeting	21	3788	0.008832247127753764	0.8976764000676707
ENSG00000167553	chr12.1559_412_Gasperini_enhancer	Targeting	137	32748	0.008841558489099566	-0.16772378846654323
ENSG00000100426	SHANK3_274_promoter	Targeting	63	3236	0.00890805789943603	0.4403866855780172
ENSG00000185829	chr17.3223_418_Gasperini_NTC	Targeting	19	2256	0.009278976376990211	0.877856403159337
ENSG00000092201	CHD8_82_promoter	Targeting	64	23528	0.009319959983473122	0.30899361869913555
ENSG00000170638	SHANK3_269_Flashfry_promoter	Targeting	57	6618	0.009446844980123381	0.49919637228005254
ENSG00000112149	chr6.702_480_Gasperini_enhancer	Targeting	14	683	0.010233255825991914	1.0683555823110549
ENSG00000092201	CHD8_81_promoter	Targeting	353	23239	0.010615808071504099	-0.17349953174810795
ENSG00000204209	SYNGAP1_296_Flashfry_promoter	Targeting	61	14582	0.011200275525475895	-0.3792907381552769
ENSG00000106400	GNB2_180_TSS_pos_ctrl	Targeting	231	31665	0.011412029367658966	0.10273479578041078
ENSG00000196628	TCF4_351_Flashfry_promoter	Targeting	37	10092	0.011729880280950192	0.6891909273670569
ENSG00000137177	chr6.918_482_Gasperini_NTC	Targeting	29	4798	0.011750267985219859	0.678722862762529
ENSG00000162298	EHD1_85_TSS_pos_ctrl	Targeting	30	4069	0.01179657793919472	0.7747441196259062
ENSG00000124571	chr6.3216_477_Gasperini_enhancer	Targeting	12	11854	0.012246195389295843	0.8498259000037898
ENSG00000138495	chr3.3352_448_Gasperini_enhancer	Targeting	39	22261	0.012460999378341569	0.42904456082253983
ENSG00000223501	SYNGAP1_307_Flashfry_promoter	Targeting	76	4875	0.012598714101737017	0.4000042206675658
ENSG00000170881	FAM91A1_87_TSS_pos_ctrl	Targeting	13	4014	0.01296081621098511	1.0143685112934995
ENSG00000145362	ANK2_9_promoter	Targeting	10	129	0.012978692135365545	1.1982373777212132
ENSG00000137309	SYNGAP1_301_promoter	Targeting	463	32966	0.012989340927831355	-0.09346666303681817
ENSG00000124575	chr6.1134_468_Gasperini_enhancer	Targeting	28	9975	0.013401950243894178	-0.7230056942051636
ENSG00000100241	SHANK3_268_Flashfry_promoter	Targeting	19	1477	0.013620835073337063	0.7873798094549365
ENSG00000065060	chr6.2134_473_Gasperini_NTC	Targeting	17	5994	0.013818922738045858	-0.8189155590893851
ENSG00000173153	EHD1_85_TSS_pos_ctrl	Targeting	32	9857	0.014871220195935078	-0.5797163054548784
ENSG00000198805	CHD8_63_promoter	Targeting	80	11425	0.01529419419125147	-0.33374170719710494
ENSG00000163602	FOXP1_108_promoter	Targeting	123	8900	0.015297022361732457	0.27061075969451753
ENSG00000137309	SYNGAP1_300_promoter	Targeting	84	33345	0.01541310166369049	-0.16221670829343138
ENSG00000165801	CHD8_67_promoter	Targeting	14	423	0.015989184779925107	0.9504499567236859
ENSG00000175792	chr3.3679_450_Gasperini_enhancer	Targeting	33	19933	0.01632500080501123	-0.5327205702347309
ENSG00000148450	chr10.805_405_Gasperini_NTC	Targeting	23	5704	0.016985016472140485	-0.6374728663791527
ENSG00000129472	CHD8_74_Flashfry_promoter	Targeting	23	2062	0.017642896619418202	-0.6636820019532017
ENSG00000112514	SYNGAP1_289_promoter	Targeting	305	26244	0.0182420147567868	0.10340695709108472
ENSG00000180329	UBTF_392_TSS_pos_ctrl	Targeting	42	11794	0.01951354167921863	0.51398024893058
ENSG00000272325	SYNGAP1_293_promoter	Targeting	221	18180	0.019771381222919097	-0.18735015706676847
ENSG00000198805	CHD8_58_promoter	Targeting	133	11372	0.01988765912414324	0.23851662294559894
ENSG00000167566	chr12.1559_411_Gasperini_enhancer	Targeting	9	1462	0.01998863734124416	1.3030466690497806
ENSG00000103381	chr16.1337_415_Gasperini_enhancer	Targeting	31	5507	0.02029252510584343	0.5481994527384733
ENSG00000145362	ANK2_10_promoter	Targeting	9	130	0.020488152316168767	1.569417636508489
ENSG00000079974	SHANK3_277_promoter	Targeting	11	742	0.021644149279912282	1.2149493877247677
ENSG00000123352	chr12.1559_412_Gasperini_enhancer	Targeting	48	8823	0.02166443499830234	0.4756133323538969
ENSG00000105771	chr19.4589_428_Gasperini_enhancer	Targeting	44	5637	0.02309103506438709	0.4726851585125267
ENSG00000100429	SHANK3_282_Flashfry_promoter	Targeting	10	1890	0.02330598714974056	1.1120175883330337
ENSG00000163958	chr3.5817_456_Gasperini_enhancer	Targeting	16	1421	0.023950360960670984	0.9171874824133321
ENSG00000092199	CHD8_62_promoter	Targeting	244	32564	0.024	0.05446198179361206
ENSG00000100425	SHANK3_282_Flashfry_promoter	Targeting	13	2937	0.024	0.9487737938932983
ENSG00000100823	CHD8_79_promoter	Targeting	30	22058	0.024	-0.41758091000917963
ENSG00000112511	SYNGAP1_297_Flashfry_promoter	Targeting	35	3932	0.024	-0.4765218309931134
ENSG00000130826	chrX.2694_497_Gasperini_NTC	Targeting	294	28672	0.024	-0.17338803076670128
ENSG00000131236	chr1.5287_400_Gasperini_NTC	Targeting	63	24015	0.024	0.26758275300823653
ENSG00000137154	chr9.246_487_Gasperini_enhancer	Targeting	172	33625	0.024	0.06710256489917299
ENSG00000138050	chr2.1584_432_Gasperini_NTC	Targeting	72	8650	0.024	0.3588501509510267
ENSG00000150867	chr10.805_405_Gasperini_NTC	Targeting	38	9568	0.024	-0.48138456677044084
ENSG00000153767	chr3.3352_448_Gasperini_enhancer	Targeting	10	2682	0.024	1.234838327691604
ENSG00000163412	FOXP1_148_Flashfry_promoter	Targeting	10	467	0.024	1.2767597427592037
ENSG00000165782	CHD8_66_promoter	Targeting	28	2862	0.024	0.6651322609192847
ENSG00000166289	SHANK3_268_Flashfry_promoter	Targeting	22	1857	0.024	0.750367393812224
ENSG00000169635	MED15_187_TSS_pos_ctrl	Targeting	37	18145	0.024	0.3571726276703641
ENSG00000186577	SYNGAP1_301_promoter	Targeting	121	5979	0.024	0.31910745925956774
ENSG00000198355	SHANK3_271_promoter	Targeting	52	7442	0.024	-0.36720847309155014
ENSG00000204256	SYNGAP1_305_Flashfry_promoter	Targeting	189	23438	0.024	0.21156242490477972
ENSG00000257704	PPP5D1_238_TSS_pos_ctrl	Targeting	61	9332	0.024	0.390097960688117
ENSG00000137168	chr6.2479_476_Gasperini_enhancer	Targeting	17	13947	0.02435962557958332	-0.6348916213891381
ENSG00000272325	chr6.2134_474_Gasperini_NTC	Targeting	59	18342	0.024910990381110044	0.34049850468692167
ENSG00000204231	SYNGAP1_292_promoter	Targeting	25	3833	0.025332122407135393	-0.5557246010410952
ENSG00000084073	chr1.5287_400_Gasperini_NTC	Targeting	31	9452	0.025491915012992104	0.5081621433787299
ENSG00000082898	BCL11A_52_promoter	Targeting	169	24625	0.028	-0.16410491938759153
ENSG00000092203	CHD8_79_promoter	Targeting	24	9383	0.028	0.7135128130507966
ENSG00000100285	chr22.1257_441_Gasperini_enhancer	Targeting	24	3929	0.028	-0.7816525325971857
ENSG00000100425	SHANK3_278_promoter	Targeting	58	2892	0.028	0.486478890121504
ENSG00000100888	CHD8_66_promoter	Targeting	83	10239	0.028	0.3538333327396359
ENSG00000138658	ANK2_28_Flashfry_promoter	Targeting	14	2489	0.028	0.8673602740474782
ENSG00000163602	FOXP1_120_Flashfry_promoter	Targeting	39	8984	0.028	0.5065139041233275
ENSG00000170638	SHANK3_262_Flashfry_promoter	Targeting	36	6639	0.028	-0.4802329842197639
ENSG00000170638	SHANK3_276_promoter	Targeting	15	6660	0.028	-0.8648073763500659
ENSG00000185133	SLC35E4_283_TSS_pos_ctrl	Targeting	8	345	0.028	1.0721704564443906
ENSG00000196628	TCF4_352_Flashfry_promoter	Targeting	79	10050	0.028	-0.3050232553814831
ENSG00000231500	SYNGAP1_301_promoter	Targeting	465	33358	0.028	0.04681838765912971
ENSG00000011566	SOS1_286_TSS_pos_ctrl	Targeting	8	2289	0.0286034230594406	1.1229671358950828
ENSG00000112473	SYNGAP1_292_promoter	Targeting	152	18058	0.02888863038424158	-0.14657364722914765
ENSG00000141179	chr17.3823_420_Gasperini_enhancer	Targeting	17	4302	0.02991493521241738	0.7443783090676894
ENSG00000184357	chr6.1269_469_Gasperini_enhancer	Targeting	13	7811	0.030140219856253092	-0.8502245284535994
ENSG00000096654	chr6.1269_471_Gasperini_enhancer	Targeting	10	2250	0.032	1.0723868436910489
ENSG00000100888	CHD8_67_promoter	Targeting	165	10157	0.032	0.24470844792287316
ENSG00000112081	chr6.2479_475_Gasperini_enhancer	Targeting	221	32200	0.032	0.06980911318357919
ENSG00000131732	SPZ1_288_TSS_pos_ctrl	Targeting	39	19274	0.032	-0.39241490197753004
ENSG00000140374	FOXP1_105_promoter	Targeting	80	22698	0.032	0.26091017169247116
ENSG00000143889	chr2.1528_429_Gasperini_enhancer	Targeting	112	8056	0.032	0.28822545652848364
ENSG00000144935	chr3.4308_451_Gasperini_NTC	Targeting	7	462	0.032	1.2669135455796612
ENSG00000162928	BCL11A_32_promoter	Targeting	15	4197	0.032	-0.717672931122054
ENSG00000165819	CHD8_60_promoter	Targeting	33	3313	0.032	-0.5173005057845077
ENSG00000184164	SHANK3_276_promoter	Targeting	18	4470	0.032	0.5962609313939491
ENSG00000184557	chr17.5536_423_Gasperini_NTC	Targeting	22	1435	0.032	0.8043555925802282
ENSG00000196628	TCF4_388_Flashfry_promoter	Targeting	112	10017	0.032	0.35376702171755847
ENSG00000197061	chr6.1134_468_Gasperini_enhancer	Targeting	114	31777	0.032	-0.2286763426445404
ENSG00000198805	CHD8_71_Flashfry_promoter	Targeting	82	11423	0.032	0.31787386934345785
ENSG00000241973	MED15_187_TSS_pos_ctrl	Targeting	30	12373	0.032	0.4784546085191778
ENSG00000011422	chr19.4589_428_Gasperini_enhancer	Targeting	7	2430	0.03326475048305	-1.1168388262735083
ENSG00000092094	CHD8_61_promoter	Targeting	70	8702	0.036	-0.34393426843979813
ENSG00000100426	SHANK3_281_Flashfry_promoter	Targeting	19	3280	0.036	-0.6936093126563128
ENSG00000100888	CHD8_63_promoter	Targeting	105	10217	0.036	0.3302440635398656
ENSG00000100888	CHD8_81_promoter	Targeting	185	10137	0.036	0.2030341564677175
ENSG00000114395	RBM6_240_TSS_pos_ctrl	Targeting	15	2888	0.036	-0.7185213806222608
ENSG00000116691	chr1.1933_398_Gasperini_NTC	Targeting	38	8019	0.036	-0.4889464064707607
ENSG00000127314	DYRK2_84_TSS_pos_ctrl	Targeting	44	22679	0.036	0.3333314096078164
ENSG00000138658	ANK2_18_Flashfry_promoter	Targeting	29	2474	0.036	0.518440135262181
ENSG00000138660	ANK2_8_promoter	Targeting	35	3114	0.036	-0.44179786967595813
ENSG00000157600	chrX.1784_493_Gasperini_NTC	Targeting	10	4225	0.036	-0.9481355346826987
ENSG00000163602	FOXP1_99_promoter	Targeting	108	8915	0.036	0.25867886308320576
ENSG00000177674	chr1.1933_398_Gasperini_NTC	Targeting	89	11376	0.036	0.29214221281522745
ENSG00000214309	GNB2_180_TSS_pos_ctrl	Targeting	9	638	0.036	0.829401977022699
ENSG00000227057	SYNGAP1_304_Flashfry_promoter	Targeting	50	13315	0.036	0.32333928581688143
ENSG00000073150	SHANK3_274_promoter	Targeting	9	1185	0.038589366118297774	-0.7730468952096476
ENSG00000025708	SHANK3_271_promoter	Targeting	15	2280	0.04	-0.72612709019926
ENSG00000073331	ANK2_1_promoter	Targeting	7	522	0.04	1.4326772920163489
ENSG00000092203	CHD8_63_promoter	Targeting	65	9342	0.04	-0.34710098749458074
ENSG00000100201	chr22.1857_444_Gasperini_NTC	Targeting	10	18550	0.04	0.673635989440907
ENSG00000100425	SHANK3_268_Flashfry_promoter	Targeting	32	2918	0.04	0.5727976581938647
ENSG00000105321	PPP5D1_238_TSS_pos_ctrl	Targeting	29	4727	0.04	0.5771572828601461
ENSG00000114861	FOXP1_117_promoter	Targeting	58	6682	0.04	0.43758785757276697
ENSG00000115421	BCL11A_38_Flashfry_promoter	Targeting	7	3817	0.04	1.1676556999139258
ENSG00000120742	chr3.4443_453_Gasperini_enhancer	Targeting	133	27831	0.04	0.19353936146027761
ENSG00000132394	chr3.3679_449_Gasperini_enhancer	Targeting	23	2185	0.04	0.6698777489791183
ENSG00000138658	ANK2_7_promoter	Targeting	14	2489	0.04	0.8160194809273711
ENSG00000145365	ANK2_3_promoter	Targeting	14	1450	0.04	-0.6490908022443538
ENSG00000156162	CCNE2_55_TSS_pos_ctrl	Targeting	16	3505	0.04	0.8456671574567936
ENSG00000163412	FOXP1_169_Flashfry_promoter	Targeting	10	467	0.04	1.1854392974106034
ENSG00000177000	chr1.1933_397_Gasperini_NTC	Targeting	49	14219	0.04	0.3440494290455315
ENSG00000184557	chr17.5545_426_Gasperini_NTC	Targeting	20	1437	0.04	0.6435271205749129
ENSG00000186577	SYNGAP1_291_promoter	Targeting	15	6085	0.04	-0.6032521859234565
ENSG00000196576	SHANK3_281_Flashfry_promoter	Targeting	27	2119	0.04	0.5624724438615867
ENSG00000197283	SYNGAP1_297_Flashfry_promoter	Targeting	25	1212	0.04	0.629890590142328
ENSG00000198355	SHANK3_269_Flashfry_promoter	Targeting	30	7464	0.04	-0.4906619054986019
ENSG00000198681	chrX.2694_497_Gasperini_NTC	Targeting	20	2067	0.04	-0.45604733392108354
ENSG00000198805	CHD8_78_promoter	Targeting	60	11445	0.04	-0.33070875774112785
ENSG00000079974	SHANK3_265_Flashfry_promoter	Targeting	11	742	0.044	1.0454587511516538
ENSG00000082898	BCL11A_50_Flashfry_promoter	Targeting	106	24688	0.044	-0.17752814223346491
ENSG00000092203	CHD8_69_promoter	Targeting	23	9384	0.044	0.6525459871729706
ENSG00000116649	chr1.1933_397_Gasperini_NTC	Targeting	94	26871	0.044	0.2207238822097366
ENSG00000143891	chr2.1528_430_Gasperini_enhancer	Targeting	35	5719	0.044	0.5296749272599597
ENSG00000165795	CHD8_61_promoter	Targeting	34	5082	0.044	-0.4763889267014667
ENSG00000166510	TCF4_377_Flashfry_promoter	Targeting	9	493	0.044	0.9632971135915405
ENSG00000175066	chr3.4308_451_Gasperini_NTC	Targeting	32	4140	0.044	0.5160718477914639
ENSG00000196628	TCF4_361_Flashfry_promoter	Targeting	25	10104	0.044	-0.47358201546161083
ENSG00000204220	SYNGAP1_299_Flashfry_promoter	Targeting	148	23701	0.044	0.1346971254307553
ENSG00000204256	SYNGAP1_300_promoter	Targeting	59	23568	0.044	-0.2835224142415777
ENSG00000231500	SYNGAP1_295_Flashfry_promoter	Targeting	1035	32788	0.044	-0.008242086898781587
ENSG00000013374	SLC4A2_284_TSS_pos_ctrl	Targeting	108	22865	0.048	0.30898591080742954
ENSG00000025708	SHANK3_268_Flashfry_promoter	Targeting	26	2269	0.048	0.5277433036765347
ENSG00000075785	chr3.3679_449_Gasperini_enhancer	Targeting	102	15223	0.048	0.1946807728905098
ENSG00000117528	chr1.7358_401_Gasperini_enhancer	Targeting	24	4505	0.048	0.49056272543884116
ENSG00000137288	SYNGAP1_301_promoter	Targeting	348	22086	0.048	0.08046510876912638
ENSG00000185305	chr5.1314_461_Gasperini_enhancer	Targeting	40	5326	0.048	0.40872578877644683
ENSG00000204227	SYNGAP1_304_Flashfry_promoter	Targeting	17	7093	0.048	-0.568981047843836
ENSG00000213123	chr3.5817_455_Gasperini_enhancer	Targeting	29	3947	0.048	0.516270165103875
ENSG00000231500	SYNGAP1_307_Flashfry_promoter	Targeting	321	33502	0.048	0.04171287437800597
ENSG00000085999	RAD54L_239_TSS_pos_ctrl	Targeting	7	3804	0.052	1.100835622719497
ENSG00000112514	SYNGAP1_305_Flashfry_promoter	Targeting	228	26321	0.052	0.1034109778488137
ENSG00000163602	FOXP1_122_Flashfry_promoter	Targeting	7	9016	0.052	-0.8937382958583682
ENSG00000181744	chr3.4308_451_Gasperini_NTC	Targeting	26	2665	0.052	0.5949713034738711
ENSG00000188130	SHANK3_269_Flashfry_promoter	Targeting	11	3366	0.052	-0.8181298512655566
ENSG00000196976	chrX.2694_497_Gasperini_NTC	Targeting	259	22516	0.052	0.08982858489819012
ENSG00000204256	SYNGAP1_306_Flashfry_promoter	Targeting	62	23565	0.052	-0.32487038226681364
ENSG00000237441	SYNGAP1_299_Flashfry_promoter	Targeting	22	1956	0.05210870032398944	0.6548441405616763
ENSG00000025708	SHANK3_269_Flashfry_promoter	Targeting	20	2275	0.056	0.5944756246482457
ENSG00000100299	SHANK3_265_Flashfry_promoter	Targeting	8	403	0.056	1.089845614922412
ENSG00000115464	BCL11A_36_promoter	Targeting	122	13005	0.056	0.20593766032866012
ENSG00000136560	TBR1_310_promoter	Targeting	68	10061	0.056	-0.23331369219704756
ENSG00000137193	chr6.2479_476_Gasperini_enhancer	Targeting	36	14943	0.056	0.37907115632470495
ENSG00000137288	chr6.2134_474_Gasperini_NTC	Targeting	51	22383	0.056	-0.2616939104454222
ENSG00000138660	ANK2_9_promoter	Targeting	35	3114	0.056	-0.4492846327015232
ENSG00000164867	SLC4A2_284_TSS_pos_ctrl	Targeting	19	4676	0.056	-0.6560304501341507
ENSG00000170638	SHANK3_280_Flashfry_promoter	Targeting	14	6661	0.056	-0.7062447490154375
ENSG00000174720	ANK2_8_promoter	Targeting	326	22556	0.056	-0.08293919394672522
ENSG00000082701	chr3.3352_448_Gasperini_enhancer	Targeting	9	4838	0.06	0.7552305731690243
ENSG00000095739	chr10.1030_403_Gasperini_NTC	Targeting	8	3063	0.06	1.0882055964829052
ENSG00000112343	chr6.1134_467_Gasperini_enhancer	Targeting	8	4705	0.06	0.9823423180959261
ENSG00000114861	FOXP1_149_Flashfry_promoter	Targeting	30	6710	0.06	0.5638555919823285
ENSG00000165795	CHD8_79_promoter	Targeting	14	5102	0.06	0.6677699745801371
ENSG00000165804	CHD8_64_promoter	Targeting	9	578	0.06	0.8972372974636382
ENSG00000188130	SHANK3_277_promoter	Targeting	17	3360	0.06	-0.6749189457378257
ENSG00000196787	chr6.1134_468_Gasperini_enhancer	Targeting	57	16696	0.06	-0.36068443828306546
ENSG00000269335	chrX.2694_497_Gasperini_NTC	Targeting	90	6183	0.06	0.3118556925001825
ENSG00000269335	chrX.2694_498_Gasperini_NTC	Targeting	18	6255	0.06	0.6381047132949893
ENSG00000078403	chr10.805_406_Gasperini_NTC	Targeting	18	8478	0.064	-0.5844831307058067
ENSG00000100241	SHANK3_271_promoter	Targeting	9	1487	0.064	-0.770282920460649
ENSG00000103381	chr16.1337_416_Gasperini_enhancer	Targeting	9	5529	0.064	0.8251291817353599
ENSG00000112514	SYNGAP1_298_Flashfry_promoter	Targeting	204	26345	0.064	0.11647130623470847
ENSG00000173486	EHD1_85_TSS_pos_ctrl	Targeting	96	22554	0.064	0.1729125157966528
ENSG00000174720	ANK2_6_promoter	Targeting	49	22833	0.064	-0.23616834201796788
ENSG00000174749	ANK2_27_Flashfry_promoter	Targeting	42	7441	0.064	0.32285764575168985
ENSG00000198793	chr1.1933_397_Gasperini_NTC	Targeting	19	8475	0.064	-0.49432722001002105
ENSG00000237441	SYNGAP1_297_Flashfry_promoter	Targeting	34	1944	0.064	0.44118056358656554
ENSG00000096433	SYNGAP1_305_Flashfry_promoter	Targeting	13	2371	0.068	-0.7507392668873578
ENSG00000119866	BCL11A_35_promoter	Targeting	16	136	0.068	0.6575151277932445
ENSG00000164306	IRF2_182_TSS_pos_ctrl	Targeting	18	2977	0.068	-0.6058189158721521
ENSG00000168298	chr6.1134_468_Gasperini_enhancer	Targeting	44	13093	0.068	-0.4413582968203627
ENSG00000170638	SHANK3_268_Flashfry_promoter	Targeting	41	6634	0.068	-0.35384485922049524
ENSG00000188010	chr2.1528_429_Gasperini_enhancer	Targeting	88	7327	0.068	0.2695843906839004
ENSG00000196576	SHANK3_273_promoter	Targeting	10	2136	0.068	-0.7543092723930558
ENSG00000198315	chr6.1269_471_Gasperini_enhancer	Targeting	23	5174	0.068	0.5672651102371356
ENSG00000223501	SYNGAP1_302_promoter	Targeting	22	4929	0.068	0.5477623827131861
ENSG00000227057	SYNGAP1_303_Flashfry_promoter	Targeting	73	13292	0.068	0.26237107760544587
ENSG00000231925	SYNGAP1_301_promoter	Targeting	173	10232	0.068	0.24511372065231318
ENSG00000236104	SYNGAP1_293_promoter	Targeting	13	1441	0.068	-0.7069574758248818
ENSG00000025708	SHANK3_281_Flashfry_promoter	Targeting	26	2269	0.072	0.4771289863023793
ENSG00000068308	HDAC6_181_TSS_pos_ctrl	Targeting	44	10927	0.072	0.3808653892062187
ENSG00000073169	SHANK3_273_promoter	Targeting	30	2649	0.072	0.522255669821639
ENSG00000075303	KIAA1324L_185_TSS_pos_ctrl	Targeting	35	4672	0.072	0.44722073043722554
ENSG00000112812	chr6.1269_471_Gasperini_enhancer	Targeting	9	1778	0.072	0.889211842241513
ENSG00000115233	TBR1_310_promoter	Targeting	221	32200	0.072	0.05392722333260114
ENSG00000124789	chr6.918_481_Gasperini_NTC	Targeting	44	14246	0.072	0.3359483931622752
ENSG00000128159	SHANK3_267_Flashfry_promoter	Targeting	15	1094	0.072	0.7430645374740652
ENSG00000162928	BCL11A_41_promoter	Targeting	19	4193	0.072	-0.6220012095850915
ENSG00000163602	FOXP1_89_promoter	Targeting	26	8997	0.072	-0.43810065042457347
ENSG00000164944	CCNE2_55_TSS_pos_ctrl	Targeting	26	11512	0.072	-0.40931397407273806
ENSG00000171490	chr16.1337_415_Gasperini_enhancer	Targeting	100	29972	0.072	-0.18236227844493702
ENSG00000171793	chr1.5287_400_Gasperini_NTC	Targeting	36	12617	0.072	0.3075418079178927
ENSG00000183891	LAPTM4A_186_TSS_pos_ctrl	Targeting	11	8205	0.072	-0.6869709570974605
ENSG00000196628	TCF4_356_Flashfry_promoter	Targeting	57	10072	0.072	0.38875673161413027
ENSG00000204267	SYNGAP1_293_promoter	Targeting	24	2308	0.072	-0.551771855353032
ENSG00000231500	SYNGAP1_303_Flashfry_promoter	Targeting	148	33675	0.072	0.07000669514626345
ENSG00000048707	chr1.1933_397_Gasperini_NTC	Targeting	13	5942	0.076	-0.601250364280502
ENSG00000096433	SYNGAP1_308_Flashfry_promoter	Targeting	38	2346	0.076	0.41099253956970294
ENSG00000112511	SYNGAP1_302_promoter	Targeting	15	3952	0.076	0.5645020026424952
ENSG00000114861	FOXP1_91_promoter	Targeting	74	6666	0.076	0.3383118865907533
ENSG00000115738	chr2.185_434_Gasperini_enhancer	Targeting	7	5247	0.076	0.7849844505168726
ENSG00000129472	CHD8_58_promoter	Targeting	24	2061	0.076	0.5429856453342503
ENSG00000135164	TCF4_339_Flashfry_promoter	Targeting	18	6787	0.076	-0.6208834620699255
ENSG00000159111	chr17.3223_418_Gasperini_NTC	Targeting	34	9695	0.076	-0.4427358186989603
ENSG00000167182	chr17.3223_417_Gasperini_NTC	Targeting	16	3755	0.076	0.5998067878386193
ENSG00000173744	IRS1_183_TSS_pos_ctrl	Targeting	68	7122	0.076	0.270130405457651
ENSG00000184164	SHANK3_272_promoter	Targeting	44	4444	0.076	0.3539659845102361
ENSG00000186577	SYNGAP1_306_Flashfry_promoter	Targeting	21	6079	0.076	0.5420482844119687
ENSG00000196821	chr6.2134_474_Gasperini_NTC	Targeting	14	8488	0.076	-0.6653218179067715
ENSG00000198805	CHD8_62_promoter	Targeting	96	11409	0.076	0.22065696782043176
ENSG00000231500	SYNGAP1_298_Flashfry_promoter	Targeting	249	33574	0.076	0.040298782919298226
ENSG00000100263	chr22.1257_442_Gasperini_enhancer	Targeting	12	2123	0.08	0.7234784904856202
ENSG00000100426	SHANK3_275_promoter	Targeting	24	3275	0.08	0.519785236732905
ENSG00000105755	chr19.4589_428_Gasperini_enhancer	Targeting	25	2734	0.08	0.5296237650991045
ENSG00000114861	FOXP1_160_Flashfry_promoter	Targeting	45	6695	0.08	0.41334336546414296
ENSG00000138050	SOS1_286_TSS_pos_ctrl	Targeting	10	8712	0.08	-0.6592906927854512
ENSG00000158470	chr20.2382_439_Gasperini_NTC	Targeting	32	7868	0.08	-0.4517407990537716
ENSG00000162927	BCL11A_36_promoter	Targeting	9	1662	0.08	-0.8014089208699584
ENSG00000165792	CHD8_67_promoter	Targeting	109	6293	0.08	0.206188341363156
ENSG00000068697	LAPTM4A_186_TSS_pos_ctrl	Targeting	15	12462	0.084	-0.45463950530549824
ENSG00000100129	chr22.1857_443_Gasperini_NTC	Targeting	30	24981	0.084	0.29687399074514464
ENSG00000100241	SHANK3_263_Flashfry_promoter	Targeting	9	1487	0.084	0.9364827014355375
ENSG00000100347	BIK_53_TSS_pos_ctrl	Targeting	11	8055	0.084	-0.7532825562099994
ENSG00000114861	FOXP1_164_Flashfry_promoter	Targeting	75	6665	0.084	0.3303236911338929
ENSG00000129472	CHD8_60_promoter	Targeting	33	2052	0.084	0.46180210360274243
ENSG00000129538	CHD8_56_promoter	Targeting	9	1873	0.084	0.8804707617469374
ENSG00000163214	chr2.1528_430_Gasperini_enhancer	Targeting	28	3410	0.084	0.4957280553273682
ENSG00000163602	FOXP1_134_Flashfry_promoter	Targeting	35	8988	0.084	0.38437313959278474
ENSG00000170638	SHANK3_281_Flashfry_promoter	Targeting	69	6606	0.084	0.26062811290376064
ENSG00000182552	IRF2_182_TSS_pos_ctrl	Targeting	107	10842	0.084	0.2175679020447897
ENSG00000196628	TCF4_364_Flashfry_promoter	Targeting	34	10095	0.084	0.5782490160206663
ENSG00000204209	SYNGAP1_303_Flashfry_promoter	Targeting	57	14586	0.084	-0.26085462010244376
ENSG00000204227	SYNGAP1_294_Flashfry_promoter	Targeting	20	7090	0.084	-0.48465870072587913
ENSG00000213465	EHD1_85_TSS_pos_ctrl	Targeting	92	19904	0.084	0.17218470760755422
ENSG00000112473	SYNGAP1_308_Flashfry_promoter	Targeting	225	17985	0.088	0.18157249518777033
ENSG00000114423	chr3.3131_445_Gasperini_NTC	Targeting	11	1677	0.088	0.8407988358338092
ENSG00000124613	chr6.1269_471_Gasperini_enhancer	Targeting	7	1251	0.088	1.0910606062896195
ENSG00000124795	chr6.918_481_Gasperini_NTC	Targeting	80	32816	0.088	0.09946879743587544
ENSG00000137288	SYNGAP1_290_promoter	Targeting	66	22368	0.088	0.22822237995933758
ENSG00000137364	chr6.918_481_Gasperini_NTC	Targeting	30	13713	0.088	-0.34696340839898177
ENSG00000161217	chr3.5817_456_Gasperini_enhancer	Targeting	35	8347	0.088	-0.3651353091354612
ENSG00000162300	EHD1_85_TSS_pos_ctrl	Targeting	32	6162	0.088	0.4797444050446509
ENSG00000180573	chr6.1134_467_Gasperini_enhancer	Targeting	26	23619	0.088	0.43165212603620384
ENSG00000197283	SYNGAP1_307_Flashfry_promoter	Targeting	21	1216	0.088	0.5651760465137485
ENSG00000030110	SYNGAP1_296_Flashfry_promoter	Targeting	27	3919	0.092	0.449554111131794
ENSG00000100258	SHANK3_267_Flashfry_promoter	Targeting	29	2513	0.092	0.4243749845179212
ENSG00000133612	SLC4A2_284_TSS_pos_ctrl	Targeting	39	8701	0.092	-0.32119550933209506
ENSG00000141570	chr17.5545_426_Gasperini_NTC	Targeting	18	1720	0.092	0.5583592883553012
ENSG00000165795	CHD8_76_Flashfry_promoter	Targeting	51	5065	0.092	0.2812415169035809
ENSG00000171302	chr17.5545_426_Gasperini_NTC	Targeting	46	4979	0.092	0.33562137209117315
ENSG00000176973	EHD1_85_TSS_pos_ctrl	Targeting	15	4449	0.092	-0.6294873064974378
ENSG00000276966	chr6.1134_467_Gasperini_enhancer	Targeting	12	7572	0.092	0.5627610910000336
ENSG00000010219	CCND2_54_TSS_pos_ctrl	Targeting	10	2133	0.096	0.7916379653510264
ENSG00000072803	chr5.4349_465_Gasperini_NTC	Targeting	51	9999	0.096	0.3136975853695749
ENSG00000092199	CHD8_82_promoter	Targeting	86	32722	0.096	-0.14037338632510998
ENSG00000100426	SHANK3_277_promoter	Targeting	16	3283	0.096	-0.5183605569281107
ENSG00000100888	CHD8_79_promoter	Targeting	16	10306	0.096	-0.5156664299858389
ENSG00000162927	BCL11A_37_promoter	Targeting	8	1663	0.096	-0.7832879191642279
ENSG00000163602	FOXP1_91_promoter	Targeting	70	8953	0.096	-0.256561194860202
ENSG00000174749	ANK2_7_promoter	Targeting	31	7452	0.096	0.34107778568237235
ENSG00000196628	TCF4_382_Flashfry_promoter	Targeting	38	10091	0.096	-0.29621274425824407
ENSG00000197283	SYNGAP1_293_promoter	Targeting	26	1211	0.096	0.5373312428764003
ENSG00000223501	SYNGAP1_293_promoter	Targeting	66	4885	0.096	-0.29382019512582147
ENSG00000231500	SYNGAP1_300_promoter	Targeting	86	33737	0.096	0.06119833715234435
ENSG00000274267	chr6.1134_467_Gasperini_enhancer	Targeting	14	9747	0.096	0.5546298295661902
ENSG00000065491	chr6.2479_476_Gasperini_enhancer	Targeting	9	2673	0.1	0.8711635218738358
ENSG00000073150	SHANK3_263_Flashfry_promoter	Targeting	7	1187	0.1	0.8935859512951825
ENSG00000131943	SHANK3_268_Flashfry_promoter	Targeting	27	3132	0.1	0.4688289799585035
ENSG00000155957	BCL11A_50_Flashfry_promoter	Targeting	55	9891	0.1	0.2819840991708309
ENSG00000163602	FOXP1_175_Flashfry_promoter	Targeting	79	8944	0.1	0.24802737115040796
ENSG00000165792	CHD8_60_promoter	Targeting	73	6329	0.1	-0.2684458113789585
ENSG00000186577	SYNGAP1_300_promoter	Targeting	12	6088	0.1	-0.6139268490649652
ENSG00000188010	SOS1_285_TSS_pos_ctrl	Targeting	47	7368	0.1	0.3295689132934787
ENSG00000198355	SHANK3_273_promoter	Targeting	68	7426	0.1	0.2572233810447022
ENSG00000198700	chr1.10703_395_Gasperini_enhancer	Targeting	101	11984	0.1	-0.18606793444565506
ENSG00000204227	SYNGAP1_303_Flashfry_promoter	Targeting	26	7084	0.1	-0.3697216630774889
ENSG00000205559	SHANK3_271_promoter	Targeting	7	329	0.1	1.002712979212852
ENSG00000231925	SYNGAP1_306_Flashfry_promoter	Targeting	26	10379	0.1	-0.3847192436800333
ENSG00000092201	CHD8_56_promoter	Targeting	49	23543	0.104	-0.257202466074124
ENSG00000100258	SHANK3_272_promoter	Targeting	32	2510	0.104	0.4510321267952144
ENSG00000113387	ZFR_394_TSS_pos_ctrl	Targeting	178	33201	0.104	0.0344264095231237
ENSG00000122481	chr1.7358_402_Gasperini_enhancer	Targeting	16	3781	0.104	0.5271339699726085
ENSG00000123595	chrX.232_495_Gasperini_enhancer	Targeting	50	6853	0.104	-0.30309062940383
ENSG00000123607	SCN2A_253_Flashfry_promoter	Targeting	13	3544	0.104	0.6297399143129243
ENSG00000124795	chr6.918_482_Gasperini_NTC	Targeting	115	32781	0.104	0.09984800441412878
ENSG00000136560	TBR1_323_promoter	Targeting	18	10111	0.104	-0.5346863828471771
ENSG00000171155	TCF4_339_Flashfry_promoter	Targeting	17	3008	0.104	0.5808448286762857
ENSG00000187997	chr17.5536_424_Gasperini_NTC	Targeting	21	2776	0.104	0.559188390777702
ENSG00000196628	TCF4_357_Flashfry_promoter	Targeting	47	10082	0.104	0.4804972204349909
ENSG00000204209	SYNGAP1_294_Flashfry_promoter	Targeting	48	14595	0.104	-0.2947117677795604
ENSG00000232940	SYNGAP1_289_promoter	Targeting	9	367	0.104	0.949885522772214
ENSG00000236104	SYNGAP1_297_Flashfry_promoter	Targeting	12	1442	0.104	-0.5649785970334289
ENSG00000237649	SYNGAP1_297_Flashfry_promoter	Targeting	180	12269	0.104	0.180253242785837
ENSG00000030110	SYNGAP1_295_Flashfry_promoter	Targeting	153	3793	0.108	0.17008419104997463
ENSG00000067248	chr5.1314_462_Gasperini_enhancer	Targeting	7	14481	0.108	-0.7419409058388862
ENSG00000092199	CHD8_71_Flashfry_promoter	Targeting	203	32605	0.108	-0.08419123646595583
ENSG00000092199	CHD8_81_promoter	Targeting	491	32317	0.108	-0.08966529093291387
ENSG00000112511	SYNGAP1_291_promoter	Targeting	18	3949	0.108	0.4777700776529885
ENSG00000114861	FOXP1_139_Flashfry_promoter	Targeting	26	6714	0.108	0.4758824343987058
ENSG00000115421	BCL11A_48_Flashfry_promoter	Targeting	17	3807	0.108	-0.4883409549627151
ENSG00000116688	chr1.1933_398_Gasperini_NTC	Targeting	72	13055	0.108	-0.2545437175459514
ENSG00000134375	chr1.10703_395_Gasperini_enhancer	Targeting	225	25342	0.108	0.0625551874513357
ENSG00000137309	SYNGAP1_307_Flashfry_promoter	Targeting	319	33110	0.108	-0.06327945814561575
ENSG00000138780	chr4.2386_459_Gasperini_NTC	Targeting	39	8194	0.108	0.3456962778196895
ENSG00000165792	CHD8_58_promoter	Targeting	71	6331	0.108	0.22763045487311073
ENSG00000166532	chr6.2134_474_Gasperini_NTC	Targeting	9	1840	0.108	0.8746970529992333
ENSG00000166532	chr6.2134_474_Gasperini_NTC	Targeting	9	1840	0.108	0.8746970529992333
ENSG00000170638	SHANK3_270_promoter	Targeting	97	6578	0.108	0.21217322160101126
ENSG00000198355	SHANK3_282_Flashfry_promoter	Targeting	12	7482	0.108	-0.6444001938984236
ENSG00000204228	SYNGAP1_298_Flashfry_promoter	Targeting	40	3145	0.108	0.36274837305895336
ENSG00000227057	SYNGAP1_308_Flashfry_promoter	Targeting	149	13216	0.108	-0.16266302811392142
ENSG00000231925	SYNGAP1_289_promoter	Targeting	141	10264	0.108	0.2247034770794003
ENSG00000231925	SYNGAP1_290_promoter	Targeting	38	10367	0.108	0.38795149170810805
ENSG00000237649	SYNGAP1_302_promoter	Targeting	39	12410	0.108	0.34257931468418973
ENSG00000011021	chr1.1933_397_Gasperini_NTC	Targeting	11	2076	0.112	0.6528414421313964
ENSG00000025770	SHANK3_275_promoter	Targeting	18	5589	0.112	-0.4875555348091334
ENSG00000092199	CHD8_58_promoter	Targeting	289	32519	0.112	0.012930677394721979
ENSG00000092199	CHD8_66_promoter	Targeting	219	32589	0.112	0.027074707566507428
ENSG00000092199	CHD8_68_promoter	Targeting	80	32728	0.112	-0.12385376195538855
ENSG00000100239	SHANK3_282_Flashfry_promoter	Targeting	23	7680	0.112	0.46563482490301067
ENSG00000100429	SHANK3_273_promoter	Targeting	11	1889	0.112	-0.6363802000433774
ENSG00000129472	CHD8_75_Flashfry_promoter	Targeting	21	2064	0.112	0.47783042797672204
ENSG00000131116	chr19.4589_427_Gasperini_enhancer	Targeting	93	11648	0.112	0.22600812089021638
ENSG00000141570	chr17.5536_424_Gasperini_NTC	Targeting	15	1723	0.112	0.6343297615812391
ENSG00000146833	GNB2_180_TSS_pos_ctrl	Targeting	24	4539	0.112	-0.4566902248044631
ENSG00000162929	BCL11A_39_Flashfry_promoter	Targeting	103	1946	0.112	-0.19744297743859907
ENSG00000163541	FOXP1_146_Flashfry_promoter	Targeting	23	23853	0.112	0.28879244687729566
ENSG00000163602	FOXP1_132_Flashfry_promoter	Targeting	32	8991	0.112	0.3889927683034291
ENSG00000163602	FOXP1_178_Flashfry_promoter	Targeting	42	8981	0.112	0.29777328866454944
ENSG00000175029	SCN2A_256_Flashfry_promoter	Targeting	7	1213	0.112	0.9950830216754656
ENSG00000182541	SLC35E4_283_TSS_pos_ctrl	Targeting	7	1289	0.112	-0.7511592158249156
ENSG00000187801	chr1.5287_399_Gasperini_NTC	Targeting	16	2296	0.112	0.5746282947214425
ENSG00000188315	RBM6_240_TSS_pos_ctrl	Targeting	11	2155	0.112	-0.5877369619971993
ENSG00000188707	SLC4A2_284_TSS_pos_ctrl	Targeting	22	3392	0.112	0.5700466175694969
ENSG00000198805	CHD8_57_promoter	Targeting	41	11464	0.112	0.3014984333837273
ENSG00000224652	chr3.5817_456_Gasperini_enhancer	Targeting	7	660	0.112	0.8747806005548036
ENSG00000100239	SHANK3_272_promoter	Targeting	56	7647	0.116	-0.2501125627213103
ENSG00000100258	SHANK3_279_promoter	Targeting	27	2515	0.116	0.4166000768626996
ENSG00000114744	chr3.4443_453_Gasperini_enhancer	Targeting	46	11242	0.116	-0.2557258809416618
ENSG00000114861	FOXP1_110_promoter	Targeting	49	6691	0.116	0.351355997139595
ENSG00000137309	SYNGAP1_302_promoter	Targeting	92	33337	0.116	0.06235163963669921
ENSG00000174720	ANK2_24_Flashfry_promoter	Targeting	117	22765	0.116	-0.13070338151598798
ENSG00000198355	SHANK3_262_Flashfry_promoter	Targeting	59	7435	0.116	0.2640512925051737
ENSG00000124575	chr6.1134_467_Gasperini_enhancer	Targeting	14	9989	0.12	0.6536987028126431
ENSG00000138658	ANK2_10_promoter	Targeting	19	2484	0.12	-0.5318166281805898
ENSG00000138658	ANK2_23_Flashfry_promoter	Targeting	12	2491	0.12	0.7251363021626793
ENSG00000138777	chr4.2386_460_Gasperini_NTC	Targeting	14	10646	0.12	-0.5326609332765668
ENSG00000165792	CHD8_56_promoter	Targeting	12	6390	0.12	-0.6118818209433372
ENSG00000165795	CHD8_80_promoter	Targeting	68	5048	0.12	0.22377673797304176
ENSG00000174749	ANK2_30_Flashfry_promoter	Targeting	79	7404	0.12	0.18037877187724138
ENSG00000176393	chr1.10703_395_Gasperini_enhancer	Targeting	97	9555	0.12	0.2151968991336899
ENSG00000197283	SYNGAP1_301_promoter	Targeting	27	1210	0.12	0.48378724740245627
ENSG00000225921	chr6.702_480_Gasperini_enhancer	Targeting	260	30946	0.12	0.06038194578420275
ENSG00000232940	SYNGAP1_295_Flashfry_promoter	Targeting	8	368	0.12	-0.6372608293012885
ENSG00000237441	SYNGAP1_307_Flashfry_promoter	Targeting	32	1946	0.12	0.41897609713228334
ENSG00000030110	SYNGAP1_307_Flashfry_promoter	Targeting	47	3899	0.124	0.27732313815593157
ENSG00000073150	SHANK3_281_Flashfry_promoter	Targeting	14	1180	0.124	0.631255915990673
ENSG00000073969	chr17.3223_418_Gasperini_NTC	Targeting	26	4920	0.124	0.43561192987640407
ENSG00000100429	SHANK3_266_Flashfry_promoter	Targeting	16	1884	0.124	0.5905992385117078
ENSG00000100888	CHD8_69_promoter	Targeting	23	10299	0.124	0.46835481247454913
ENSG00000115464	BCL11A_32_promoter	Targeting	80	13047	0.124	0.21442398344914326
ENSG00000123607	SCN2A_251_Flashfry_promoter	Targeting	13	3544	0.124	0.6193057096567389
ENSG00000129472	CHD8_61_promoter	Targeting	25	2060	0.124	0.42765075321448354
ENSG00000162928	BCL11A_39_Flashfry_promoter	Targeting	245	3967	0.124	-0.13904943073054632
ENSG00000163602	FOXP1_103_promoter	Targeting	14	9009	0.124	-0.5363345439701621
ENSG00000182944	chr22.1257_441_Gasperini_enhancer	Targeting	151	18912	0.124	-0.16460405565528988
ENSG00000184076	chr22.1257_441_Gasperini_enhancer	Targeting	237	31233	0.124	0.050126989578286096
ENSG00000188130	SHANK3_263_Flashfry_promoter	Targeting	7	3370	0.124	-0.7089877648669596
ENSG00000196628	TCF4_334_promoter	Targeting	735	9394	0.124	0.12632678954244292
ENSG00000204228	SYNGAP1_297_Flashfry_promoter	Targeting	59	3126	0.124	0.261234642222143
ENSG00000205593	SHANK3_262_Flashfry_promoter	Targeting	10	766	0.124	0.7206462713257711
ENSG00000067596	UBTF_392_TSS_pos_ctrl	Targeting	25	7255	0.128	0.5016481721904453
ENSG00000107372	chr9.871_489_Gasperini_enhancer	Targeting	43	9363	0.128	-0.26490959062437835
ENSG00000112511	SYNGAP1_304_Flashfry_promoter	Targeting	8	3959	0.128	-0.678594615879252
ENSG00000128165	SHANK3_272_promoter	Targeting	9	764	0.128	0.7769431520809409
ENSG00000137309	SYNGAP1_297_Flashfry_promoter	Targeting	384	33045	0.128	0.01701588487819583
ENSG00000138660	ANK2_24_Flashfry_promoter	Targeting	25	3124	0.128	0.41205616664976885
ENSG00000138777	chr4.2386_459_Gasperini_NTC	Targeting	41	10619	0.128	-0.3063550390858276
ENSG00000236104	SYNGAP1_307_Flashfry_promoter	Targeting	23	1431	0.128	0.5088215238260876
ENSG00000010017	chr6.702_480_Gasperini_enhancer	Targeting	106	11847	0.132	0.1861402693682549
ENSG00000047579	GMPR_179_TSS_pos_ctrl	Targeting	13	9791	0.132	-0.535005576674586
ENSG00000108639	chr17.5536_424_Gasperini_NTC	Targeting	78	15950	0.132	-0.23490235046410599
ENSG00000123268	chr12.1559_412_Gasperini_enhancer	Targeting	49	8837	0.132	0.25548447795749185
ENSG00000127334	BCL11A_50_Flashfry_promoter	Targeting	9	3113	0.132	-0.7266880105852063
ENSG00000129538	CHD8_75_Flashfry_promoter	Targeting	10	1872	0.132	-0.656840636857869
ENSG00000130826	chrX.2694_498_Gasperini_NTC	Targeting	55	28911	0.132	-0.19191697937149832
ENSG00000134313	chr2.185_434_Gasperini_enhancer	Targeting	18	12380	0.132	0.488725015474446
ENSG00000139323	chr12.2823_413_Gasperini_NTC	Targeting	14	2074	0.132	0.6475814964637028
ENSG00000231500	SYNGAP1_292_promoter	Targeting	313	33510	0.132	0.04348655935225754
ENSG00000233822	chr6.1269_469_Gasperini_enhancer	Targeting	18	10913	0.132	-0.3922449548709128
ENSG00000013561	SPRY4_287_TSS_pos_ctrl	Targeting	43	8256	0.136	0.33715797980347495
ENSG00000112473	SYNGAP1_296_Flashfry_promoter	Targeting	74	18136	0.136	-0.1721584250085634
ENSG00000124789	chr6.918_482_Gasperini_NTC	Targeting	46	14244	0.136	-0.28222399824833844
ENSG00000163602	FOXP1_100_promoter	Targeting	47	8976	0.136	-0.313709674413162
ENSG00000170638	SHANK3_271_promoter	Targeting	62	6613	0.136	-0.24134897291383828
ENSG00000170638	SHANK3_278_promoter	Targeting	107	6568	0.136	0.1928942918366301
ENSG00000187815	chr1.5287_399_Gasperini_NTC	Targeting	7	689	0.136	0.9314253597262878
ENSG00000197283	SYNGAP1_299_Flashfry_promoter	Targeting	13	1224	0.136	0.6664868889051494
ENSG00000223501	chr6.2134_474_Gasperini_NTC	Targeting	7	4944	0.136	-0.6215418291816635
ENSG00000272325	SYNGAP1_299_Flashfry_promoter	Targeting	101	18300	0.136	-0.16006885967716478
ENSG00000106404	GNB2_180_TSS_pos_ctrl	Targeting	8	1844	0.14	-0.7585504959316545
ENSG00000115904	chr2.1528_430_Gasperini_enhancer	Targeting	12	3968	0.14	-0.5942961273349887
ENSG00000158406	chr6.1134_468_Gasperini_enhancer	Targeting	47	9266	0.14	0.3113275070682422
ENSG00000092199	CHD8_74_Flashfry_promoter	Targeting	547	32261	0.144	-0.06412785917888009
ENSG00000106330	GNB2_180_TSS_pos_ctrl	Targeting	46	4439	0.144	0.3269430770287891
ENSG00000112514	SYNGAP1_293_promoter	Targeting	357	26192	0.144	0.060679149765844986
ENSG00000113407	ZFR_394_TSS_pos_ctrl	Targeting	173	31467	0.144	0.05630127058971368
ENSG00000116691	chr1.1933_397_Gasperini_NTC	Targeting	36	8021	0.144	0.35313705832815945
ENSG00000124571	chr6.3216_478_Gasperini_enhancer	Targeting	15	11851	0.144	-0.6263816123785066
ENSG00000162927	BCL11A_50_Flashfry_promoter	Targeting	11	1660	0.144	0.6031330675177449
ENSG00000169714	chr3.3679_449_Gasperini_enhancer	Targeting	153	26519	0.144	0.08681099520645663
ENSG00000174720	ANK2_29_Flashfry_promoter	Targeting	152	22730	0.144	0.15438181928158612
ENSG00000181163	chr5.4349_465_Gasperini_NTC	Targeting	148	33643	0.144	0.02913040740041506
ENSG00000184164	SHANK3_275_promoter	Targeting	16	4472	0.144	-0.5367111303743477
ENSG00000196628	TCF4_373_Flashfry_promoter	Targeting	88	10041	0.144	0.2684731293527205
ENSG00000204209	SYNGAP1_302_promoter	Targeting	45	14598	0.144	0.2801105247625702
ENSG00000205593	SHANK3_277_promoter	Targeting	9	767	0.144	0.6555495861485241
ENSG00000231925	chr6.2134_473_Gasperini_NTC	Targeting	39	10366	0.144	-0.2307737435391819
ENSG00000092203	CHD8_62_promoter	Targeting	78	9329	0.148	0.23289242856423842
ENSG00000100425	SHANK3_262_Flashfry_promoter	Targeting	25	2925	0.148	0.48718516803639655
ENSG00000112473	SYNGAP1_307_Flashfry_promoter	Targeting	188	18022	0.148	0.13950933777015376
ENSG00000117153	chr1.10703_395_Gasperini_enhancer	Targeting	29	3822	0.148	-0.33480438935995327
ENSG00000128159	SHANK3_275_promoter	Targeting	9	1100	0.148	0.674529073438825
ENSG00000174013	chr3.5817_455_Gasperini_enhancer	Targeting	73	11860	0.148	0.20558953937982904
ENSG00000174749	ANK2_6_promoter	Targeting	22	7461	0.148	0.3206113444515186
ENSG00000188130	SHANK3_273_promoter	Targeting	35	3342	0.148	0.27023909466775065
ENSG00000006634	KIAA1324L_185_TSS_pos_ctrl	Targeting	139	25671	0.152	-0.1299597858004493
ENSG00000068831	EHD1_85_TSS_pos_ctrl	Targeting	10	2860	0.152	-0.6749544103777745
ENSG00000089685	chr17.5435_422_Gasperini_enhancer	Targeting	8	21602	0.152	-0.606689939417333
ENSG00000127334	DYRK2_84_TSS_pos_ctrl	Targeting	8	3114	0.152	0.7065354463922859
ENSG00000136560	TBR1_325_promoter	Targeting	39	10090	0.152	-0.25134773991219994
ENSG00000137288	SYNGAP1_289_promoter	Targeting	282	22152	0.152	0.062443507972277046
ENSG00000165782	CHD8_71_Flashfry_promoter	Targeting	12	2878	0.152	-0.5428138623315246
ENSG00000165795	CHD8_81_promoter	Targeting	100	5016	0.152	0.158653528046524
ENSG00000198355	SHANK3_280_Flashfry_promoter	Targeting	27	7467	0.152	0.37810670246593614
ENSG00000204264	SYNGAP1_295_Flashfry_promoter	Targeting	10	213	0.152	0.9894302255364442
ENSG00000223501	SYNGAP1_299_Flashfry_promoter	Targeting	42	4909	0.152	0.3033037786346302
ENSG00000041353	TCF4_334_promoter	Targeting	13	272	0.156	-0.6396656973426804
ENSG00000065970	chr6.2134_474_Gasperini_NTC	Targeting	9	2386	0.156	0.7051169301219828
ENSG00000065970	chr6.2134_474_Gasperini_NTC	Targeting	9	2386	0.156	0.7051169301219828
ENSG00000099917	MED15_187_TSS_pos_ctrl	Targeting	28	15736	0.156	0.3046974953447914
ENSG00000100129	chr22.1857_444_Gasperini_NTC	Targeting	15	24996	0.156	0.36963977959725636
ENSG00000100258	SHANK3_273_promoter	Targeting	26	2516	0.156	0.3631955798675732
ENSG00000114861	FOXP1_125_Flashfry_promoter	Targeting	45	6695	0.156	-0.1775566344547843
ENSG00000137309	SYNGAP1_298_Flashfry_promoter	Targeting	247	33182	0.156	0.0195486076902589
ENSG00000146109	chr6.1134_468_Gasperini_enhancer	Targeting	63	13736	0.156	0.2292975619973433
ENSG00000162927	BCL11A_35_promoter	Targeting	72	1599	0.156	-0.1988792866623541
ENSG00000163960	chr3.5817_455_Gasperini_enhancer	Targeting	62	10740	0.156	0.24115380947528076
ENSG00000184897	chr3.3679_449_Gasperini_enhancer	Targeting	118	19250	0.156	0.14737180356903162
ENSG00000198805	CHD8_66_promoter	Targeting	73	11432	0.156	-0.19469210211976318
ENSG00000025708	SHANK3_262_Flashfry_promoter	Targeting	24	2271	0.16	0.3875460865536562
ENSG00000025770	SHANK3_267_Flashfry_promoter	Targeting	49	5558	0.16	0.2450986335818457
ENSG00000030110	SYNGAP1_304_Flashfry_promoter	Targeting	8	3938	0.16	-0.6548497363237185
ENSG00000067248	chr5.1314_461_Gasperini_enhancer	Targeting	71	14417	0.16	-0.19718812202723168
ENSG00000073169	SHANK3_281_Flashfry_promoter	Targeting	28	2651	0.16	0.34802324300728804
ENSG00000092199	CHD8_60_promoter	Targeting	398	32410	0.16	-0.07910821945494506
ENSG00000096401	chr6.3216_478_Gasperini_enhancer	Targeting	29	22275	0.16	0.3117984224564635
ENSG00000099999	chr22.1257_441_Gasperini_enhancer	Targeting	9	648	0.16	0.7162111233075494
ENSG00000100258	SHANK3_278_promoter	Targeting	48	2494	0.16	0.30153217706755653
ENSG00000100429	SHANK3_262_Flashfry_promoter	Targeting	10	1890	0.16	-0.614234337492281
ENSG00000100429	SHANK3_277_promoter	Targeting	9	1891	0.16	-0.624072152286427
ENSG00000100823	CHD8_71_Flashfry_promoter	Targeting	135	21953	0.16	-0.12271006272273938
ENSG00000115421	BCL11A_50_Flashfry_promoter	Targeting	23	3801	0.16	0.47442711135388915
ENSG00000115421	BCL11A_52_promoter	Targeting	35	3789	0.16	0.34364771928790017
ENSG00000137288	SYNGAP1_303_Flashfry_promoter	Targeting	106	22328	0.16	-0.16094691797581834
ENSG00000152147	SOS1_285_TSS_pos_ctrl	Targeting	40	6331	0.16	0.2820362526159772
ENSG00000161904	SYNGAP1_297_Flashfry_promoter	Targeting	34	3388	0.16	-0.2821096750393757
ENSG00000168394	SYNGAP1_292_promoter	Targeting	7	465	0.16	1.001440715413537
ENSG00000185386	SHANK3_279_promoter	Targeting	8	449	0.16	0.9432806150090851
ENSG00000198355	SHANK3_279_promoter	Targeting	70	7424	0.16	0.2143824154580456
ENSG00000231925	SYNGAP1_294_Flashfry_promoter	Targeting	42	10363	0.16	0.2972938496877481
ENSG00000249069	chr5.1314_461_Gasperini_enhancer	Targeting	47	6455	0.16	0.27515151724932685
ENSG00000094631	HDAC6_181_TSS_pos_ctrl	Targeting	25	6773	0.164	0.36789587912571453
ENSG00000099995	chr22.1257_441_Gasperini_enhancer	Targeting	98	13693	0.164	-0.1531287266124427
ENSG00000100823	CHD8_60_promoter	Targeting	277	21811	0.164	0.07729955014339285
ENSG00000112473	SYNGAP1_304_Flashfry_promoter	Targeting	49	18161	0.164	-0.17703860861424953
ENSG00000129538	CHD8_64_promoter	Targeting	25	1857	0.164	0.5383841329350689
ENSG00000137288	SYNGAP1_297_Flashfry_promoter	Targeting	290	22144	0.164	0.07955661825122462
ENSG00000138658	ANK2_3_promoter	Targeting	27	2476	0.164	-0.3955279951551556
ENSG00000141524	chr17.5545_426_Gasperini_NTC	Targeting	100	12576	0.164	0.13692242661118348
ENSG00000146828	GNB2_180_TSS_pos_ctrl	Targeting	7	1419	0.164	-0.6877181072085934
ENSG00000147601	TCF4_370_Flashfry_promoter	Targeting	88	8960	0.164	0.18320747163515416
ENSG00000165819	CHD8_56_promoter	Targeting	13	3333	0.164	0.4929970948669933
ENSG00000177485	TCF4_339_Flashfry_promoter	Targeting	8	3530	0.164	-0.6628379434639822
ENSG00000196628	TCF4_337_Flashfry_promoter	Targeting	79	10050	0.164	-0.07548430677806195
ENSG00000204256	SYNGAP1_289_promoter	Targeting	271	23356	0.164	0.11199048790991328
ENSG00000115464	BCL11A_48_Flashfry_promoter	Targeting	84	13043	0.168	0.17320368051338764
ENSG00000124635	chr6.1269_471_Gasperini_enhancer	Targeting	41	19071	0.168	-0.31021629424984765
ENSG00000129538	CHD8_74_Flashfry_promoter	Targeting	42	1840	0.168	0.3409380389648695
ENSG00000130829	chrX.2694_497_Gasperini_NTC	Targeting	25	1459	0.168	0.3880378392644892
ENSG00000141179	chr17.3823_419_Gasperini_enhancer	Targeting	22	4297	0.168	0.39123159041620825
ENSG00000163714	chr3.4308_451_Gasperini_NTC	Targeting	184	28986	0.168	-0.1096372143482165
ENSG00000166004	chr11.4780_410_Gasperini_NTC	Targeting	11	8372	0.168	0.527685009660579
ENSG00000168591	UBTF_392_TSS_pos_ctrl	Targeting	10	2991	0.168	0.671077858931854
ENSG00000184557	chr17.5435_421_Gasperini_enhancer	Targeting	10	1447	0.168	0.7006814586188339
ENSG00000185825	chrX.2694_498_Gasperini_NTC	Targeting	46	23821	0.168	-0.21934621623176942
ENSG00000197903	chr6.1134_468_Gasperini_enhancer	Targeting	10	3572	0.168	-0.6537202933621784
ENSG00000204231	SYNGAP1_300_promoter	Targeting	14	3844	0.168	0.593282168142351
ENSG00000277075	chr6.1134_468_Gasperini_enhancer	Targeting	28	5905	0.168	0.3631854316507648
ENSG00000025708	SHANK3_266_Flashfry_promoter	Targeting	20	2275	0.172	0.4403870232047056
ENSG00000025770	SHANK3_278_promoter	Targeting	76	5531	0.172	-0.19790990015430276
ENSG00000030110	SYNGAP1_293_promoter	Targeting	47	3899	0.172	-0.26050419413782544
ENSG00000071859	chrX.2694_497_Gasperini_NTC	Targeting	175	14510	0.172	0.175693210110419
ENSG00000073331	ANK2_13_Flashfry_promoter	Targeting	7	522	0.172	0.9131660514869511
ENSG00000077327	chr10.805_405_Gasperini_NTC	Targeting	18	2389	0.172	0.3964377973466022
ENSG00000092203	CHD8_72_Flashfry_promoter	Targeting	70	9337	0.172	0.23974085141388923
ENSG00000100425	SHANK3_275_promoter	Targeting	19	2931	0.172	0.5265798529840002
ENSG00000128581	GNB2_180_TSS_pos_ctrl	Targeting	30	2846	0.172	0.4278345682348488
ENSG00000138942	chr22.1257_441_Gasperini_enhancer	Targeting	17	1602	0.172	0.4623298273077827
ENSG00000168394	SYNGAP1_301_promoter	Targeting	11	461	0.172	0.9988567844532961
ENSG00000172053	RBM6_240_TSS_pos_ctrl	Targeting	76	11100	0.172	-0.20024494091377953
ENSG00000174720	ANK2_5_promoter	Targeting	198	22684	0.172	0.11393490280234642
ENSG00000174749	ANK2_24_Flashfry_promoter	Targeting	32	7451	0.172	-0.37171497197290493
ENSG00000176095	RBM6_240_TSS_pos_ctrl	Targeting	34	3933	0.172	0.3876370804314049
ENSG00000180879	chrX.2694_498_Gasperini_NTC	Targeting	55	28527	0.172	0.1888385922231588
ENSG00000198805	CHD8_70_Flashfry_promoter	Targeting	209	11296	0.172	-0.12308049642336105
ENSG00000082996	chr3.4443_454_Gasperini_enhancer	Targeting	19	3443	0.176	0.5090686805412044
ENSG00000092201	CHD8_77_Flashfry_promoter	Targeting	188	23404	0.176	0.07897201714797342
ENSG00000100105	SLC35E4_283_TSS_pos_ctrl	Targeting	16	1267	0.176	0.43521278527197316
ENSG00000100285	chr22.1257_442_Gasperini_enhancer	Targeting	8	3945	0.176	-0.798863736012267
ENSG00000112473	SYNGAP1_303_Flashfry_promoter	Targeting	80	18130	0.176	0.20476590088493904
ENSG00000114861	FOXP1_155_Flashfry_promoter	Targeting	27	6713	0.176	-0.28700020032019924
ENSG00000120942	chr1.1933_398_Gasperini_NTC	Targeting	29	6260	0.176	-0.3691661948986793
ENSG00000123607	SCN2A_257_promoter	Targeting	15	3542	0.176	-0.44691908025424754
ENSG00000132780	RAD54L_239_TSS_pos_ctrl	Targeting	27	32506	0.176	0.11521926368852231
ENSG00000137288	SYNGAP1_300_promoter	Targeting	70	22364	0.176	0.14560458713038327
ENSG00000138658	ANK2_16_Flashfry_promoter	Targeting	12	2491	0.176	0.4971940917134705
ENSG00000145331	chr4.2290_458_Gasperini_enhancer	Targeting	15	6896	0.176	0.476456682400449
ENSG00000163214	chr2.1528_429_Gasperini_enhancer	Targeting	42	3396	0.176	0.2596444582922999
ENSG00000168298	chr6.1134_467_Gasperini_enhancer	Targeting	17	13120	0.176	0.4480434561113694
ENSG00000182919	chr11.4780_409_Gasperini_NTC	Targeting	23	5200	0.176	0.3961195821817878
ENSG00000196924	chrX.2694_497_Gasperini_NTC	Targeting	217	20479	0.176	0.0844395721841325
ENSG00000204220	SYNGAP1_308_Flashfry_promoter	Targeting	272	23577	0.176	-0.11800164136604885
ENSG00000204227	SYNGAP1_296_Flashfry_promoter	Targeting	27	7083	0.176	-0.28631007431638533
ENSG00000096433	SYNGAP1_292_promoter	Targeting	19	2365	0.18	-0.4412880322669288
ENSG00000115421	BCL11A_41_promoter	Targeting	19	3805	0.18	-0.3600019233426548
ENSG00000131238	chr1.5287_400_Gasperini_NTC	Targeting	41	16760	0.18	0.23608274466307838
ENSG00000135164	KIAA1324L_185_TSS_pos_ctrl	Targeting	46	6759	0.18	0.28223068212491387
ENSG00000138660	ANK2_25_Flashfry_promoter	Targeting	11	3138	0.18	-0.6044817516188097
ENSG00000161692	UBTF_392_TSS_pos_ctrl	Targeting	8	1988	0.18	0.7181961323719817
ENSG00000165795	CHD8_59_promoter	Targeting	36	5080	0.18	0.27000188195096286
ENSG00000166925	GNB2_180_TSS_pos_ctrl	Targeting	100	12750	0.18	0.1732106559485289
ENSG00000232940	SYNGAP1_292_promoter	Targeting	7	369	0.18	0.9087663495599081
ENSG00000237649	SYNGAP1_300_promoter	Targeting	31	12418	0.18	-0.2596685400155485
ENSG00000001497	chrX.1291_492_Gasperini_NTC	Targeting	22	13814	0.184	0.23849074766459968
ENSG00000041353	TCF4_346_Flashfry_promoter	Targeting	9	276	0.184	0.5718958826348368
ENSG00000055483	chr17.5536_423_Gasperini_NTC	Targeting	62	9232	0.184	-0.23165053185149254
ENSG00000073150	SHANK3_273_promoter	Targeting	13	1181	0.184	0.7236317543229065
ENSG00000079974	SHANK3_267_Flashfry_promoter	Targeting	9	744	0.184	0.7561344996300638
ENSG00000112473	SYNGAP1_298_Flashfry_promoter	Targeting	141	18069	0.184	-0.06961033029481772
ENSG00000112514	SYNGAP1_290_promoter	Targeting	74	26475	0.184	0.15574149935610304
ENSG00000165819	CHD8_76_Flashfry_promoter	Targeting	23	3323	0.184	-0.4239867172994156
ENSG00000184216	chrX.2694_498_Gasperini_NTC	Targeting	23	13658	0.184	-0.36018578613910124
ENSG00000196428	chr3.4443_454_Gasperini_enhancer	Targeting	32	8924	0.184	-0.29582165233651314
ENSG00000196787	chr6.1269_471_Gasperini_enhancer	Targeting	52	16701	0.184	0.20720903049518402
ENSG00000197894	chr4.2290_458_Gasperini_enhancer	Targeting	38	24687	0.184	0.15216915958419264
ENSG00000204231	SYNGAP1_302_promoter	Targeting	15	3843	0.184	0.4966768973129807
ENSG00000089472	chrX.1291_491_Gasperini_NTC	Targeting	10	4885	0.188	0.512424299414799
ENSG00000100823	CHD8_82_promoter	Targeting	67	22021	0.188	0.16890433026866392
ENSG00000108840	UBTF_392_TSS_pos_ctrl	Targeting	15	4494	0.188	0.47000094421148386
ENSG00000124762	chr6.2479_475_Gasperini_enhancer	Targeting	18	3390	0.188	-0.5165116864923944
ENSG00000136560	TBR1_313_promoter	Targeting	40	10089	0.188	-0.25672287129456683
ENSG00000152413	SPZ1_288_TSS_pos_ctrl	Targeting	14	4551	0.188	0.37812525441570743
ENSG00000160219	chrX.2694_497_Gasperini_NTC	Targeting	66	4672	0.188	0.31169336656029367
ENSG00000163412	FOXP1_112_promoter	Targeting	12	465	0.188	0.6327168904794229
ENSG00000167770	EHD1_85_TSS_pos_ctrl	Targeting	50	11120	0.188	0.19783964973354873
ENSG00000197283	SYNGAP1_292_promoter	Targeting	18	1219	0.188	0.49906441563580994
ENSG00000231925	SYNGAP1_304_Flashfry_promoter	Targeting	21	10384	0.188	-0.2649549943249385
ENSG00000236104	SYNGAP1_295_Flashfry_promoter	Targeting	42	1412	0.188	-0.26126258338652786
ENSG00000236104	SYNGAP1_304_Flashfry_promoter	Targeting	8	1446	0.188	0.7123366031305083
ENSG00000254635	chr10.1030_403_Gasperini_NTC	Targeting	7	4242	0.188	0.6806627134531249
ENSG00000122299	chr16.1337_415_Gasperini_enhancer	Targeting	26	9139	0.192	-0.2964225132763112
ENSG00000129472	CHD8_81_promoter	Targeting	39	2046	0.192	0.3240244956237732
ENSG00000138660	ANK2_10_promoter	Targeting	43	3106	0.192	0.24906471012832965
ENSG00000141198	chr17.3823_419_Gasperini_enhancer	Targeting	14	4467	0.192	-0.4813257566389848
ENSG00000147689	FAM91A1_87_TSS_pos_ctrl	Targeting	23	16382	0.192	-0.32949539071245504
ENSG00000165792	CHD8_81_promoter	Targeting	96	6306	0.192	-0.199697332064102
ENSG00000179348	chr3.3679_449_Gasperini_enhancer	Targeting	81	14147	0.192	-0.2241097272136155
ENSG00000185838	MED15_187_TSS_pos_ctrl	Targeting	18	6300	0.192	0.39993455252689025
ENSG00000196628	TCF4_387_Flashfry_promoter	Targeting	66	10063	0.192	-0.11715444668938857
ENSG00000114861	FOXP1_158_Flashfry_promoter	Targeting	42	6698	0.196	-0.1841846838477903
ENSG00000128165	SHANK3_267_Flashfry_promoter	Targeting	9	764	0.196	0.6840844007434521
ENSG00000144468	IRS1_183_TSS_pos_ctrl	Targeting	16	2335	0.196	-0.5029797710463444
ENSG00000161904	SYNGAP1_305_Flashfry_promoter	Targeting	36	3386	0.196	0.2951286711009633
ENSG00000163960	chr3.5817_456_Gasperini_enhancer	Targeting	49	10753	0.196	-0.19654065022617107
ENSG00000166012	chr11.4780_410_Gasperini_NTC	Targeting	17	23064	0.196	-0.3463228011050235
ENSG00000184164	SHANK3_278_promoter	Targeting	55	4433	0.196	-0.23671965727003208
ENSG00000013563	chrX.2694_497_Gasperini_NTC	Targeting	21	1221	0.2	0.4724425646870194
ENSG00000025770	SHANK3_277_promoter	Targeting	36	5571	0.2	-0.27135413999661084
ENSG00000033050	SLC4A2_284_TSS_pos_ctrl	Targeting	72	13061	0.2	0.11167663132990935
ENSG00000087157	chr17.5545_426_Gasperini_NTC	Targeting	10	2637	0.2	-0.45046700769389236
ENSG00000100823	CHD8_72_Flashfry_promoter	Targeting	171	21917	0.2	0.08767959530731922
ENSG00000108861	UBTF_392_TSS_pos_ctrl	Targeting	7	3954	0.2	-0.5098575953381492
ENSG00000112514	SYNGAP1_294_Flashfry_promoter	Targeting	77	26472	0.2	-0.13664113194959782
ENSG00000115464	BCL11A_45_Flashfry_promoter	Targeting	70	13057	0.2	-0.18350205198566105
ENSG00000125741	PPP5D1_238_TSS_pos_ctrl	Targeting	38	6369	0.2	0.2967825060358096
ENSG00000129472	CHD8_72_Flashfry_promoter	Targeting	10	2075	0.2	-0.5686200137467834
ENSG00000131236	chr1.5287_399_Gasperini_NTC	Targeting	98	23980	0.2	-0.1369628156423729
ENSG00000145365	ANK2_7_promoter	Targeting	7	1457	0.2	0.7077093237869909
ENSG00000166263	chr17.3823_420_Gasperini_enhancer	Targeting	16	4377	0.2	0.4240070347283176
ENSG00000204228	SYNGAP1_289_promoter	Targeting	53	3132	0.2	0.21967414366708615
ENSG00000092199	CHD8_69_promoter	Targeting	53	32755	0.204	-0.1409308552878601
ENSG00000100241	SHANK3_279_promoter	Targeting	9	1487	0.204	-0.5634875993538877
ENSG00000100425	SHANK3_281_Flashfry_promoter	Targeting	31	2919	0.204	0.3634536902369927
ENSG00000100429	SHANK3_271_promoter	Targeting	26	1874	0.204	0.3986541128843655
ENSG00000156162	chr8.2347_486_Gasperini_enhancer	Targeting	37	3484	0.204	0.2867758648984231
ENSG00000163214	SOS1_286_TSS_pos_ctrl	Targeting	8	3430	0.204	0.6144732320110702
ENSG00000163602	FOXP1_93_promoter	Targeting	117	8906	0.204	0.15470386831399474
ENSG00000164941	CCNE2_55_TSS_pos_ctrl	Targeting	13	6032	0.204	-0.44642153929422745
ENSG00000164944	chr8.2347_485_Gasperini_enhancer	Targeting	14	11524	0.204	0.41553010238131993
ENSG00000167900	chr17.5536_424_Gasperini_NTC	Targeting	95	17485	0.204	-0.1669751292531399
ENSG00000174720	ANK2_18_Flashfry_promoter	Targeting	174	22708	0.204	0.11356426068519543
ENSG00000185386	SHANK3_273_promoter	Targeting	7	450	0.204	0.7145670940825877
ENSG00000204209	SYNGAP1_304_Flashfry_promoter	Targeting	40	14603	0.204	-0.24243872750716688
ENSG00000204231	SYNGAP1_291_promoter	Targeting	10	3848	0.204	-0.5172582361420206
ENSG00000231500	SYNGAP1_294_Flashfry_promoter	Targeting	106	33717	0.204	-0.021219215147451287
ENSG00000231925	SYNGAP1_305_Flashfry_promoter	Targeting	95	10310	0.204	0.21546523016940466
ENSG00000100239	SHANK3_281_Flashfry_promoter	Targeting	74	7629	0.208	0.22201251378523468
ENSG00000119185	chr2.185_434_Gasperini_enhancer	Targeting	23	14179	0.208	0.31533796874672565
ENSG00000155876	chr9.246_488_Gasperini_enhancer	Targeting	9	6239	0.208	0.6895795310126946
ENSG00000163602	FOXP1_176_Flashfry_promoter	Targeting	10	9013	0.208	0.5577913189715749
ENSG00000165782	CHD8_78_promoter	Targeting	11	2879	0.208	-0.47956629458261135
ENSG00000168769	chr4.2386_459_Gasperini_NTC	Targeting	8	2973	0.208	-0.5170850025215383
ENSG00000196628	TCF4_371_Flashfry_promoter	Targeting	46	10083	0.208	0.36379383291345346
ENSG00000204256	SYNGAP1_290_promoter	Targeting	62	23565	0.208	-0.19882226312458084
ENSG00000269293	chr6.1269_469_Gasperini_enhancer	Targeting	48	19282	0.208	0.21521909162139524
ENSG00000068001	RBM6_240_TSS_pos_ctrl	Targeting	19	2178	0.212	0.31227816433227895
ENSG00000079277	RAD54L_239_TSS_pos_ctrl	Targeting	9	7993	0.212	0.5124422176174332
ENSG00000082213	ZFR_394_TSS_pos_ctrl	Targeting	35	5296	0.212	0.31802847881312024
ENSG00000114861	FOXP1_118_promoter	Targeting	84	6656	0.212	0.23511749698435414
ENSG00000114861	FOXP1_127_Flashfry_promoter	Targeting	63	6677	0.212	0.29325825455461696
ENSG00000120942	chr1.1933_397_Gasperini_NTC	Targeting	18	6271	0.212	-0.37391471094976847
ENSG00000120948	chr1.1933_397_Gasperini_NTC	Targeting	64	16222	0.212	0.17454792156318544
ENSG00000137414	chr6.918_481_Gasperini_NTC	Targeting	19	6196	0.212	0.4276813997244655
ENSG00000138658	ANK2_8_promoter	Targeting	42	2461	0.212	0.21661548453375623
ENSG00000145365	ANK2_22_Flashfry_promoter	Targeting	9	1455	0.212	0.6589351916060413
ENSG00000183155	chr1.10703_395_Gasperini_enhancer	Targeting	90	7932	0.212	0.17903351702314563
ENSG00000185130	chr6.1269_471_Gasperini_enhancer	Targeting	10	2218	0.212	0.51045089457913
ENSG00000204267	SYNGAP1_303_Flashfry_promoter	Targeting	16	2316	0.212	0.4909279166333427
ENSG00000114861	FOXP1_161_Flashfry_promoter	Targeting	14	6726	0.216	0.5602693408338426
ENSG00000115464	BCL11A_37_promoter	Targeting	90	13037	0.216	-0.14249446895895979
ENSG00000165819	CHD8_57_promoter	Targeting	16	3330	0.216	0.3803250843717887
ENSG00000174720	ANK2_30_Flashfry_promoter	Targeting	194	22688	0.216	0.11661276929125819
ENSG00000178234	SLC4A2_284_TSS_pos_ctrl	Targeting	46	9296	0.216	0.2480606143508024
ENSG00000180992	chr6.3216_478_Gasperini_enhancer	Targeting	34	28175	0.216	0.09646886315017711
ENSG00000184203	chr3.5817_456_Gasperini_enhancer	Targeting	68	11572	0.216	0.20018477960327297
ENSG00000198355	SHANK3_275_promoter	Targeting	42	7452	0.216	0.28055186533281273
ENSG00000084073	chr1.5287_399_Gasperini_NTC	Targeting	53	9430	0.22	0.20418581180026307
ENSG00000115421	BCL11A_37_promoter	Targeting	23	3801	0.22	-0.303804701465308
ENSG00000137200	chr6.2479_476_Gasperini_enhancer	Targeting	17	8861	0.22	0.30968697607003715
ENSG00000137288	SYNGAP1_302_promoter	Targeting	66	22368	0.22	0.1622703339613355
ENSG00000151726	IRF2_182_TSS_pos_ctrl	Targeting	22	1680	0.22	0.5018254918344911
ENSG00000174749	ANK2_13_Flashfry_promoter	Targeting	71	7412	0.22	0.15661522802208694
ENSG00000182858	SHANK3_271_promoter	Targeting	11	1620	0.22	-0.4436456811602474
ENSG00000223501	SYNGAP1_292_promoter	Targeting	42	4909	0.22	-0.2534462973261866
ENSG00000066136	chr1.5287_399_Gasperini_NTC	Targeting	33	9429	0.224	-0.22857632971231379
ENSG00000073169	SHANK3_261_Flashfry_promoter	Targeting	45	2634	0.224	0.24562563614388377
ENSG00000091947	UBTF_392_TSS_pos_ctrl	Targeting	13	5920	0.224	-0.4148894596959587
ENSG00000092201	CHD8_62_promoter	Targeting	174	23418	0.224	-0.12871461655663619
ENSG00000092201	CHD8_67_promoter	Targeting	312	23280	0.224	-0.08196099849579985
ENSG00000099949	MED15_187_TSS_pos_ctrl	Targeting	13	4622	0.224	0.44047995986463295
ENSG00000100239	SHANK3_265_Flashfry_promoter	Targeting	67	7636	0.224	0.202854223706866
ENSG00000100426	SHANK3_261_Flashfry_promoter	Targeting	54	3245	0.224	0.21329826850440625
ENSG00000100823	CHD8_80_promoter	Targeting	220	21868	0.224	-0.09410566199852416
ENSG00000112473	SYNGAP1_294_Flashfry_promoter	Targeting	63	18147	0.224	0.1644016703683343
ENSG00000112473	SYNGAP1_297_Flashfry_promoter	Targeting	226	17984	0.224	0.14088103603475222
ENSG00000129538	CHD8_61_promoter	Targeting	13	1869	0.224	-0.4551045773493265
ENSG00000147604	TCF4_370_Flashfry_promoter	Targeting	264	33549	0.224	0.0309314348232288
ENSG00000162927	BCL11A_42_Flashfry_promoter	Targeting	16	1655	0.224	0.4367617422337844
ENSG00000162928	BCL11A_52_promoter	Targeting	34	4178	0.224	0.28383704772357454
ENSG00000164024	chr4.2290_458_Gasperini_enhancer	Targeting	25	15090	0.224	0.27760402284058877
ENSG00000204267	SYNGAP1_308_Flashfry_promoter	Targeting	24	2308	0.224	-0.3500970532953569
ENSG00000066136	chr1.5287_400_Gasperini_NTC	Targeting	18	9444	0.228	-0.3729565441963052
ENSG00000100319	chr22.1257_441_Gasperini_enhancer	Targeting	27	3732	0.228	-0.27963667779883394
ENSG00000128283	chr22.1857_443_Gasperini_NTC	Targeting	10	6870	0.228	0.4848710263771183
ENSG00000129472	CHD8_71_Flashfry_promoter	Targeting	9	2076	0.228	-0.5964029501763322
ENSG00000129538	CHD8_80_promoter	Targeting	27	1855	0.228	0.3746098158180411
ENSG00000130830	chrX.2694_497_Gasperini_NTC	Targeting	262	24748	0.228	0.034364116152550306
ENSG00000149782	EHD1_85_TSS_pos_ctrl	Targeting	14	1946	0.228	0.44653738826135525
ENSG00000165819	CHD8_72_Flashfry_promoter	Targeting	31	3315	0.228	0.28650716020470535
ENSG00000173113	EHD1_85_TSS_pos_ctrl	Targeting	113	28578	0.228	0.06560416228061383
ENSG00000186577	SYNGAP1_293_promoter	Targeting	82	6018	0.228	-0.15043646280267264
ENSG00000196628	TCF4_389_Flashfry_promoter	Targeting	34	10095	0.228	0.4603022337374807
ENSG00000196998	HDAC6_181_TSS_pos_ctrl	Targeting	19	6843	0.228	0.2893265391291624
ENSG00000004961	FOXP1_146_Flashfry_promoter	Targeting	10	15215	0.232	-0.387458239575582
ENSG00000014216	EHD1_85_TSS_pos_ctrl	Targeting	44	10223	0.232	-0.19391245538359247
ENSG00000025770	SHANK3_268_Flashfry_promoter	Targeting	35	5572	0.232	-0.2586669487257631
ENSG00000068323	HDAC6_181_TSS_pos_ctrl	Targeting	8	3395	0.232	-0.5034121068506492
ENSG00000082898	BCL11A_33_promoter	Targeting	110	24684	0.232	-0.1170818376047672
ENSG00000136560	TBR1_318_Flashfry_promoter	Targeting	26	10103	0.232	0.33741511113557343
ENSG00000144426	chr2.6210_437_Gasperini_NTC	Targeting	14	6600	0.232	0.38894610886331193
ENSG00000147155	HDAC6_181_TSS_pos_ctrl	Targeting	70	24000	0.232	-0.12785698483962182
ENSG00000170604	PPP5D1_238_TSS_pos_ctrl	Targeting	7	1805	0.232	-0.39194819544016646
ENSG00000198832	SLC35E4_283_TSS_pos_ctrl	Targeting	40	3867	0.232	0.37667316888639624
ENSG00000240849	chr20.2382_440_Gasperini_NTC	Targeting	9	5797	0.232	0.5156280809192484
ENSG00000089685	chr17.5435_421_Gasperini_enhancer	Targeting	73	21537	0.236	-0.09768331850722117
ENSG00000111530	DYRK2_84_TSS_pos_ctrl	Targeting	17	12397	0.236	-0.44950606941015114
ENSG00000112511	SYNGAP1_301_promoter	Targeting	54	3913	0.236	-0.14726721668453724
ENSG00000141524	chr17.5435_421_Gasperini_enhancer	Targeting	43	12633	0.236	-0.2262480351629862
ENSG00000141582	chr17.5545_425_Gasperini_NTC	Targeting	52	7099	0.236	-0.18162619281097592
ENSG00000162927	BCL11A_47_Flashfry_promoter	Targeting	11	1660	0.236	0.4850186142234758
ENSG00000163214	SOS1_285_TSS_pos_ctrl	Targeting	22	3416	0.236	0.3901671925998591
ENSG00000163602	FOXP1_107_promoter	Targeting	130	8893	0.236	-0.1532184649456605
ENSG00000184164	SHANK3_273_promoter	Targeting	30	4458	0.236	-0.3070940932992263
ENSG00000198805	CHD8_59_promoter	Targeting	65	11440	0.236	0.19319089367581732
ENSG00000213923	chr22.1857_443_Gasperini_NTC	Targeting	7	4845	0.236	0.5961577692749642
ENSG00000073331	ANK2_10_promoter	Targeting	9	520	0.24	0.6556931746389321
ENSG00000092201	CHD8_71_Flashfry_promoter	Targeting	145	23447	0.24	-0.13620951889658217
ENSG00000100426	SHANK3_270_promoter	Targeting	47	3252	0.24	0.2424876286401485
ENSG00000100823	CHD8_73_Flashfry_promoter	Targeting	336	21752	0.24	-0.07281296495240608
ENSG00000137288	SYNGAP1_293_promoter	Targeting	303	22131	0.24	0.04249169225174043
ENSG00000146109	chr6.1134_467_Gasperini_enhancer	Targeting	19	13780	0.24	0.34119431211922724
ENSG00000147403	chrX.2694_497_Gasperini_NTC	Targeting	329	33494	0.24	0.007661386328343234
ENSG00000162927	BCL11A_45_Flashfry_promoter	Targeting	14	1657	0.24	0.43556377251373846
ENSG00000177051	PPP5D1_238_TSS_pos_ctrl	Targeting	13	2203	0.24	0.4681017670444474
ENSG00000196396	chr20.2382_439_Gasperini_NTC	Targeting	59	13973	0.24	-0.18045262869902357
ENSG00000196628	TCF4_350_Flashfry_promoter	Targeting	123	10006	0.24	0.2381689239873509
ENSG00000204256	SYNGAP1_308_Flashfry_promoter	Targeting	268	23359	0.24	0.1055950121162949
ENSG00000068438	HDAC6_181_TSS_pos_ctrl	Targeting	28	7884	0.244	0.21911755717823334
ENSG00000106290	GNB2_180_TSS_pos_ctrl	Targeting	51	8171	0.244	-0.1945538754890288
ENSG00000162928	BCL11A_36_promoter	Targeting	29	4183	0.244	-0.3250607312793825
ENSG00000163961	chr3.5817_456_Gasperini_enhancer	Targeting	42	9046	0.244	-0.18497961581159772
ENSG00000174720	ANK2_14_Flashfry_promoter	Targeting	132	22750	0.244	-0.08619255020816546
ENSG00000184117	chr22.1257_441_Gasperini_enhancer	Targeting	23	3642	0.244	-0.29198501082534056
ENSG00000198355	SHANK3_272_promoter	Targeting	52	7442	0.244	-0.18575646504148202
ENSG00000100239	SHANK3_268_Flashfry_promoter	Targeting	46	7657	0.248	-0.21564455666916849
ENSG00000100266	BIK_53_TSS_pos_ctrl	Targeting	8	5359	0.248	-0.5854841642350226
ENSG00000100425	SHANK3_261_Flashfry_promoter	Targeting	50	2900	0.248	0.25819330492129167
ENSG00000117000	chr1.5287_400_Gasperini_NTC	Targeting	16	10081	0.248	-0.2790958739917775
ENSG00000128165	SHANK3_268_Flashfry_promoter	Targeting	8	765	0.248	0.6285553270178985
ENSG00000161904	SYNGAP1_306_Flashfry_promoter	Targeting	7	3415	0.248	-0.6640860039911418
ENSG00000162929	BCL11A_48_Flashfry_promoter	Targeting	16	2033	0.248	0.4533503756939994
ENSG00000182165	TCF4_339_Flashfry_promoter	Targeting	13	2424	0.248	0.49179219650575723
ENSG00000223501	SYNGAP1_304_Flashfry_promoter	Targeting	23	4928	0.248	0.36355606329927337
ENSG00000100241	SHANK3_272_promoter	Targeting	18	1478	0.252	0.35946258902824946
ENSG00000100425	SHANK3_269_Flashfry_promoter	Targeting	12	2938	0.252	-0.387872563405534
ENSG00000128165	SHANK3_277_promoter	Targeting	7	766	0.252	0.6065532040921191
ENSG00000163870	chr3.3679_450_Gasperini_enhancer	Targeting	7	2115	0.252	0.5951528205134999
ENSG00000165795	CHD8_60_promoter	Targeting	81	5035	0.252	0.12860052922932796
ENSG00000165795	CHD8_72_Flashfry_promoter	Targeting	32	5084	0.252	-0.3356898588986126
ENSG00000196628	TCF4_336_Flashfry_promoter	Targeting	93	10036	0.252	-0.11534850217111248
ENSG00000196628	TCF4_362_Flashfry_promoter	Targeting	66	10063	0.252	0.28361245213851505
ENSG00000197283	SYNGAP1_305_Flashfry_promoter	Targeting	8	1229	0.252	-0.5192382082463061
ENSG00000198355	SHANK3_270_promoter	Targeting	91	7403	0.252	-0.1639202568679874
ENSG00000282988	chr6.1134_468_Gasperini_enhancer	Targeting	31	7030	0.252	0.23016262120905528
ENSG00000055118	SLC4A2_284_TSS_pos_ctrl	Targeting	101	20625	0.256	-0.18284339954357498
ENSG00000089818	chr6.2134_474_Gasperini_NTC	Targeting	11	3135	0.256	0.46286105627748153
ENSG00000089818	chr6.2134_474_Gasperini_NTC	Targeting	11	3135	0.256	0.46286105627748153
ENSG00000100216	chr22.1857_444_Gasperini_NTC	Targeting	9	20251	0.256	0.3226947214234872
ENSG00000100241	SHANK3_261_Flashfry_promoter	Targeting	19	1477	0.256	-0.4101270417762688
ENSG00000100325	chr22.1257_442_Gasperini_enhancer	Targeting	15	4746	0.256	-0.3931379002412898
ENSG00000100426	SHANK3_263_Flashfry_promoter	Targeting	7	3292	0.256	-0.5858324708249367
ENSG00000138660	ANK2_14_Flashfry_promoter	Targeting	14	3135	0.256	-0.45073107750047914
ENSG00000165804	CHD8_74_Flashfry_promoter	Targeting	13	574	0.256	0.4389225771614589
ENSG00000169515	PPP5D1_238_TSS_pos_ctrl	Targeting	10	2947	0.256	-0.49865174513248123
ENSG00000174720	ANK2_26_Flashfry_promoter	Targeting	86	22796	0.256	-0.1108558913022466
ENSG00000196628	TCF4_383_Flashfry_promoter	Targeting	55	10074	0.256	0.2325331048601197
ENSG00000108669	chr17.5536_424_Gasperini_NTC	Targeting	32	5564	0.26	0.3074907369785733
ENSG00000109771	IRF2_182_TSS_pos_ctrl	Targeting	8	585	0.26	0.6132390170412716
ENSG00000114861	FOXP1_95_promoter	Targeting	59	6681	0.26	0.2172208962104225
ENSG00000123607	SCN2A_256_Flashfry_promoter	Targeting	14	3543	0.26	0.47132189851893846
ENSG00000136560	TBR1_321_Flashfry_promoter	Targeting	99	10030	0.26	0.146885888045714
ENSG00000141570	chr17.5536_423_Gasperini_NTC	Targeting	17	1721	0.26	0.29637333090245965
ENSG00000165782	CHD8_61_promoter	Targeting	16	2874	0.26	-0.35439287326388413
ENSG00000174720	ANK2_2_promoter	Targeting	285	22597	0.26	-0.046826041733923185
ENSG00000183763	RBM6_240_TSS_pos_ctrl	Targeting	20	1998	0.26	0.3842937251392571
ENSG00000204256	SYNGAP1_291_promoter	Targeting	92	23535	0.26	0.13417750926381278
ENSG00000205559	SHANK3_278_promoter	Targeting	8	328	0.26	0.5861546842468499
ENSG00000235863	SYNGAP1_295_Flashfry_promoter	Targeting	12	300	0.26	0.5770838374004068
ENSG00000070961	chr12.2823_413_Gasperini_NTC	Targeting	68	12995	0.264	0.16467743648071576
ENSG00000073169	SHANK3_279_promoter	Targeting	27	2652	0.264	0.3311583150227526
ENSG00000079974	SHANK3_270_promoter	Targeting	13	740	0.264	0.5504689838319239
ENSG00000100029	chr22.1257_441_Gasperini_enhancer	Targeting	85	10356	0.264	-0.17614183738843692
ENSG00000100429	SHANK3_274_promoter	Targeting	38	1862	0.264	0.2714838835665252
ENSG00000108960	chr17.3823_419_Gasperini_enhancer	Targeting	9	1699	0.264	0.6184512621976328
ENSG00000112473	SYNGAP1_293_promoter	Targeting	223	17987	0.264	-0.03757778856870264
ENSG00000114861	FOXP1_100_promoter	Targeting	52	6688	0.264	0.2835199309573848
ENSG00000120742	chr3.4443_454_Gasperini_enhancer	Targeting	105	27859	0.264	0.12756002304875858
ENSG00000123607	SCN2A_250_Flashfry_promoter	Targeting	8	3549	0.264	-0.5738349114806125
ENSG00000124635	chr6.1134_467_Gasperini_enhancer	Targeting	23	19089	0.264	0.33989101854680004
ENSG00000125743	PPP5D1_238_TSS_pos_ctrl	Targeting	145	32922	0.264	-0.08853967621982273
ENSG00000145365	ANK2_4_promoter	Targeting	15	1449	0.264	-0.35016161460866524
ENSG00000162927	BCL11A_34_promoter	Targeting	11	1660	0.264	0.40289123679787986
ENSG00000163602	FOXP1_119_Flashfry_promoter	Targeting	85	8938	0.264	0.15620148556250335
ENSG00000165821	CHD8_71_Flashfry_promoter	Targeting	12	2223	0.264	-0.43621695025616924
ENSG00000196576	SHANK3_269_Flashfry_promoter	Targeting	16	2130	0.264	0.38804347724374155
ENSG00000196576	SHANK3_276_promoter	Targeting	12	2134	0.264	0.4571301207393228
ENSG00000196821	chr6.2134_473_Gasperini_NTC	Targeting	34	8468	0.264	-0.3036572009496967
ENSG00000204227	SYNGAP1_299_Flashfry_promoter	Targeting	51	7059	0.264	0.21115196941169212
ENSG00000043514	chr1.5287_399_Gasperini_NTC	Targeting	47	10073	0.268	-0.22474652264004824
ENSG00000108439	chr17.3223_417_Gasperini_NTC	Targeting	9	3954	0.268	-0.5782522025134393
ENSG00000138660	ANK2_28_Flashfry_promoter	Targeting	13	3136	0.268	0.3799895963750246
ENSG00000163602	FOXP1_98_promoter	Targeting	35	8988	0.268	0.22937341682819312
ENSG00000165821	CHD8_66_promoter	Targeting	10	2225	0.268	-0.4896301944300028
ENSG00000188010	SOS1_286_TSS_pos_ctrl	Targeting	10	7405	0.268	-0.5370189473026341
ENSG00000196576	SHANK3_266_Flashfry_promoter	Targeting	10	2136	0.268	-0.5105284021812104
ENSG00000196576	SHANK3_275_promoter	Targeting	7	2139	0.268	-0.6415701781192817
ENSG00000082898	BCL11A_32_promoter	Targeting	134	24660	0.272	-0.08639340339370716
ENSG00000089685	chr17.5545_425_Gasperini_NTC	Targeting	155	21455	0.272	0.07781100608616998
ENSG00000096433	SYNGAP1_297_Flashfry_promoter	Targeting	33	2351	0.272	0.24361736599038553
ENSG00000115233	TBR1_325_promoter	Targeting	139	32282	0.272	0.04062728640076685
ENSG00000136448	UBTF_392_TSS_pos_ctrl	Targeting	80	32400	0.272	0.09049424818515028
ENSG00000161813	chr12.1559_412_Gasperini_enhancer	Targeting	52	13509	0.272	-0.20388882994112367
ENSG00000048471	chr16.1337_415_Gasperini_enhancer	Targeting	11	2203	0.276	0.5058169611655132
ENSG00000055483	chr17.5435_421_Gasperini_enhancer	Targeting	39	9255	0.276	0.22500426767019377
ENSG00000073169	SHANK3_278_promoter	Targeting	34	2645	0.276	-0.2614993647053834
ENSG00000092199	CHD8_73_Flashfry_promoter	Targeting	484	32324	0.276	-0.07993670476880466
ENSG00000096433	SYNGAP1_303_Flashfry_promoter	Targeting	8	2376	0.276	-0.6007784619409491
ENSG00000114861	FOXP1_138_Flashfry_promoter	Targeting	51	6689	0.276	-0.16680647380614078
ENSG00000116670	chr1.1933_397_Gasperini_NTC	Targeting	83	21983	0.276	0.13238183237728962
ENSG00000134375	chr1.10703_396_Gasperini_enhancer	Targeting	21	25546	0.276	-0.24013636473863198
ENSG00000145365	ANK2_9_promoter	Targeting	27	1437	0.276	0.3507458605800551
ENSG00000167280	chr17.5536_423_Gasperini_NTC	Targeting	9	1548	0.276	-0.5006756825756833
ENSG00000167553	chr12.1559_411_Gasperini_enhancer	Targeting	72	32813	0.276	-0.09953944853255914
ENSG00000198805	CHD8_74_Flashfry_promoter	Targeting	192	11313	0.276	-0.1021888787376859
ENSG00000204220	SYNGAP1_293_promoter	Targeting	312	23537	0.276	-0.09281544750711779
ENSG00000204227	SYNGAP1_302_promoter	Targeting	16	7094	0.276	-0.3732183686553301
ENSG00000231500	SYNGAP1_293_promoter	Targeting	419	33404	0.276	0.0043235322046006885
ENSG00000231925	SYNGAP1_307_Flashfry_promoter	Targeting	120	10285	0.276	0.17907492212956488
ENSG00000092203	CHD8_64_promoter	Targeting	75	9332	0.28	-0.1359339094115346
ENSG00000157741	ZC3HAV1_393_TSS_pos_ctrl	Targeting	55	10478	0.28	0.24458087701226994
ENSG00000165801	CHD8_74_Flashfry_promoter	Targeting	12	425	0.28	0.45451995156862157
ENSG00000165801	CHD8_81_promoter	Targeting	10	427	0.28	0.2970185153608371
ENSG00000165804	CHD8_72_Flashfry_promoter	Targeting	7	580	0.28	0.5641931779422968
ENSG00000182858	SHANK3_277_promoter	Targeting	16	1615	0.28	0.4971684156642735
ENSG00000184164	SHANK3_265_Flashfry_promoter	Targeting	32	4456	0.28	-0.2703364975160891
ENSG00000197283	SYNGAP1_308_Flashfry_promoter	Targeting	21	1216	0.28	0.3786953707569607
ENSG00000204267	SYNGAP1_300_promoter	Targeting	10	2322	0.28	0.48434920949276306
ENSG00000237649	SYNGAP1_299_Flashfry_promoter	Targeting	80	12369	0.28	0.14410125198053114
ENSG00000275221	chr6.1269_471_Gasperini_enhancer	Targeting	16	3919	0.28	0.34060087315342
ENSG00000275713	chr6.1134_468_Gasperini_enhancer	Targeting	11	2081	0.28	0.40801665453959224
ENSG00000115421	BCL11A_33_promoter	Targeting	21	3803	0.284	0.314955803996535
ENSG00000128165	SHANK3_274_promoter	Targeting	7	766	0.284	-0.5991501680453419
ENSG00000137409	chr6.2479_475_Gasperini_enhancer	Targeting	159	21406	0.284	0.10756986273956992
ENSG00000242114	chr22.1257_441_Gasperini_enhancer	Targeting	12	1252	0.284	0.3359964825568742
ENSG00000100823	CHD8_62_promoter	Targeting	173	21915	0.288	0.09306984574594662
ENSG00000101986	chrX.2694_497_Gasperini_NTC	Targeting	17	1022	0.288	0.5081501737402547
ENSG00000105402	PPP5D1_238_TSS_pos_ctrl	Targeting	49	12169	0.288	-0.20556583101861825
ENSG00000106366	GNB2_180_TSS_pos_ctrl	Targeting	12	1815	0.288	-0.42301861073361513
ENSG00000114631	chr3.3679_449_Gasperini_enhancer	Targeting	13	2654	0.288	-0.4316192675790078
ENSG00000136560	TBR1_316_Flashfry_promoter	Targeting	79	10050	0.288	0.14873183129849954
ENSG00000158406	chr6.1134_467_Gasperini_enhancer	Targeting	12	9301	0.288	0.4101634783291954
ENSG00000171302	chr17.5435_421_Gasperini_enhancer	Targeting	22	5003	0.288	0.2857340891610325
ENSG00000175606	TCF4_370_Flashfry_promoter	Targeting	99	12302	0.288	-0.1331527624344082
ENSG00000188130	SHANK3_278_promoter	Targeting	44	3333	0.288	-0.2555811272047346
ENSG00000198937	chr6.2479_475_Gasperini_enhancer	Targeting	63	9833	0.288	-0.15668777223606067
ENSG00000242086	chr3.5817_456_Gasperini_enhancer	Targeting	80	15488	0.288	-0.1518736854544016
ENSG00000030110	SYNGAP1_292_promoter	Targeting	35	3911	0.292	-0.2893088349518287
ENSG00000073008	chr19.4589_427_Gasperini_enhancer	Targeting	7	731	0.292	0.5672103828204609
ENSG00000095787	chr10.1030_404_Gasperini_NTC	Targeting	21	17905	0.292	0.26455788967122756
ENSG00000096433	SYNGAP1_296_Flashfry_promoter	Targeting	14	2370	0.292	0.4034863885892417
ENSG00000100258	SHANK3_263_Flashfry_promoter	Targeting	11	2531	0.292	0.4135489181514984
ENSG00000114861	FOXP1_121_Flashfry_promoter	Targeting	33	6707	0.292	0.3083127035041955
ENSG00000124614	SYNGAP1_299_Flashfry_promoter	Targeting	187	32874	0.292	-0.04231472641417389
ENSG00000139644	chr12.1559_411_Gasperini_enhancer	Targeting	67	31365	0.292	0.1014483013087768
ENSG00000149792	EHD1_85_TSS_pos_ctrl	Targeting	42	9189	0.292	0.21598632314432598
ENSG00000162928	BCL11A_48_Flashfry_promoter	Targeting	21	4191	0.292	-0.3469101577656839
ENSG00000165819	CHD8_73_Flashfry_promoter	Targeting	73	3273	0.292	0.17218279776336454
ENSG00000173517	FOXP1_105_promoter	Targeting	8	3560	0.292	-0.5731709649404273
ENSG00000181788	chr3.4443_454_Gasperini_enhancer	Targeting	25	5230	0.292	0.2775157246743034
ENSG00000223501	SYNGAP1_308_Flashfry_promoter	Targeting	58	4893	0.292	-0.20003523708957438
ENSG00000237441	SYNGAP1_308_Flashfry_promoter	Targeting	21	1957	0.292	-0.33163198776201597
ENSG00000240682	chr3.3679_449_Gasperini_enhancer	Targeting	46	9009	0.292	-0.15351851738720224
ENSG00000030110	chr6.2134_473_Gasperini_NTC	Targeting	23	3923	0.296	0.2906854774399439
ENSG00000040341	TCF4_370_Flashfry_promoter	Targeting	65	8265	0.296	-0.14134223564064752
ENSG00000065060	chr6.2134_474_Gasperini_NTC	Targeting	11	6000	0.296	-0.42771341144712327
ENSG00000100241	SHANK3_275_promoter	Targeting	10	1486	0.296	0.46078099216970614
ENSG00000112511	SYNGAP1_298_Flashfry_promoter	Targeting	40	3927	0.296	0.2719239778403275
ENSG00000115421	BCL11A_39_Flashfry_promoter	Targeting	222	3602	0.296	-0.021566475366930682
ENSG00000129472	CHD8_82_promoter	Targeting	8	2077	0.296	0.46835723112368477
ENSG00000137288	chr6.2134_473_Gasperini_NTC	Targeting	103	22331	0.296	0.08587439557424925
ENSG00000141524	chr17.5536_424_Gasperini_NTC	Targeting	80	12596	0.296	0.10972427581706651
ENSG00000162927	BCL11A_43_Flashfry_promoter	Targeting	8	1663	0.296	0.49383865333284716
ENSG00000165821	CHD8_72_Flashfry_promoter	Targeting	21	2214	0.296	0.2915092131391077
ENSG00000196628	TCF4_369_Flashfry_promoter	Targeting	38	10091	0.296	0.3452271910918241
ENSG00000204231	SYNGAP1_295_Flashfry_promoter	Targeting	137	3721	0.296	0.1632637036110074
ENSG00000011566	chr2.1584_432_Gasperini_NTC	Targeting	11	2286	0.3	-0.4937445366929789
ENSG00000030110	SYNGAP1_291_promoter	Targeting	21	3925	0.3	0.3240595953558496
ENSG00000073111	chr3.3679_450_Gasperini_enhancer	Targeting	19	10160	0.3	-0.39351709277770874
ENSG00000078687	chr17.5435_421_Gasperini_enhancer	Targeting	8	2928	0.3	-0.5007181143461659
ENSG00000115421	BCL11A_36_promoter	Targeting	35	3789	0.3	0.2708258148143039
ENSG00000138660	ANK2_20_Flashfry_promoter	Targeting	17	3132	0.3	0.350503277352606
ENSG00000138785	chr4.2386_459_Gasperini_NTC	Targeting	21	6638	0.3	-0.33042348051717063
ENSG00000156787	FAM91A1_87_TSS_pos_ctrl	Targeting	8	3858	0.3	0.4535112047974734
ENSG00000162927	BCL11A_40_promoter	Targeting	29	1642	0.3	0.2822125382727356
ENSG00000165792	CHD8_74_Flashfry_promoter	Targeting	109	6293	0.3	-0.14911243676209418
ENSG00000165792	CHD8_76_Flashfry_promoter	Targeting	61	6341	0.3	0.15206628060168126
ENSG00000171302	chr17.5545_425_Gasperini_NTC	Targeting	46	4979	0.3	0.22168206572063376
ENSG00000174720	ANK2_13_Flashfry_promoter	Targeting	159	22723	0.3	0.11390951402188793
ENSG00000186834	UBTF_392_TSS_pos_ctrl	Targeting	21	8879	0.3	-0.3311041064458933
ENSG00000204228	SYNGAP1_304_Flashfry_promoter	Targeting	8	3177	0.3	-0.4740312579133015
ENSG00000236104	chr6.2134_473_Gasperini_NTC	Targeting	10	1444	0.3	0.5431171563136785
ENSG00000071553	chrX.2694_498_Gasperini_NTC	Targeting	25	10291	0.304	0.254717144073767
ENSG00000092199	CHD8_57_promoter	Targeting	101	32707	0.304	-0.10284123334237272
ENSG00000096080	chr6.3216_478_Gasperini_enhancer	Targeting	20	13492	0.304	0.191659810683247
ENSG00000137414	chr6.918_482_Gasperini_NTC	Targeting	26	6189	0.304	0.30152491560542916
ENSG00000141582	chr17.5536_423_Gasperini_NTC	Targeting	61	7090	0.304	0.2157650352299436
ENSG00000166510	TCF4_329_promoter	Targeting	7	495	0.304	0.4287196278332317
ENSG00000172216	chr20.2382_439_Gasperini_NTC	Targeting	59	14391	0.304	-0.18396348621897984
ENSG00000174749	ANK2_20_Flashfry_promoter	Targeting	33	7450	0.304	0.15769425235043544
ENSG00000182858	SHANK3_275_promoter	Targeting	11	1620	0.304	0.5269896110410484
ENSG00000196576	SHANK3_278_promoter	Targeting	37	2109	0.304	0.22642959027020426
ENSG00000204209	SYNGAP1_305_Flashfry_promoter	Targeting	137	14506	0.304	0.1252586407538988
ENSG00000204267	SYNGAP1_296_Flashfry_promoter	Targeting	14	2318	0.304	0.41847539659509003
ENSG00000237649	SYNGAP1_308_Flashfry_promoter	Targeting	155	12294	0.304	-0.0958871123363545
ENSG00000100258	SHANK3_277_promoter	Targeting	24	2518	0.308	0.29747917288115433
ENSG00000114861	FOXP1_111_promoter	Targeting	59	6681	0.308	0.2354760893686687
ENSG00000124614	SYNGAP1_308_Flashfry_promoter	Targeting	364	32697	0.308	-0.029842310340455924
ENSG00000165156	FAM91A1_87_TSS_pos_ctrl	Targeting	18	12671	0.308	-0.37831917307066576
ENSG00000165782	CHD8_72_Flashfry_promoter	Targeting	18	2872	0.308	-0.26274610504961915
ENSG00000165801	CHD8_73_Flashfry_promoter	Targeting	10	427	0.308	0.41841321707302814
ENSG00000196576	SHANK3_279_promoter	Targeting	14	2132	0.308	-0.41649064660613355
ENSG00000204209	SYNGAP1_307_Flashfry_promoter	Targeting	145	14498	0.308	-0.08663400309413244
ENSG00000205593	SHANK3_272_promoter	Targeting	9	767	0.308	0.42774737197643997
ENSG00000011021	chr1.1933_398_Gasperini_NTC	Targeting	9	2078	0.312	-0.47721527543246367
ENSG00000092199	CHD8_65_promoter	Targeting	97	32711	0.312	-0.09427851432408652
ENSG00000096070	chr6.2479_475_Gasperini_enhancer	Targeting	16	3025	0.312	-0.3828820891350184
ENSG00000100258	SHANK3_262_Flashfry_promoter	Targeting	23	2519	0.312	0.2687494885797932
ENSG00000100258	SHANK3_274_promoter	Targeting	46	2496	0.312	0.21947586085362136
ENSG00000112511	SYNGAP1_306_Flashfry_promoter	Targeting	15	3952	0.312	0.2687716983461055
ENSG00000129472	CHD8_66_promoter	Targeting	10	2075	0.312	-0.4232036249738309
ENSG00000136560	TBR1_319_Flashfry_promoter	Targeting	34	10095	0.312	0.2327617175656722
ENSG00000143891	SOS1_286_TSS_pos_ctrl	Targeting	12	5742	0.312	0.4141431558549782
ENSG00000165092	chr9.871_489_Gasperini_enhancer	Targeting	7	1114	0.312	0.48135206713211787
ENSG00000165792	CHD8_79_promoter	Targeting	9	6393	0.312	-0.4626082901262967
ENSG00000177646	chr3.3679_449_Gasperini_enhancer	Targeting	23	4306	0.312	-0.2911814750903292
ENSG00000196628	TCF4_335_promoter	Targeting	51	10078	0.312	0.2838091037414322
ENSG00000204227	SYNGAP1_290_promoter	Targeting	26	7084	0.312	0.3119861233204646
ENSG00000227057	SYNGAP1_293_promoter	Targeting	181	13184	0.312	-0.11468297201410083
ENSG00000025708	SHANK3_267_Flashfry_promoter	Targeting	24	2271	0.316	0.26828959396328456
ENSG00000025770	SHANK3_263_Flashfry_promoter	Targeting	23	5584	0.316	0.3209216638997707
ENSG00000092199	CHD8_63_promoter	Targeting	262	32546	0.316	-0.05704668411779634
ENSG00000100241	SHANK3_262_Flashfry_promoter	Targeting	8	1488	0.316	-0.5425815912361314
ENSG00000103342	chr16.1337_416_Gasperini_enhancer	Targeting	26	26086	0.316	0.12882045671963283
ENSG00000112139	chr6.2479_475_Gasperini_enhancer	Targeting	7	1105	0.316	-0.6311147787920843
ENSG00000112473	SYNGAP1_295_Flashfry_promoter	Targeting	576	17634	0.316	0.02419910841659057
ENSG00000135451	chr12.1559_411_Gasperini_enhancer	Targeting	17	7277	0.316	-0.3654611589186947
ENSG00000136560	TBR1_309_promoter	Targeting	77	10052	0.316	0.15414963588580766
ENSG00000145365	ANK2_30_Flashfry_promoter	Targeting	8	1456	0.316	-0.4914874242606624
ENSG00000165782	CHD8_76_Flashfry_promoter	Targeting	29	2861	0.316	0.3099228819791797
ENSG00000166260	chr17.3823_420_Gasperini_enhancer	Targeting	28	8370	0.316	0.3002402156873465
ENSG00000180573	chr6.1134_468_Gasperini_enhancer	Targeting	94	23551	0.316	0.07819113601023742
ENSG00000184640	chr17.5435_421_Gasperini_enhancer	Targeting	34	8679	0.316	0.22469119988113095
ENSG00000185432	chr12.1559_411_Gasperini_enhancer	Targeting	8	3978	0.316	-0.44003118783769857
ENSG00000196396	chr20.2382_440_Gasperini_NTC	Targeting	15	14017	0.316	-0.2661795274615538
ENSG00000197275	chr8.2347_486_Gasperini_enhancer	Targeting	21	2033	0.316	0.27317734882307576
ENSG00000204256	SYNGAP1_298_Flashfry_promoter	Targeting	174	23453	0.316	0.11830170743700152
ENSG00000237649	SYNGAP1_305_Flashfry_promoter	Targeting	116	12333	0.316	0.10959829292759349
ENSG00000101945	HDAC6_181_TSS_pos_ctrl	Targeting	12	4607	0.32	-0.3787085514129642
ENSG00000114861	FOXP1_163_Flashfry_promoter	Targeting	28	6712	0.32	0.27097427294634824
ENSG00000158373	chr6.1134_468_Gasperini_enhancer	Targeting	34	8088	0.32	0.25849657861839215
ENSG00000162496	chr1.1933_398_Gasperini_NTC	Targeting	48	7072	0.32	0.22057837436373062
ENSG00000166845	TCF4_384_Flashfry_promoter	Targeting	7	1115	0.32	-0.42033090974612186
ENSG00000170638	SHANK3_267_Flashfry_promoter	Targeting	59	6616	0.32	0.18087648953734292
ENSG00000174749	ANK2_25_Flashfry_promoter	Targeting	31	7452	0.32	-0.279253542843257
ENSG00000025770	SHANK3_272_promoter	Targeting	43	5564	0.324	-0.20357118484528236
ENSG00000138658	ANK2_9_promoter	Targeting	34	2469	0.324	0.18276761019542187
ENSG00000162928	BCL11A_40_promoter	Targeting	59	4153	0.324	0.050182339411275034
ENSG00000165782	CHD8_73_Flashfry_promoter	Targeting	41	2849	0.324	-0.1342689735933731
ENSG00000165804	CHD8_61_promoter	Targeting	8	579	0.324	0.5745541450389187
ENSG00000167900	chr17.5435_421_Gasperini_enhancer	Targeting	69	17511	0.324	0.14796261348445225
ENSG00000223501	SYNGAP1_297_Flashfry_promoter	Targeting	64	4887	0.324	-0.16376768448662204
ENSG00000107372	chr9.871_490_Gasperini_enhancer	Targeting	43	9363	0.328	0.21923978100451014
ENSG00000129538	CHD8_62_promoter	Targeting	18	1864	0.328	0.3573823143064909
ENSG00000151247	chr4.2290_458_Gasperini_enhancer	Targeting	26	19669	0.328	-0.21225261833007092
ENSG00000184164	SHANK3_274_promoter	Targeting	53	4435	0.328	-0.21260465741254908
ENSG00000188130	SHANK3_267_Flashfry_promoter	Targeting	24	3353	0.328	-0.3188807903945907
ENSG00000196628	TCF4_345_Flashfry_promoter	Targeting	30	10099	0.328	0.29050503040779263
ENSG00000237649	SYNGAP1_293_promoter	Targeting	183	12266	0.328	0.11497102217514832
ENSG00000100888	CHD8_70_Flashfry_promoter	Targeting	194	10128	0.332	0.1176710820807414
ENSG00000119787	SOS1_285_TSS_pos_ctrl	Targeting	19	4928	0.332	-0.27956934336754324
ENSG00000129538	CHD8_63_promoter	Targeting	18	1864	0.332	0.3382428081874358
ENSG00000163539	SCN2A_260_promoter	Targeting	14	6018	0.332	-0.41321745830354617
ENSG00000167895	chr17.5536_423_Gasperini_NTC	Targeting	12	1102	0.332	0.3414375012760127
ENSG00000188130	SHANK3_281_Flashfry_promoter	Targeting	36	3341	0.332	0.2173208943105811
ENSG00000196628	TCF4_344_Flashfry_promoter	Targeting	20	10109	0.332	0.4223892989761299
ENSG00000236104	SYNGAP1_296_Flashfry_promoter	Targeting	9	1445	0.332	0.476207685526262
ENSG00000237649	SYNGAP1_294_Flashfry_promoter	Targeting	51	12398	0.332	0.19722014933513693
ENSG00000003756	RBM6_240_TSS_pos_ctrl	Targeting	70	9895	0.336	-0.16145088268051544
ENSG00000114861	FOXP1_132_Flashfry_promoter	Targeting	17	6723	0.336	-0.18129505821922232
ENSG00000149806	EHD1_85_TSS_pos_ctrl	Targeting	128	33685	0.336	0.03238687897089232
ENSG00000163602	FOXP1_177_Flashfry_promoter	Targeting	15	9008	0.336	0.28024006526810785
ENSG00000172339	chr1.7358_401_Gasperini_enhancer	Targeting	14	2773	0.336	0.3813923383390425
ENSG00000174720	ANK2_17_Flashfry_promoter	Targeting	87	22795	0.336	0.10342718736503631
ENSG00000180773	chr11.4780_409_Gasperini_NTC	Targeting	7	2821	0.336	-0.5697734225898023
ENSG00000181163	chr5.4349_466_Gasperini_NTC	Targeting	12	33779	0.336	0.13305631956034603
ENSG00000198336	chr17.3223_417_Gasperini_NTC	Targeting	61	19605	0.336	0.14837991080168067
ENSG00000204267	SYNGAP1_307_Flashfry_promoter	Targeting	32	2300	0.336	0.2792080441149869
ENSG00000215012	MED15_187_TSS_pos_ctrl	Targeting	12	7217	0.336	-0.2736204395065134
ENSG00000240682	chr3.3679_450_Gasperini_enhancer	Targeting	20	9035	0.336	0.27063086695025684
ENSG00000004897	chr17.3223_417_Gasperini_NTC	Targeting	37	11391	0.34	0.18975483731121234
ENSG00000073169	SHANK3_269_Flashfry_promoter	Targeting	18	2661	0.34	0.3143535327533935
ENSG00000088356	DNMT3B_83_TSS_pos_ctrl	Targeting	8	12684	0.34	0.3648189808891488
ENSG00000100429	SHANK3_272_promoter	Targeting	19	1881	0.34	0.278535997309024
ENSG00000101888	chrX.1784_493_Gasperini_NTC	Targeting	10	2358	0.34	0.4237485477891241
ENSG00000105281	PPP5D1_238_TSS_pos_ctrl	Targeting	121	28079	0.34	-0.06927948591836008
ENSG00000106526	SLC4A2_284_TSS_pos_ctrl	Targeting	9	1284	0.34	0.4471208066301742
ENSG00000114388	RBM6_240_TSS_pos_ctrl	Targeting	20	2152	0.34	0.29495312219246506
ENSG00000114861	FOXP1_120_Flashfry_promoter	Targeting	22	6718	0.34	-0.257382120323262
ENSG00000115875	chr2.1528_429_Gasperini_enhancer	Targeting	300	29144	0.34	0.026189670116711472
ENSG00000137288	SYNGAP1_295_Flashfry_promoter	Targeting	773	21661	0.34	0.011561988962971781
ENSG00000165795	CHD8_63_promoter	Targeting	45	5071	0.34	-0.237422435819735
ENSG00000165804	CHD8_73_Flashfry_promoter	Targeting	13	574	0.34	0.4609165499120653
ENSG00000174013	chr3.5817_456_Gasperini_enhancer	Targeting	62	11871	0.34	-0.16528319010378967
ENSG00000196628	TCF4_381_Flashfry_promoter	Targeting	47	10082	0.34	0.3097043927421185
ENSG00000204231	SYNGAP1_306_Flashfry_promoter	Targeting	16	3842	0.34	0.2844069309257331
ENSG00000046651	chrX.232_496_Gasperini_enhancer	Targeting	215	9591	0.344	-0.05305938013339251
ENSG00000079974	SHANK3_273_promoter	Targeting	8	745	0.344	0.593590185809517
ENSG00000100823	CHD8_70_Flashfry_promoter	Targeting	373	21715	0.344	0.05478895226995695
ENSG00000114861	FOXP1_107_promoter	Targeting	116	6624	0.344	0.17134148228084056
ENSG00000162924	BCL11A_43_Flashfry_promoter	Targeting	23	8142	0.344	-0.22050892601034167
ENSG00000162929	BCL11A_47_Flashfry_promoter	Targeting	11	2038	0.344	0.3968404709070743
ENSG00000172738	chr6.2479_475_Gasperini_enhancer	Targeting	10	1745	0.344	-0.40160831029489774
ENSG00000188130	SHANK3_268_Flashfry_promoter	Targeting	31	3346	0.344	0.19378378105521588
ENSG00000196459	chrX.232_496_Gasperini_enhancer	Targeting	87	3696	0.344	0.1420369506576784
ENSG00000204209	SYNGAP1_290_promoter	Targeting	40	14603	0.344	-0.19341144774138208
ENSG00000205593	SHANK3_270_promoter	Targeting	8	768	0.344	-0.49213515921633366
ENSG00000012211	HDAC6_181_TSS_pos_ctrl	Targeting	8	1688	0.348	0.5284078768312144
ENSG00000065154	SCN2A_256_Flashfry_promoter	Targeting	42	16958	0.348	0.18556635847767167
ENSG00000071889	chrX.2694_497_Gasperini_NTC	Targeting	77	6415	0.348	0.16836743232104112
ENSG00000073169	SHANK3_272_promoter	Targeting	28	2651	0.348	0.29615810042616086
ENSG00000100280	chr22.1257_441_Gasperini_enhancer	Targeting	69	8453	0.348	-0.15917361619638326
ENSG00000176531	chr19.4589_427_Gasperini_enhancer	Targeting	9	890	0.348	0.5153239368117495
ENSG00000196576	SHANK3_277_promoter	Targeting	17	2129	0.348	0.2694881959641875
ENSG00000077157	chr1.10703_395_Gasperini_enhancer	Targeting	45	4024	0.352	0.2388274074553256
ENSG00000112511	SYNGAP1_308_Flashfry_promoter	Targeting	52	3915	0.352	0.21688537061426771
ENSG00000114127	chr3.4308_452_Gasperini_NTC	Targeting	7	5865	0.352	0.5723259631971749
ENSG00000129538	CHD8_81_promoter	Targeting	39	1843	0.352	0.2212621247050559
ENSG00000153767	chr3.3352_447_Gasperini_enhancer	Targeting	22	2670	0.352	-0.24831598095798046
ENSG00000157593	chr6.3216_478_Gasperini_enhancer	Targeting	14	7027	0.352	0.35190496239844116
ENSG00000161904	chr6.2134_474_Gasperini_NTC	Targeting	11	3411	0.352	0.37442038861337545
ENSG00000163412	FOXP1_133_Flashfry_promoter	Targeting	19	458	0.352	-0.20869667496435618
ENSG00000168090	GNB2_180_TSS_pos_ctrl	Targeting	169	21805	0.352	0.0740248143022656
ENSG00000173894	chr17.5536_424_Gasperini_NTC	Targeting	13	3015	0.352	-0.4337530216253782
ENSG00000204209	SYNGAP1_300_promoter	Targeting	46	14597	0.352	0.18568921824779028
ENSG00000204256	SYNGAP1_299_Flashfry_promoter	Targeting	132	23495	0.352	-0.07565806443288953
ENSG00000039123	chr5.1314_461_Gasperini_enhancer	Targeting	132	25413	0.356	0.05152859395793696
ENSG00000042753	PPP5D1_238_TSS_pos_ctrl	Targeting	131	28784	0.356	0.07090904203888937
ENSG00000068366	chrX.1784_494_Gasperini_NTC	Targeting	17	7572	0.356	0.3189371426795573
ENSG00000092203	CHD8_60_promoter	Targeting	130	9277	0.356	0.14483638898676676
ENSG00000092203	CHD8_78_promoter	Targeting	56	9351	0.356	0.2024356943726091
ENSG00000100888	CHD8_72_Flashfry_promoter	Targeting	75	10247	0.356	0.1378461797439514
ENSG00000114861	FOXP1_151_Flashfry_promoter	Targeting	26	6714	0.356	0.33691190828679174
ENSG00000137309	SYNGAP1_294_Flashfry_promoter	Targeting	104	33325	0.356	-0.08617700721762933
ENSG00000138660	ANK2_29_Flashfry_promoter	Targeting	26	3123	0.356	0.19284629831428068
ENSG00000163602	FOXP1_121_Flashfry_promoter	Targeting	32	8991	0.356	-0.2502489981332032
ENSG00000165792	CHD8_73_Flashfry_promoter	Targeting	114	6288	0.356	0.08426369589471494
ENSG00000165821	CHD8_76_Flashfry_promoter	Targeting	22	2213	0.356	0.20053394780419787
ENSG00000165821	CHD8_77_Flashfry_promoter	Targeting	23	2212	0.356	0.260441992126486
ENSG00000172534	chrX.2694_498_Gasperini_NTC	Targeting	35	15356	0.356	0.19508164699851385
ENSG00000184076	chr22.1257_442_Gasperini_enhancer	Targeting	112	31358	0.356	0.07249513159774734
ENSG00000198805	CHD8_68_promoter	Targeting	32	11473	0.356	-0.20262088049940408
ENSG00000227057	SYNGAP1_296_Flashfry_promoter	Targeting	67	13298	0.356	0.14277574929445158
ENSG00000228223	chr6.1134_468_Gasperini_enhancer	Targeting	21	6092	0.356	-0.2962223412488223
ENSG00000231500	SYNGAP1_306_Flashfry_promoter	Targeting	99	33724	0.356	0.01865536641393195
ENSG00000270800	SYNGAP1_295_Flashfry_promoter	Targeting	14	622	0.356	-0.4364557185429261
ENSG00000100299	SHANK3_270_promoter	Targeting	9	402	0.36	0.6980768774037678
ENSG00000114861	FOXP1_93_promoter	Targeting	69	6671	0.36	-0.08619033907979468
ENSG00000145362	ANK2_3_promoter	Targeting	8	131	0.36	0.859546063780396
ENSG00000161904	chr6.2134_473_Gasperini_NTC	Targeting	12	3410	0.36	-0.31223775792656294
ENSG00000184164	SHANK3_281_Flashfry_promoter	Targeting	34	4454	0.36	-0.20692272712098125
ENSG00000196411	GNB2_180_TSS_pos_ctrl	Targeting	37	4000	0.36	0.19592660233258963
ENSG00000223501	SYNGAP1_300_promoter	Targeting	19	4932	0.36	0.2729883135239204
ENSG00000272325	SYNGAP1_296_Flashfry_promoter	Targeting	86	18315	0.36	0.0836339078997014
ENSG00000099995	SLC35E4_283_TSS_pos_ctrl	Targeting	111	13680	0.364	0.11139839062108814
ENSG00000108669	chr17.5435_421_Gasperini_enhancer	Targeting	25	5571	0.364	0.27249843322785816
ENSG00000137309	SYNGAP1_293_promoter	Targeting	418	33011	0.364	-0.05228714373081855
ENSG00000147687	FAM91A1_87_TSS_pos_ctrl	Targeting	21	14454	0.364	-0.21896222827661926
ENSG00000155876	chr9.246_487_Gasperini_enhancer	Targeting	30	6218	0.364	-0.2306627776660397
ENSG00000198355	SHANK3_274_promoter	Targeting	119	7375	0.364	0.11515262180801367
ENSG00000233822	chr6.1269_471_Gasperini_enhancer	Targeting	22	10909	0.364	-0.22244873640724294
ENSG00000025708	SHANK3_278_promoter	Targeting	40	2255	0.368	0.16302943833605887
ENSG00000072274	chr3.5817_455_Gasperini_enhancer	Targeting	137	28079	0.368	0.017861449137455576
ENSG00000095787	chr10.1030_403_Gasperini_NTC	Targeting	17	17909	0.368	-0.21656347958649275
ENSG00000100429	SHANK3_265_Flashfry_promoter	Targeting	21	1879	0.368	0.2611321510159521
ENSG00000129472	CHD8_70_Flashfry_promoter	Targeting	31	2054	0.368	-0.20056593975913017
ENSG00000148444	chr10.805_406_Gasperini_NTC	Targeting	38	14147	0.368	-0.1417643018691822
ENSG00000162924	BCL11A_50_Flashfry_promoter	Targeting	31	8134	0.368	-0.21854395386245296
ENSG00000165819	CHD8_66_promoter	Targeting	21	3325	0.368	-0.30897584946218304
ENSG00000166260	chr17.3823_419_Gasperini_enhancer	Targeting	30	8368	0.368	0.20203111885176694
ENSG00000167378	chr19.4589_427_Gasperini_enhancer	Targeting	12	2207	0.368	-0.3178562170961112
ENSG00000196576	SHANK3_271_promoter	Targeting	17	2129	0.368	-0.3449779742398267
ENSG00000196628	TCF4_363_Flashfry_promoter	Targeting	49	10080	0.368	0.269159654486971
ENSG00000198218	RBM6_240_TSS_pos_ctrl	Targeting	47	5833	0.368	0.16824436095544182
ENSG00000204227	SYNGAP1_300_promoter	Targeting	18	7092	0.368	-0.2627341428014802
ENSG00000092199	CHD8_72_Flashfry_promoter	Targeting	227	32581	0.372	0.01682998078347664
ENSG00000100239	SHANK3_280_Flashfry_promoter	Targeting	28	7675	0.372	0.24873798991543095
ENSG00000100425	SHANK3_272_promoter	Targeting	20	2930	0.372	-0.23725407551967992
ENSG00000129472	CHD8_57_promoter	Targeting	9	2076	0.372	0.40832494991654666
ENSG00000165782	CHD8_67_promoter	Targeting	49	2841	0.372	0.24031698740577845
ENSG00000177646	chr3.3679_450_Gasperini_enhancer	Targeting	7	4322	0.372	-0.5375932787857574
ENSG00000178996	chr5.1314_461_Gasperini_enhancer	Targeting	15	1875	0.372	0.3742242857808544
ENSG00000025770	SHANK3_279_promoter	Targeting	40	5567	0.376	-0.17872591041728247
ENSG00000109762	IRF2_182_TSS_pos_ctrl	Targeting	15	1395	0.376	0.32331460091594266
ENSG00000114861	FOXP1_88_promoter	Targeting	12	6728	0.376	0.4234840765944481
ENSG00000137309	SYNGAP1_304_Flashfry_promoter	Targeting	98	33331	0.376	0.027629765855138988
ENSG00000147065	chrX.1291_491_Gasperini_NTC	Targeting	41	26858	0.376	0.11516948462042853
ENSG00000165795	CHD8_57_promoter	Targeting	14	5102	0.376	-0.39313014601555674
ENSG00000165795	CHD8_58_promoter	Targeting	56	5060	0.376	0.14349525547239672
ENSG00000188130	SHANK3_272_promoter	Targeting	36	3341	0.376	0.17805239840241116
ENSG00000204231	SYNGAP1_290_promoter	Targeting	14	3844	0.376	0.3056352463814651
ENSG00000237441	SYNGAP1_303_Flashfry_promoter	Targeting	13	1965	0.376	0.3749632392605933
ENSG00000030110	SYNGAP1_308_Flashfry_promoter	Targeting	52	3894	0.38	0.1568134028703696
ENSG00000100142	chr22.1857_444_Gasperini_NTC	Targeting	12	22262	0.38	0.24701781255725996
ENSG00000100241	SHANK3_273_promoter	Targeting	16	1480	0.38	0.25987717167978897
ENSG00000102119	chrX.2694_497_Gasperini_NTC	Targeting	196	18090	0.38	0.05510124703664919
ENSG00000112473	SYNGAP1_299_Flashfry_promoter	Targeting	96	18114	0.38	-0.061128276961546185
ENSG00000114861	FOXP1_130_Flashfry_promoter	Targeting	44	6696	0.38	-0.08046534619315948
ENSG00000119004	chr2.6210_437_Gasperini_NTC	Targeting	7	4964	0.38	-0.5246627320700075
ENSG00000138495	chr3.3352_447_Gasperini_enhancer	Targeting	221	22079	0.38	0.054118555802471435
ENSG00000151725	IRF2_182_TSS_pos_ctrl	Targeting	164	18914	0.38	0.0318551959094259
ENSG00000162367	RAD54L_239_TSS_pos_ctrl	Targeting	11	8369	0.38	0.5168983709303911
ENSG00000164944	chr8.2347_486_Gasperini_enhancer	Targeting	89	11449	0.38	-0.10654864681477161
ENSG00000171453	chr6.3216_478_Gasperini_enhancer	Targeting	20	9542	0.38	0.23080504346745867
ENSG00000237441	SYNGAP1_295_Flashfry_promoter	Targeting	69	1909	0.38	-0.1285929713253835
ENSG00000082898	BCL11A_38_Flashfry_promoter	Targeting	29	24765	0.384	0.1301280884811541
ENSG00000100425	SHANK3_277_promoter	Targeting	17	2933	0.384	-0.2497639396185094
ENSG00000114861	FOXP1_112_promoter	Targeting	120	6620	0.384	-0.05691788291545441
ENSG00000126903	chrX.2694_498_Gasperini_NTC	Targeting	15	6275	0.384	0.3032510482944115
ENSG00000145990	chr6.702_479_Gasperini_enhancer	Targeting	14	1809	0.384	0.31991927506857376
ENSG00000150867	chr10.858_407_Gasperini_NTC	Targeting	72	9534	0.384	-0.1678551302670499
ENSG00000159111	chr17.3223_417_Gasperini_NTC	Targeting	23	9706	0.384	-0.2276514563673473
ENSG00000165792	CHD8_80_promoter	Targeting	57	6345	0.384	-0.15975706959940172
ENSG00000183741	chr22.1857_443_Gasperini_NTC	Targeting	8	4144	0.384	0.40407909576774026
ENSG00000185798	chr3.5817_455_Gasperini_enhancer	Targeting	12	2580	0.384	-0.19824316574293865
ENSG00000196628	TCF4_355_Flashfry_promoter	Targeting	36	10093	0.384	0.3196028590842638
ENSG00000205593	SHANK3_274_promoter	Targeting	10	766	0.384	-0.31453679129689593
ENSG00000100258	SHANK3_265_Flashfry_promoter	Targeting	26	2516	0.388	0.23744166683951784
ENSG00000100426	SHANK3_282_Flashfry_promoter	Targeting	11	3288	0.388	0.3782748365231825
ENSG00000114861	FOXP1_108_promoter	Targeting	74	6666	0.388	-0.0778889915823262
ENSG00000124444	chr19.4589_427_Gasperini_enhancer	Targeting	26	3486	0.388	0.28028429553362866
ENSG00000133422	chr22.1257_442_Gasperini_enhancer	Targeting	12	3772	0.388	-0.38015556771327663
ENSG00000138658	ANK2_19_Flashfry_promoter	Targeting	10	2493	0.388	0.3368690804028156
ENSG00000150867	chr10.858_408_Gasperini_NTC	Targeting	54	9552	0.388	0.12240729095908898
ENSG00000175054	chr3.4308_451_Gasperini_NTC	Targeting	26	3425	0.388	0.21465442692479053
ENSG00000186577	SYNGAP1_290_promoter	Targeting	19	6081	0.388	0.27062422261053243
ENSG00000196576	SHANK3_272_promoter	Targeting	22	2124	0.388	0.24800973113523916
ENSG00000196628	TCF4_342_Flashfry_promoter	Targeting	69	10060	0.388	0.24645861716976736
ENSG00000204267	SYNGAP1_301_promoter	Targeting	40	2292	0.388	0.1755489762676401
ENSG00000205559	SHANK3_270_promoter	Targeting	7	329	0.388	0.5148651567413731
ENSG00000205593	SHANK3_281_Flashfry_promoter	Targeting	10	766	0.388	0.43713241620380394
ENSG00000237441	SYNGAP1_301_promoter	Targeting	39	1939	0.388	0.20609653860683297
ENSG00000272325	SYNGAP1_292_promoter	Targeting	184	18217	0.388	0.055276616026919176
ENSG00000092094	CHD8_62_promoter	Targeting	60	8712	0.392	-0.17941863623853171
ENSG00000100239	SHANK3_261_Flashfry_promoter	Targeting	100	7603	0.392	-0.09598651287758764
ENSG00000106261	GNB2_180_TSS_pos_ctrl	Targeting	89	12923	0.392	-0.09521660793573972
ENSG00000124635	chr6.1134_468_Gasperini_enhancer	Targeting	73	19039	0.392	0.08854504804959512
ENSG00000126752	HDAC6_181_TSS_pos_ctrl	Targeting	48	15319	0.392	0.20847945545253457
ENSG00000165782	CHD8_70_Flashfry_promoter	Targeting	43	2847	0.392	-0.14269618506703008
ENSG00000165782	CHD8_77_Flashfry_promoter	Targeting	26	2864	0.392	0.2286691672789165
ENSG00000183597	MED15_187_TSS_pos_ctrl	Targeting	11	6717	0.392	-0.34925291123708413
ENSG00000184436	MED15_187_TSS_pos_ctrl	Targeting	41	18528	0.392	0.15470935855100426
ENSG00000189067	chr16.1337_415_Gasperini_enhancer	Targeting	7	3227	0.392	-0.41330299241276736
ENSG00000204220	SYNGAP1_292_promoter	Targeting	240	23609	0.392	0.0346952450953919
ENSG00000223501	SYNGAP1_306_Flashfry_promoter	Targeting	19	4932	0.392	0.28440108073479786
ENSG00000272325	SYNGAP1_307_Flashfry_promoter	Targeting	192	18209	0.392	-0.07863811782848855
ENSG00000082898	BCL11A_42_Flashfry_promoter	Targeting	150	24644	0.396	-0.059368418481378527
ENSG00000100116	chr22.1857_443_Gasperini_NTC	Targeting	13	8296	0.396	0.34123297021897003
ENSG00000100226	chr22.1857_443_Gasperini_NTC	Targeting	7	3774	0.396	0.4818324808745804
ENSG00000115904	chr2.1528_429_Gasperini_enhancer	Targeting	36	3944	0.396	-0.1901766220060659
ENSG00000138658	ANK2_11_Flashfry_promoter	Targeting	20	2483	0.396	0.2266628935210675
ENSG00000147403	chrX.2694_498_Gasperini_NTC	Targeting	63	33760	0.396	-0.014886295861328058
ENSG00000164898	ZC3HAV1_393_TSS_pos_ctrl	Targeting	57	9861	0.396	0.1812801496019978
ENSG00000165819	CHD8_78_promoter	Targeting	23	3323	0.396	0.2035327706112211
ENSG00000173950	chr3.5817_455_Gasperini_enhancer	Targeting	24	3551	0.396	0.23569671483272803
ENSG00000186577	SYNGAP1_305_Flashfry_promoter	Targeting	58	6042	0.396	0.17465851675348398
ENSG00000186577	SYNGAP1_307_Flashfry_promoter	Targeting	70	6030	0.396	0.15899058054070214
ENSG00000188677	BIK_53_TSS_pos_ctrl	Targeting	12	6679	0.396	-0.3244687393731185
ENSG00000204256	SYNGAP1_301_promoter	Targeting	332	23295	0.396	-0.009683680164639386
ENSG00000205593	SHANK3_267_Flashfry_promoter	Targeting	9	767	0.396	0.4184826620810753
ENSG00000025708	SHANK3_270_promoter	Targeting	33	2262	0.4	0.1297607056191259
ENSG00000025770	SHANK3_261_Flashfry_promoter	Targeting	78	5529	0.4	-0.11921258821734693
ENSG00000092201	CHD8_61_promoter	Targeting	206	23386	0.4	0.049036700098795905
ENSG00000112473	SYNGAP1_300_promoter	Targeting	44	18166	0.4	-0.09720303937321595
ENSG00000115464	BCL11A_43_Flashfry_promoter	Targeting	50	13077	0.4	0.15390931494229876
ENSG00000115875	chr2.1528_430_Gasperini_enhancer	Targeting	151	29293	0.4	0.046052278622266574
ENSG00000136770	chr10.805_405_Gasperini_NTC	Targeting	107	21619	0.4	0.0894450631321726
ENSG00000137288	SYNGAP1_298_Flashfry_promoter	Targeting	188	22246	0.4	0.05387867215096309
ENSG00000163602	FOXP1_94_promoter	Targeting	124	8899	0.4	0.0673352945282173
ENSG00000165795	CHD8_65_promoter	Targeting	23	5093	0.4	0.20458629654120264
ENSG00000167552	chr12.1559_411_Gasperini_enhancer	Targeting	24	8013	0.4	0.3744724858307431
ENSG00000180370	chr3.5817_455_Gasperini_enhancer	Targeting	109	22045	0.4	0.0802858002801301
ENSG00000204209	SYNGAP1_301_promoter	Targeting	240	14403	0.4	0.07003279296128057
ENSG00000240849	chr20.2382_439_Gasperini_NTC	Targeting	26	5780	0.4	-0.1975048599098428
ENSG00000000419	chr20.2382_440_Gasperini_NTC	Targeting	23	16281	0.404	0.19891884127457227
ENSG00000079974	SHANK3_278_promoter	Targeting	12	741	0.404	0.3661711151626026
ENSG00000082701	chr3.3352_447_Gasperini_enhancer	Targeting	54	4793	0.404	0.15815364136025423
ENSG00000087077	GNB2_180_TSS_pos_ctrl	Targeting	106	13976	0.404	-0.09531424582717929
ENSG00000112514	SYNGAP1_307_Flashfry_promoter	Targeting	273	26276	0.404	0.041131689923630255
ENSG00000114861	FOXP1_141_Flashfry_promoter	Targeting	62	6678	0.404	0.2040805120542566
ENSG00000116685	chr1.1933_397_Gasperini_NTC	Targeting	32	8555	0.404	0.1401708558811663
ENSG00000140391	FOXP1_105_promoter	Targeting	28	9650	0.404	-0.19520684463833815
ENSG00000159346	chr1.10703_395_Gasperini_enhancer	Targeting	109	12652	0.404	-0.020275697955727034
ENSG00000161904	SYNGAP1_308_Flashfry_promoter	Targeting	44	3378	0.404	0.1805288371136311
ENSG00000163602	FOXP1_90_promoter	Targeting	84	8939	0.404	-0.14017927548376408
ENSG00000165821	CHD8_80_promoter	Targeting	21	2214	0.404	-0.28911127415033544
ENSG00000174720	ANK2_12_Flashfry_promoter	Targeting	102	22780	0.404	0.11183562707568384
ENSG00000204220	SYNGAP1_303_Flashfry_promoter	Targeting	104	23745	0.404	-0.1083071611997719
ENSG00000204256	SYNGAP1_303_Flashfry_promoter	Targeting	100	23527	0.404	-0.07255554468576308
ENSG00000269293	chr6.1269_471_Gasperini_enhancer	Targeting	57	19273	0.404	0.12796174200774246
ENSG00000010803	chr1.5287_399_Gasperini_NTC	Targeting	9	2425	0.408	-0.45871732642070073
ENSG00000030582	UBTF_392_TSS_pos_ctrl	Targeting	16	6652	0.408	-0.19550714281047865
ENSG00000100425	SHANK3_265_Flashfry_promoter	Targeting	21	2929	0.408	-0.19982985518405139
ENSG00000115464	BCL11A_50_Flashfry_promoter	Targeting	66	13061	0.408	0.12955783922357678
ENSG00000129472	CHD8_73_Flashfry_promoter	Targeting	36	2049	0.408	0.2187372527554703
ENSG00000165819	CHD8_77_Flashfry_promoter	Targeting	23	3323	0.408	-0.2751625374830948
ENSG00000231925	SYNGAP1_302_promoter	Targeting	28	10377	0.408	-0.13601282243186352
ENSG00000272325	SYNGAP1_302_promoter	Targeting	45	18356	0.408	-0.11271228493600313
ENSG00000025708	SHANK3_282_Flashfry_promoter	Targeting	8	2287	0.412	0.38154890670587216
ENSG00000073050	chr19.4589_428_Gasperini_enhancer	Targeting	30	4212	0.412	0.22864326243719102
ENSG00000100216	chr22.1857_443_Gasperini_NTC	Targeting	24	20236	0.412	-0.1971079093736988
ENSG00000145365	ANK2_25_Flashfry_promoter	Targeting	9	1455	0.412	0.44509899888956905
ENSG00000162496	chr1.1933_397_Gasperini_NTC	Targeting	28	7092	0.412	0.19134210829894505
ENSG00000162929	BCL11A_36_promoter	Targeting	20	2029	0.412	0.21591118443414015
ENSG00000165792	CHD8_78_promoter	Targeting	42	6360	0.412	0.11084644822013989
ENSG00000174720	ANK2_3_promoter	Targeting	332	22550	0.412	0.0830693339256885
ENSG00000204227	SYNGAP1_301_promoter	Targeting	108	7002	0.412	-0.04851208286702646
ENSG00000223501	SYNGAP1_290_promoter	Targeting	18	4933	0.412	0.27828037370639835
ENSG00000237649	SYNGAP1_295_Flashfry_promoter	Targeting	421	12028	0.412	-0.016943393253322392
ENSG00000244509	chr22.1857_443_Gasperini_NTC	Targeting	14	12284	0.412	-0.25938983829744766
ENSG00000100325	chr22.1257_441_Gasperini_enhancer	Targeting	45	4716	0.416	0.1732806392387376
ENSG00000102003	HDAC6_181_TSS_pos_ctrl	Targeting	7	1547	0.416	0.42376333539302413
ENSG00000113318	SPZ1_288_TSS_pos_ctrl	Targeting	18	6617	0.416	-0.22584793022461702
ENSG00000114861	FOXP1_166_Flashfry_promoter	Targeting	18	6722	0.416	0.3164401743232139
ENSG00000119787	chr2.1528_429_Gasperini_enhancer	Targeting	56	4891	0.416	0.1543930303177974
ENSG00000120756	chr3.4308_451_Gasperini_NTC	Targeting	20	2497	0.416	0.26115582934881054
ENSG00000124171	chr20.2382_439_Gasperini_NTC	Targeting	30	5522	0.416	0.19864153086149772
ENSG00000124614	SYNGAP1_307_Flashfry_promoter	Targeting	313	32748	0.416	-0.021908692042871714
ENSG00000138658	ANK2_5_promoter	Targeting	16	2487	0.416	-0.35341052395100325
ENSG00000149781	EHD1_85_TSS_pos_ctrl	Targeting	83	20009	0.416	-0.14876353249489466
ENSG00000204267	SYNGAP1_292_promoter	Targeting	27	2305	0.416	0.23252184535546183
ENSG00000204267	SYNGAP1_299_Flashfry_promoter	Targeting	16	2316	0.416	0.27766943369133656
ENSG00000237441	SYNGAP1_289_promoter	Targeting	21	1957	0.416	-0.26769189117745107
ENSG00000008083	GMPR_179_TSS_pos_ctrl	Targeting	17	9456	0.42	-0.2344337328078756
ENSG00000046651	chrX.232_495_Gasperini_enhancer	Targeting	82	9724	0.42	0.12362341257039877
ENSG00000089685	chr17.5536_423_Gasperini_NTC	Targeting	155	21455	0.42	0.06024338031917664
ENSG00000100036	chr22.1257_441_Gasperini_enhancer	Targeting	17	1557	0.42	0.29881870975175406
ENSG00000100330	SLC35E4_283_TSS_pos_ctrl	Targeting	15	2194	0.42	-0.23315073265942132
ENSG00000112130	chr6.2479_475_Gasperini_enhancer	Targeting	62	10194	0.42	-0.1234862694696961
ENSG00000156639	chr6.2479_476_Gasperini_enhancer	Targeting	11	5985	0.42	0.303952091445554
ENSG00000163961	chr3.5817_455_Gasperini_enhancer	Targeting	48	9040	0.42	0.17234936580602778
ENSG00000164941	chr8.2347_486_Gasperini_enhancer	Targeting	48	5997	0.42	-0.1868987705311964
ENSG00000184164	SHANK3_271_promoter	Targeting	43	4445	0.42	0.15129390524274733
ENSG00000186577	SYNGAP1_298_Flashfry_promoter	Targeting	53	6047	0.42	-0.11531220472555681
ENSG00000204209	SYNGAP1_289_promoter	Targeting	181	14462	0.42	0.08268021763592659
ENSG00000204209	SYNGAP1_293_promoter	Targeting	196	14447	0.42	-0.06560541525267843
ENSG00000204228	SYNGAP1_292_promoter	Targeting	41	3144	0.42	0.14865925200130237
ENSG00000223501	SYNGAP1_294_Flashfry_promoter	Targeting	22	4929	0.42	0.23721236122674227
ENSG00000231500	SYNGAP1_302_promoter	Targeting	93	33730	0.42	0.038847057554464826
ENSG00000033100	SLC4A2_284_TSS_pos_ctrl	Targeting	14	2555	0.424	0.39902444259115155
ENSG00000079974	SHANK3_268_Flashfry_promoter	Targeting	7	746	0.424	0.5118574439399639
ENSG00000128159	SHANK3_281_Flashfry_promoter	Targeting	13	1096	0.424	0.35833120391099893
ENSG00000137309	SYNGAP1_289_promoter	Targeting	374	33055	0.424	-0.04628075433508627
ENSG00000165792	CHD8_62_promoter	Targeting	46	6356	0.424	-0.2190745744729785
ENSG00000167548	chr12.1559_412_Gasperini_enhancer	Targeting	15	4043	0.424	-0.30464841821182853
ENSG00000174720	ANK2_21_Flashfry_promoter	Targeting	47	22835	0.424	-0.09219231127288546
ENSG00000174720	ANK2_7_promoter	Targeting	72	22810	0.424	0.12846229442649204
ENSG00000205593	SHANK3_266_Flashfry_promoter	Targeting	7	769	0.424	0.48574850194483865
ENSG00000205593	SHANK3_273_promoter	Targeting	9	767	0.424	0.407795033773132
ENSG00000236104	SYNGAP1_298_Flashfry_promoter	Targeting	10	1444	0.424	-0.3097373017426097
ENSG00000092201	CHD8_79_promoter	Targeting	40	23552	0.428	0.09865385845977659
ENSG00000100888	CHD8_78_promoter	Targeting	62	10260	0.428	0.13832713707283684
ENSG00000114861	FOXP1_102_promoter	Targeting	46	6694	0.428	-0.13028593743887096
ENSG00000121716	GNB2_180_TSS_pos_ctrl	Targeting	27	3860	0.428	-0.19124465517859202
ENSG00000130821	chrX.2694_498_Gasperini_NTC	Targeting	33	13815	0.428	0.16877598973792174
ENSG00000163602	FOXP1_106_promoter	Targeting	69	8954	0.428	0.07367578471244274
ENSG00000174749	ANK2_15_Flashfry_promoter	Targeting	34	7449	0.428	-0.2477312603335966
ENSG00000188130	SHANK3_274_promoter	Targeting	50	3327	0.428	-0.21558837723837732
ENSG00000196628	TCF4_360_Flashfry_promoter	Targeting	59	10070	0.428	0.2626644613737742
ENSG00000231925	SYNGAP1_293_promoter	Targeting	145	10260	0.428	0.13237528491048023
ENSG00000123595	chrX.232_496_Gasperini_enhancer	Targeting	152	6751	0.432	-0.03742445038332787
ENSG00000138660	ANK2_15_Flashfry_promoter	Targeting	13	3136	0.432	-0.2944673517143168
ENSG00000171456	DNMT3B_83_TSS_pos_ctrl	Targeting	8	13998	0.432	0.32130384994578676
ENSG00000173402	RBM6_240_TSS_pos_ctrl	Targeting	22	2287	0.432	0.26727280263729947
ENSG00000178035	RBM6_240_TSS_pos_ctrl	Targeting	166	23395	0.432	0.05139116954844625
ENSG00000197283	chr6.2134_473_Gasperini_NTC	Targeting	8	1229	0.432	0.39949944234781753
ENSG00000244509	chr22.1857_444_Gasperini_NTC	Targeting	8	12290	0.432	0.33386628835935983
ENSG00000092199	CHD8_77_Flashfry_promoter	Targeting	243	32565	0.436	-0.0443402699172073
ENSG00000100258	SHANK3_266_Flashfry_promoter	Targeting	12	2530	0.436	-0.33561709996315736
ENSG00000100296	chr22.1257_441_Gasperini_enhancer	Targeting	48	6506	0.436	-0.18361981767473678
ENSG00000112514	SYNGAP1_308_Flashfry_promoter	Targeting	319	26230	0.436	-0.07058711887660163
ENSG00000115464	BCL11A_42_Flashfry_promoter	Targeting	80	13047	0.436	-0.09970264177486043
ENSG00000118162	PPP5D1_238_TSS_pos_ctrl	Targeting	13	1931	0.436	0.28408056937689263
ENSG00000129538	CHD8_67_promoter	Targeting	28	1854	0.436	0.24586474961351312
ENSG00000162924	BCL11A_32_promoter	Targeting	42	8123	0.436	-0.10722618388106953
ENSG00000196628	TCF4_368_Flashfry_promoter	Targeting	63	10066	0.436	0.20187421599229705
ENSG00000204209	SYNGAP1_297_Flashfry_promoter	Targeting	198	14445	0.436	0.07793394155441019
ENSG00000227057	SYNGAP1_301_promoter	Targeting	226	13139	0.436	0.05542760622845955
ENSG00000002919	chr17.3223_418_Gasperini_NTC	Targeting	14	2613	0.44	0.32632492594528006
ENSG00000082898	BCL11A_36_promoter	Targeting	193	24601	0.44	0.055986711260684774
ENSG00000100426	SHANK3_279_promoter	Targeting	20	3279	0.44	-0.23253146310100492
ENSG00000102030	chrX.2694_498_Gasperini_NTC	Targeting	48	24355	0.44	-0.13517140303789033
ENSG00000117906	FOXP1_105_promoter	Targeting	24	11255	0.44	-0.22632930538249574
ENSG00000129538	CHD8_60_promoter	Targeting	21	1861	0.44	-0.20059116995829607
ENSG00000144426	chr2.6210_438_Gasperini_NTC	Targeting	41	6573	0.44	0.17594132462241197
ENSG00000162928	BCL11A_49_Flashfry_promoter	Targeting	27	4185	0.44	0.166984433151959
ENSG00000182858	SHANK3_273_promoter	Targeting	15	1616	0.44	0.33329700158537623
ENSG00000198336	chr17.3223_418_Gasperini_NTC	Targeting	104	19562	0.44	0.07827438595691288
ENSG00000267680	chr19.4589_428_Gasperini_enhancer	Targeting	7	1748	0.44	-0.4139813683803535
ENSG00000092199	CHD8_75_Flashfry_promoter	Targeting	216	32592	0.444	0.015504531863695714
ENSG00000101935	chrX.1784_494_Gasperini_NTC	Targeting	13	7951	0.444	-0.3588612535866249
ENSG00000128165	SHANK3_279_promoter	Targeting	8	765	0.444	0.4342789184725451
ENSG00000138658	ANK2_12_Flashfry_promoter	Targeting	7	2496	0.444	-0.467198089704258
ENSG00000148450	chr10.805_406_Gasperini_NTC	Targeting	20	5707	0.444	0.2976573767649684
ENSG00000161904	SYNGAP1_303_Flashfry_promoter	Targeting	11	3411	0.444	-0.34472434742721747
ENSG00000162929	BCL11A_35_promoter	Targeting	95	1954	0.444	0.10846990534370082
ENSG00000165097	chr6.918_481_Gasperini_NTC	Targeting	21	6711	0.444	0.23722683551137735
ENSG00000165782	CHD8_75_Flashfry_promoter	Targeting	17	2873	0.444	-0.27000221867552066
ENSG00000169057	chrX.2694_498_Gasperini_NTC	Targeting	33	15334	0.444	-0.16911694515201303
ENSG00000183963	SLC35E4_283_TSS_pos_ctrl	Targeting	32	3043	0.444	0.20549609620421716
ENSG00000186577	chr6.2134_474_Gasperini_NTC	Targeting	14	6086	0.444	-0.31299439772535464
ENSG00000196924	chrX.2694_498_Gasperini_NTC	Targeting	40	20656	0.444	-0.1494249481794945
ENSG00000198805	CHD8_61_promoter	Targeting	99	11406	0.444	-0.10627193709126437
ENSG00000204231	SYNGAP1_289_promoter	Targeting	36	3822	0.444	-0.13826700875166464
ENSG00000011566	chr2.1528_429_Gasperini_enhancer	Targeting	21	2276	0.448	-0.2686335200787515
ENSG00000073050	chr19.4589_427_Gasperini_enhancer	Targeting	27	4215	0.448	-0.19875519997230207
ENSG00000092199	CHD8_79_promoter	Targeting	50	32758	0.448	-0.05750678126232467
ENSG00000124523	chr6.702_479_Gasperini_enhancer	Targeting	15	2549	0.448	0.2485674161216287
ENSG00000133884	EHD1_85_TSS_pos_ctrl	Targeting	49	11454	0.448	0.17228715397135141
ENSG00000139644	chr12.1559_412_Gasperini_enhancer	Targeting	129	31303	0.448	0.05529666332108141
ENSG00000163714	chr3.4308_452_Gasperini_NTC	Targeting	29	29141	0.448	0.07682701706222228
ENSG00000171824	chr1.1933_397_Gasperini_NTC	Targeting	48	13241	0.448	0.13793845749517086
ENSG00000182858	SHANK3_267_Flashfry_promoter	Targeting	11	1620	0.448	-0.2780778150545782
ENSG00000030110	SYNGAP1_306_Flashfry_promoter	Targeting	14	3932	0.452	0.27489412256212553
ENSG00000100426	SHANK3_266_Flashfry_promoter	Targeting	17	3282	0.452	-0.30705535918710813
ENSG00000112514	SYNGAP1_295_Flashfry_promoter	Targeting	866	25683	0.452	0.003400601033882955
ENSG00000112763	chr6.1134_468_Gasperini_enhancer	Targeting	14	4481	0.452	-0.2909843205300562
ENSG00000137200	chr6.2479_475_Gasperini_enhancer	Targeting	58	8820	0.452	-0.12360367436959319
ENSG00000138660	ANK2_13_Flashfry_promoter	Targeting	26	3123	0.452	0.1898023538734308
ENSG00000148688	chr6.1269_469_Gasperini_enhancer	Targeting	28	11688	0.452	-0.15261882714546637
ENSG00000154582	TCF4_370_Flashfry_promoter	Targeting	219	27615	0.452	-0.060731692852748376
ENSG00000164941	chr8.2347_485_Gasperini_enhancer	Targeting	7	6038	0.452	0.34970514222380533
ENSG00000165819	CHD8_68_promoter	Targeting	7	3339	0.452	-0.4097466577905595
ENSG00000166263	chr17.3823_419_Gasperini_enhancer	Targeting	17	4376	0.452	-0.2813170706283956
ENSG00000170638	SHANK3_272_promoter	Targeting	57	6618	0.452	-0.14101199974318956
ENSG00000183077	chr17.5545_425_Gasperini_NTC	Targeting	47	5259	0.452	0.12219041780541628
ENSG00000198937	chr6.2479_476_Gasperini_enhancer	Targeting	21	9875	0.452	0.2411180936325028
ENSG00000204220	chr6.2134_473_Gasperini_NTC	Targeting	99	23750	0.452	0.05452931363532443
ENSG00000204227	SYNGAP1_297_Flashfry_promoter	Targeting	90	7020	0.452	-0.07836436567662419
ENSG00000205593	SHANK3_268_Flashfry_promoter	Targeting	8	768	0.452	0.3834882029826421
ENSG00000244300	chr3.3679_449_Gasperini_enhancer	Targeting	29	3838	0.452	0.19946432724972984
ENSG00000082438	SCN2A_247_Flashfry_promoter	Targeting	7	653	0.456	0.24696281658920682
ENSG00000100888	CHD8_74_Flashfry_promoter	Targeting	182	10140	0.456	0.079276515230732425
ENSG00000161904	SYNGAP1_293_promoter	Targeting	42	3380	0.456	-0.11107196826929355
ENSG00000167900	chr17.5536_423_Gasperini_NTC	Targeting	137	17443	0.456	0.05183889730493263
ENSG00000198805	CHD8_79_promoter	Targeting	17	11488	0.456	-0.18715998339506257
ENSG00000214022	SLC4A2_284_TSS_pos_ctrl	Targeting	59	12540	0.456	-0.1276002320335493
ENSG00000075785	chr3.3679_450_Gasperini_enhancer	Targeting	28	15297	0.46	-0.18511352518378332
ENSG00000145990	chr6.702_480_Gasperini_enhancer	Targeting	15	1808	0.46	-0.3434840368775043
ENSG00000162924	BCL11A_49_Flashfry_promoter	Targeting	37	8128	0.46	-0.13291478828879066
ENSG00000162927	BCL11A_41_promoter	Targeting	14	1657	0.46	0.2580183271708263
ENSG00000165782	CHD8_59_promoter	Targeting	11	2879	0.46	-0.31724011357826054
ENSG00000182858	SHANK3_269_Flashfry_promoter	Targeting	7	1624	0.46	-0.35048635714571574
ENSG00000197903	chr6.1269_469_Gasperini_enhancer	Targeting	10	3572	0.46	0.27882100434908264
ENSG00000237441	chr6.2134_474_Gasperini_NTC	Targeting	7	1971	0.46	0.4320072417010774
ENSG00000064995	chr6.2134_473_Gasperini_NTC	Targeting	91	22018	0.464	-0.0767929311068446
ENSG00000071859	chrX.2694_498_Gasperini_NTC	Targeting	28	14657	0.464	-0.12794089365542777
ENSG00000100029	SLC35E4_283_TSS_pos_ctrl	Targeting	92	10349	0.464	0.07905492720328278
ENSG00000100239	SHANK3_269_Flashfry_promoter	Targeting	38	7665	0.464	-0.10349018685246003
ENSG00000108433	chr17.3223_418_Gasperini_NTC	Targeting	37	6965	0.464	0.17839272107393378
ENSG00000115233	TBR1_315_promoter	Targeting	77	32344	0.464	-0.035704155701419715
ENSG00000116685	chr1.1933_398_Gasperini_NTC	Targeting	53	8534	0.464	0.11695258604475267
ENSG00000124614	SYNGAP1_295_Flashfry_promoter	Targeting	1009	32052	0.464	-0.008561131402474942
ENSG00000126903	chrX.2694_497_Gasperini_NTC	Targeting	80	6210	0.464	0.1276042423257262
ENSG00000158480	chr20.2382_439_Gasperini_NTC	Targeting	8	2396	0.464	-0.412791942608318
ENSG00000165821	CHD8_81_promoter	Targeting	41	2194	0.464	0.1351699005333029
ENSG00000185432	chr12.1559_412_Gasperini_enhancer	Targeting	15	3971	0.464	-0.27632005266106896
ENSG00000198832	chr22.1257_441_Gasperini_enhancer	Targeting	35	3872	0.464	0.27097811167104036
ENSG00000204231	SYNGAP1_293_promoter	Targeting	55	3803	0.464	0.1527538718253445
ENSG00000092094	CHD8_71_Flashfry_promoter	Targeting	52	8720	0.468	-0.16294985458869715
ENSG00000137309	SYNGAP1_292_promoter	Targeting	313	33116	0.468	-0.005106335916701621
ENSG00000162924	BCL11A_41_promoter	Targeting	54	8111	0.468	0.12411437488287191
ENSG00000162929	BCL11A_37_promoter	Targeting	12	2037	0.468	-0.2882654347369269
ENSG00000174720	ANK2_23_Flashfry_promoter	Targeting	62	22820	0.468	-0.07076096591449321
ENSG00000198805	CHD8_72_Flashfry_promoter	Targeting	91	11414	0.468	0.09396231203596117
ENSG00000227057	SYNGAP1_295_Flashfry_promoter	Targeting	462	12903	0.468	-0.04682539742234715
ENSG00000272325	SYNGAP1_298_Flashfry_promoter	Targeting	139	18262	0.468	-0.0909666394606702
ENSG00000025770	SHANK3_266_Flashfry_promoter	Targeting	30	5577	0.472	-0.16433371997198476
ENSG00000064995	chr6.2134_474_Gasperini_NTC	Targeting	53	22056	0.472	-0.13257860222987594
ENSG00000100426	SHANK3_269_Flashfry_promoter	Targeting	19	3280	0.472	0.18291967053951685
ENSG00000100426	SHANK3_278_promoter	Targeting	48	3251	0.472	0.13406683884715198
ENSG00000108669	chr17.5536_423_Gasperini_NTC	Targeting	36	5560	0.472	-0.11254066616690084
ENSG00000133422	chr22.1257_441_Gasperini_enhancer	Targeting	28	3756	0.472	-0.22238138176202682
ENSG00000161904	SYNGAP1_307_Flashfry_promoter	Targeting	39	3383	0.472	0.18736555149586032
ENSG00000174720	ANK2_28_Flashfry_promoter	Targeting	70	22812	0.472	-0.09869725459687267
ENSG00000196576	SHANK3_265_Flashfry_promoter	Targeting	15	2131	0.472	-0.2677524442758279
ENSG00000237649	SYNGAP1_307_Flashfry_promoter	Targeting	135	12314	0.472	0.051101105328384966
ENSG00000077454	GNB2_180_TSS_pos_ctrl	Targeting	25	3652	0.476	-0.1954062041234761
ENSG00000082898	BCL11A_47_Flashfry_promoter	Targeting	99	24695	0.476	-0.07642410442402914
ENSG00000100429	SHANK3_267_Flashfry_promoter	Targeting	14	1886	0.476	-0.20833821809535547
ENSG00000104983	PPP5D1_238_TSS_pos_ctrl	Targeting	12	2039	0.476	0.27683186919369707
ENSG00000108424	chr17.3223_417_Gasperini_NTC	Targeting	79	31350	0.476	0.019187569362332013
ENSG00000115233	TBR1_316_Flashfry_promoter	Targeting	226	32195	0.476	0.02795438302306774
ENSG00000115464	BCL11A_35_promoter	Targeting	555	12572	0.476	-0.02326618839031469
ENSG00000145365	ANK2_10_promoter	Targeting	18	1446	0.476	0.255454503842774
ENSG00000150712	ZFR_394_TSS_pos_ctrl	Targeting	30	5979	0.476	-0.18859377226459673
ENSG00000163412	FOXP1_107_promoter	Targeting	9	468	0.476	0.4900638993286126
ENSG00000204220	SYNGAP1_300_promoter	Targeting	61	23788	0.476	-0.12703635167318184
ENSG00000001497	chrX.1291_491_Gasperini_NTC	Targeting	20	13816	0.48	-0.2589744631872898
ENSG00000073169	SHANK3_266_Flashfry_promoter	Targeting	12	2667	0.48	-0.2634975019250212
ENSG00000073169	SHANK3_271_promoter	Targeting	22	2657	0.48	-0.2118268455392931
ENSG00000092203	CHD8_77_Flashfry_promoter	Targeting	78	9329	0.48	0.1299997576709453
ENSG00000096433	chr6.2134_473_Gasperini_NTC	Targeting	9	2375	0.48	-0.3544434149526685
ENSG00000100325	SLC35E4_283_TSS_pos_ctrl	Targeting	35	4726	0.48	-0.17526449992467041
ENSG00000115464	BCL11A_47_Flashfry_promoter	Targeting	50	13077	0.48	-0.12607981897439635
ENSG00000119231	chr3.5817_455_Gasperini_enhancer	Targeting	89	16522	0.48	0.08695290685150495
ENSG00000138698	chr4.2290_458_Gasperini_enhancer	Targeting	13	6297	0.48	0.23136589397852902
ENSG00000164068	RBM6_240_TSS_pos_ctrl	Targeting	23	2772	0.48	0.19036852223166667
ENSG00000165821	CHD8_75_Flashfry_promoter	Targeting	14	2221	0.48	-0.2509622126273796
ENSG00000188010	chr2.1584_431_Gasperini_NTC	Targeting	9	7406	0.48	-0.2929650470654548
ENSG00000189403	chr17.5435_422_Gasperini_enhancer	Targeting	14	33406	0.48	-0.10949025986336647
ENSG00000198843	chr3.4443_454_Gasperini_enhancer	Targeting	55	12915	0.48	0.10796911498564743
ENSG00000231925	SYNGAP1_296_Flashfry_promoter	Targeting	43	10362	0.48	-0.07364922447570832
ENSG00000025708	SHANK3_276_promoter	Targeting	12	2283	0.484	0.2670987829320728
ENSG00000078403	chr10.805_405_Gasperini_NTC	Targeting	41	8455	0.484	0.10631822621903098
ENSG00000100425	SHANK3_267_Flashfry_promoter	Targeting	21	2929	0.484	-0.10220870922059477
ENSG00000100425	SHANK3_271_promoter	Targeting	25	2925	0.484	-0.10803472137526526
ENSG00000114861	FOXP1_136_Flashfry_promoter	Targeting	56	6684	0.484	-0.09917015822368858
ENSG00000114861	FOXP1_171_Flashfry_promoter	Targeting	13	6727	0.484	0.2577486646977154
ENSG00000115233	TBR1_319_Flashfry_promoter	Targeting	97	32324	0.484	-0.0391123124243733
ENSG00000119231	chr3.5817_456_Gasperini_enhancer	Targeting	94	16517	0.484	0.10441936490326859
ENSG00000128564	GNB2_180_TSS_pos_ctrl	Targeting	18	2221	0.484	0.37135555275907794
ENSG00000137145	chr9.246_487_Gasperini_enhancer	Targeting	13	2005	0.484	0.28611384399373296
ENSG00000141570	chr17.5545_425_Gasperini_NTC	Targeting	12	1726	0.484	-0.26497036096667115
ENSG00000141582	chr17.5545_426_Gasperini_NTC	Targeting	53	7098	0.484	0.15784260389654392
ENSG00000186666	chr12.1559_412_Gasperini_enhancer	Targeting	8	2192	0.484	-0.35751214991738056
ENSG00000188130	SHANK3_279_promoter	Targeting	24	3353	0.484	-0.23902971697622766
ENSG00000203791	SCN2A_256_Flashfry_promoter	Targeting	16	5857	0.484	0.20475720754524063
ENSG00000204220	SYNGAP1_305_Flashfry_promoter	Targeting	194	23655	0.484	-0.08080444479553206
ENSG00000213445	EHD1_85_TSS_pos_ctrl	Targeting	12	3488	0.484	-0.29579096870294475
ENSG00000261824	SHANK3_268_Flashfry_promoter	Targeting	36	4355	0.484	0.18037372065313528
ENSG00000262919	chrX.2694_498_Gasperini_NTC	Targeting	8	5106	0.484	-0.333279308499844
ENSG00000030110	SYNGAP1_303_Flashfry_promoter	Targeting	21	3925	0.488	0.22367375376057197
ENSG00000099942	MED15_187_TSS_pos_ctrl	Targeting	34	17238	0.488	0.14217250454570124
ENSG00000115464	BCL11A_49_Flashfry_promoter	Targeting	75	13052	0.488	0.09338301399889348
ENSG00000133315	EHD1_85_TSS_pos_ctrl	Targeting	30	5318	0.488	0.1348356016137211
ENSG00000159346	chr1.10703_396_Gasperini_enhancer	Targeting	9	12752	0.488	-0.3453280884732861
ENSG00000204220	SYNGAP1_290_promoter	Targeting	66	23783	0.488	0.08035709984664219
ENSG00000204267	SYNGAP1_302_promoter	Targeting	9	2323	0.488	0.3338996146259001
ENSG00000046653	chrX.232_496_Gasperini_enhancer	Targeting	8	411	0.492	-0.24234464865734484
ENSG00000082898	BCL11A_46_Flashfry_promoter	Targeting	15	24779	0.492	0.14607515098297408
ENSG00000089685	chr17.5545_426_Gasperini_NTC	Targeting	145	21465	0.492	-0.04672868710081213
ENSG00000099899	MED15_187_TSS_pos_ctrl	Targeting	14	7233	0.492	0.13185072496875971
ENSG00000100319	SLC35E4_283_TSS_pos_ctrl	Targeting	39	3720	0.492	0.179104187032729
ENSG00000102100	HDAC6_181_TSS_pos_ctrl	Targeting	9	3804	0.492	-0.36548502989304943
ENSG00000119203	chr2.185_434_Gasperini_enhancer	Targeting	22	14424	0.492	0.1593772490007196
ENSG00000146834	GNB2_180_TSS_pos_ctrl	Targeting	107	14218	0.492	0.06281830434074509
ENSG00000159348	chr1.10703_395_Gasperini_enhancer	Targeting	45	4247	0.492	0.15392290081776583
ENSG00000165795	CHD8_70_Flashfry_promoter	Targeting	83	5033	0.492	-0.12718408188459085
ENSG00000165795	CHD8_77_Flashfry_promoter	Targeting	38	5078	0.492	-0.17454926187408537
ENSG00000183155	chr1.10703_396_Gasperini_enhancer	Targeting	8	8014	0.492	0.27708633392004645
ENSG00000196628	TCF4_349_Flashfry_promoter	Targeting	86	10043	0.492	0.20402675611564547
ENSG00000198355	SHANK3_266_Flashfry_promoter	Targeting	42	7452	0.492	-0.1787753200466291
ENSG00000004897	chr17.3223_418_Gasperini_NTC	Targeting	47	11381	0.496	-0.1295567692198405
ENSG00000083444	chr1.1933_398_Gasperini_NTC	Targeting	56	8567	0.496	0.10722181343402859
ENSG00000100429	SHANK3_263_Flashfry_promoter	Targeting	8	1892	0.496	0.32681755589470063
ENSG00000114861	FOXP1_153_Flashfry_promoter	Targeting	49	6691	0.496	0.17906893496304166
ENSG00000137309	SYNGAP1_290_promoter	Targeting	96	33333	0.496	-0.056056505644239696
ENSG00000138658	ANK2_13_Flashfry_promoter	Targeting	14	2489	0.496	-0.3297356679312955
ENSG00000138660	ANK2_1_promoter	Targeting	18	3131	0.496	0.21142938613902773
ENSG00000141582	chr17.5536_424_Gasperini_NTC	Targeting	36	7115	0.496	-0.129954457697119
ENSG00000163602	FOXP1_101_promoter	Targeting	40	8983	0.496	-0.17235944540934978
ENSG00000168283	chr10.805_405_Gasperini_NTC	Targeting	51	9388	0.496	0.11280585236054508
ENSG00000223501	SYNGAP1_291_promoter	Targeting	27	4924	0.496	0.18358556346981603
ENSG00000231925	SYNGAP1_298_Flashfry_promoter	Targeting	85	10320	0.496	0.1476015648166189
ENSG00000025770	SHANK3_280_Flashfry_promoter	Targeting	15	5592	0.5	-0.2451331481657042
ENSG00000073150	SHANK3_271_promoter	Targeting	8	1186	0.5	-0.27449543466629933
ENSG00000099940	MED15_187_TSS_pos_ctrl	Targeting	43	25210	0.5	-0.07875449632634446
ENSG00000112514	SYNGAP1_291_promoter	Targeting	108	26441	0.5	0.07450614413924095
ENSG00000119004	chr2.6210_438_Gasperini_NTC	Targeting	30	4941	0.5	0.1841475907061194
ENSG00000165660	SCN2A_256_Flashfry_promoter	Targeting	10	4491	0.5	-0.3490413655459146
ENSG00000227057	SYNGAP1_300_promoter	Targeting	40	13325	0.5	0.0787449158510769
ENSG00000059804	chr6.2134_474_Gasperini_NTC	Targeting	29	12749	0.504	-0.2597552615165213
ENSG00000059804	chr6.2134_474_Gasperini_NTC	Targeting	29	12749	0.504	-0.2597552615165213
ENSG00000092094	CHD8_80_promoter	Targeting	98	8674	0.504	0.06209794159055959
ENSG00000096654	chr6.1269_469_Gasperini_enhancer	Targeting	7	2253	0.504	0.39269337735714993
ENSG00000100258	SHANK3_270_promoter	Targeting	33	2509	0.504	-0.17293076867364743
ENSG00000111530	BCL11A_50_Flashfry_promoter	Targeting	57	12357	0.504	-0.11875464494511201
ENSG00000162924	BCL11A_34_promoter	Targeting	45	8120	0.504	0.14188976858495272
ENSG00000163412	FOXP1_94_promoter	Targeting	8	469	0.504	0.47194136463154823
ENSG00000165792	CHD8_64_promoter	Targeting	53	6349	0.504	-0.1353595995488548
ENSG00000197903	chr6.1269_471_Gasperini_enhancer	Targeting	10	3572	0.504	0.22867972061519426
ENSG00000198355	SHANK3_281_Flashfry_promoter	Targeting	59	7435	0.504	-0.10071402798499296
ENSG00000213397	chrX.2694_497_Gasperini_NTC	Targeting	18	1218	0.504	0.12589908298354935
ENSG00000237441	SYNGAP1_300_promoter	Targeting	8	1970	0.504	0.3173977245613133
ENSG00000092203	CHD8_75_Flashfry_promoter	Targeting	65	9342	0.508	-0.09236729397487164
ENSG00000110911	chr12.1559_412_Gasperini_enhancer	Targeting	19	3432	0.508	0.250520902471703
ENSG00000115233	TBR1_314_promoter	Targeting	126	32295	0.508	0.031737959905076885
ENSG00000123607	SCN2A_249_Flashfry_promoter	Targeting	20	3537	0.508	-0.18222144822446307
ENSG00000128159	SHANK3_277_promoter	Targeting	10	1099	0.508	0.2556436746557935
ENSG00000138658	ANK2_30_Flashfry_promoter	Targeting	22	2481	0.508	0.1557542350340997
ENSG00000164329	SPZ1_288_TSS_pos_ctrl	Targeting	16	5278	0.508	0.21512063693653793
ENSG00000172336	GNB2_180_TSS_pos_ctrl	Targeting	157	20334	0.508	0.04160090530374633
ENSG00000187837	chr6.1134_468_Gasperini_enhancer	Targeting	117	31512	0.508	0.028657039370277193
ENSG00000196576	SHANK3_267_Flashfry_promoter	Targeting	16	2130	0.508	-0.23366773408695485
ENSG00000231500	SYNGAP1_297_Flashfry_promoter	Targeting	385	33438	0.508	0.003795668110365469
ENSG00000231500	SYNGAP1_299_Flashfry_promoter	Targeting	188	33635	0.508	-0.007021344048246725
ENSG00000231925	SYNGAP1_308_Flashfry_promoter	Targeting	121	10284	0.508	0.14976158131476525
ENSG00000240065	SYNGAP1_295_Flashfry_promoter	Targeting	9	310	0.508	0.5977015734585436
ENSG00000025770	SHANK3_282_Flashfry_promoter	Targeting	16	5591	0.512	0.20339669393248916
ENSG00000055483	chr17.5536_424_Gasperini_NTC	Targeting	48	9246	0.512	-0.122849282540475
ENSG00000073150	SHANK3_269_Flashfry_promoter	Targeting	8	1186	0.512	0.4685158077666136
ENSG00000092199	CHD8_67_promoter	Targeting	433	32375	0.512	-0.052706684598982534
ENSG00000115904	chr2.1584_432_Gasperini_NTC	Targeting	30	3950	0.512	0.21979813329399667
ENSG00000131504	SPRY4_287_TSS_pos_ctrl	Targeting	104	27336	0.512	0.026517236421532697
ENSG00000145365	ANK2_27_Flashfry_promoter	Targeting	8	1456	0.512	0.37965083375579045
ENSG00000174749	ANK2_28_Flashfry_promoter	Targeting	19	7464	0.512	-0.24857021171474347
ENSG00000223501	SYNGAP1_295_Flashfry_promoter	Targeting	188	4763	0.512	0.04975834346122143
ENSG00000237649	chr6.2134_474_Gasperini_NTC	Targeting	35	12414	0.512	0.15315476651421522
ENSG00000100241	SHANK3_278_promoter	Targeting	20	1476	0.516	-0.1872287977020246
ENSG00000112511	chr6.2134_474_Gasperini_NTC	Targeting	11	3956	0.516	0.25715632086327345
ENSG00000124614	SYNGAP1_297_Flashfry_promoter	Targeting	380	32681	0.516	0.019749309713084084
ENSG00000165792	CHD8_68_promoter	Targeting	19	6383	0.516	0.15317397716679237
ENSG00000165819	CHD8_61_promoter	Targeting	35	3311	0.516	0.13352868522127892
ENSG00000165819	CHD8_82_promoter	Targeting	8	3338	0.516	-0.3653571904856041
ENSG00000184164	SHANK3_270_promoter	Targeting	49	4439	0.516	-0.13863915955048434
ENSG00000196628	TCF4_359_Flashfry_promoter	Targeting	32	10097	0.516	0.27058871385778793
ENSG00000198355	SHANK3_268_Flashfry_promoter	Targeting	59	7435	0.516	0.10813580529952183
ENSG00000204209	chr6.2134_474_Gasperini_NTC	Targeting	30	14613	0.516	-0.10543034496730164
ENSG00000204220	SYNGAP1_294_Flashfry_promoter	Targeting	77	23772	0.516	0.04415598271253807
ENSG00000227057	SYNGAP1_302_promoter	Targeting	39	13326	0.516	-0.13978709658442157
ENSG00000077152	chr1.10703_396_Gasperini_enhancer	Targeting	16	18118	0.52	0.24346783123906493
ENSG00000100258	SHANK3_261_Flashfry_promoter	Targeting	36	2506	0.52	-0.1676731788264152
ENSG00000100823	CHD8_63_promoter	Targeting	188	21900	0.52	-0.05474502396517539
ENSG00000112473	SYNGAP1_290_promoter	Targeting	51	18159	0.52	-0.13175159259515226
ENSG00000114861	FOXP1_126_Flashfry_promoter	Targeting	55	6685	0.52	0.1600910153653463
ENSG00000123607	SCN2A_241_promoter	Targeting	12	3545	0.52	0.2926682759676327
ENSG00000137309	SYNGAP1_305_Flashfry_promoter	Targeting	261	33168	0.52	-0.05396342121420172
ENSG00000153066	chr16.1337_415_Gasperini_enhancer	Targeting	17	3866	0.52	0.21553717550915374
ENSG00000158470	chr20.2382_440_Gasperini_NTC	Targeting	8	7892	0.52	-0.37836801083948357
ENSG00000204227	SYNGAP1_308_Flashfry_promoter	Targeting	96	7014	0.52	0.11012296071215211
ENSG00000204256	SYNGAP1_304_Flashfry_promoter	Targeting	62	23565	0.52	-0.04540339057979592
ENSG00000237649	SYNGAP1_291_promoter	Targeting	48	12401	0.52	0.13449917391134159
ENSG00000272325	SYNGAP1_290_promoter	Targeting	56	18345	0.52	0.11106261810902782
ENSG00000092201	CHD8_69_promoter	Targeting	41	23551	0.524	0.056958800163192436
ENSG00000100239	SHANK3_279_promoter	Targeting	53	7650	0.524	-0.11407417540430775
ENSG00000102145	HDAC6_181_TSS_pos_ctrl	Targeting	65	20875	0.524	-0.0968133276105993
ENSG00000114127	chr3.4308_451_Gasperini_NTC	Targeting	35	5837	0.524	-0.13122650103733857
ENSG00000167378	chr19.4589_428_Gasperini_enhancer	Targeting	15	2204	0.524	0.25425794092462883
ENSG00000170638	SHANK3_273_promoter	Targeting	56	6619	0.524	-0.10797653927324591
ENSG00000181789	chr3.3679_450_Gasperini_enhancer	Targeting	16	6524	0.524	0.19200448953199878
ENSG00000204209	SYNGAP1_308_Flashfry_promoter	Targeting	177	14466	0.524	0.058529094625372424
ENSG00000082898	BCL11A_39_Flashfry_promoter	Targeting	1435	23359	0.528	-0.005478120249093887
ENSG00000092203	CHD8_81_promoter	Targeting	150	9257	0.528	-0.010884354221891046
ENSG00000096433	SYNGAP1_307_Flashfry_promoter	Targeting	30	2354	0.528	0.12964838495263997
ENSG00000099992	SLC35E4_283_TSS_pos_ctrl	Targeting	9	945	0.528	0.34360331049846593
ENSG00000100239	SHANK3_267_Flashfry_promoter	Targeting	63	7640	0.528	0.17252903898185545
ENSG00000114861	FOXP1_101_promoter	Targeting	33	6707	0.528	-0.09758436098867662
ENSG00000116857	chr1.10703_396_Gasperini_enhancer	Targeting	9	10887	0.528	-0.25942028057159106
ENSG00000141295	chr17.3223_418_Gasperini_NTC	Targeting	8	1858	0.528	-0.3836144329452891
ENSG00000156639	chr6.2479_475_Gasperini_enhancer	Targeting	40	5956	0.528	-0.1352107650542007
ENSG00000162924	BCL11A_39_Flashfry_promoter	Targeting	506	7659	0.528	0.07222738728612543
ENSG00000162927	BCL11A_32_promoter	Targeting	9	1662	0.528	-0.32256487703074654
ENSG00000165792	CHD8_72_Flashfry_promoter	Targeting	46	6356	0.528	-0.1679114341825767
ENSG00000165795	CHD8_78_promoter	Targeting	32	5084	0.528	0.12431217546601792
ENSG00000165819	CHD8_65_promoter	Targeting	10	3336	0.528	-0.37272224479344507
ENSG00000174720	ANK2_9_promoter	Targeting	318	22564	0.528	-0.008970650191651774
ENSG00000188130	SHANK3_270_promoter	Targeting	45	3332	0.528	-0.1755228919986096
ENSG00000197061	chr6.1134_467_Gasperini_enhancer	Targeting	34	31857	0.528	0.2716607359862655
ENSG00000227057	SYNGAP1_297_Flashfry_promoter	Targeting	168	13197	0.528	-0.07371160430347445
ENSG00000112511	SYNGAP1_299_Flashfry_promoter	Targeting	27	3940	0.532	0.15349638879673133
ENSG00000112514	SYNGAP1_297_Flashfry_promoter	Targeting	322	26227	0.532	-0.04581233515781791
ENSG00000112514	SYNGAP1_304_Flashfry_promoter	Targeting	85	26464	0.532	0.05812156256380718
ENSG00000114861	FOXP1_92_promoter	Targeting	130	6610	0.532	0.11275526595107777
ENSG00000123607	SCN2A_259_promoter	Targeting	16	3541	0.532	0.22565340754457486
ENSG00000124459	chr19.4589_427_Gasperini_enhancer	Targeting	8	890	0.532	0.3406651841231083
ENSG00000124523	chr6.702_480_Gasperini_enhancer	Targeting	20	2544	0.532	-0.171153698741477
ENSG00000139624	chr12.1559_411_Gasperini_enhancer	Targeting	10	2932	0.532	0.2623062417265225
ENSG00000165821	CHD8_58_promoter	Targeting	18	2217	0.532	-0.2308576872389425
ENSG00000184357	chr6.1269_471_Gasperini_enhancer	Targeting	17	7807	0.532	-0.32160139772911034
ENSG00000187997	chr17.5545_425_Gasperini_NTC	Targeting	30	2767	0.532	0.25213236873401224
ENSG00000204220	SYNGAP1_306_Flashfry_promoter	Targeting	72	23777	0.532	-0.08718533143049578
ENSG00000227057	SYNGAP1_289_promoter	Targeting	161	13204	0.532	-0.07283217595070068
ENSG00000092203	CHD8_71_Flashfry_promoter	Targeting	54	9353	0.536	-0.09009743138989412
ENSG00000115233	TBR1_312_promoter	Targeting	247	32174	0.536	0.009460433972503512
ENSG00000138660	ANK2_7_promoter	Targeting	14	3135	0.536	0.2424715375450024
ENSG00000163428	chr3.3352_448_Gasperini_enhancer	Targeting	10	8629	0.536	-0.28824145038951965
ENSG00000181315	chr6.1269_471_Gasperini_enhancer	Targeting	23	7215	0.536	0.1810586887375294
ENSG00000182165	KIAA1324L_185_TSS_pos_ctrl	Targeting	18	2419	0.536	0.27397534563598835
ENSG00000183077	chr17.5435_421_Gasperini_enhancer	Targeting	19	5287	0.536	-0.22490760805394094
ENSG00000067829	chrX.2694_498_Gasperini_NTC	Targeting	24	12001	0.54	-0.14991619826063018
ENSG00000108465	chr17.3223_417_Gasperini_NTC	Targeting	23	6563	0.54	0.2035833907850222
ENSG00000108468	chr17.3223_418_Gasperini_NTC	Targeting	87	19653	0.54	-0.07645281799119982
ENSG00000112079	chr6.2479_476_Gasperini_enhancer	Targeting	7	3161	0.54	0.277592381987271
ENSG00000112473	SYNGAP1_305_Flashfry_promoter	Targeting	158	18052	0.54	0.10141541261544029
ENSG00000115464	BCL11A_38_Flashfry_promoter	Targeting	13	13114	0.54	0.1754120344217286
ENSG00000137288	SYNGAP1_299_Flashfry_promoter	Targeting	136	22298	0.54	-0.06251521007446181
ENSG00000141524	chr17.5545_425_Gasperini_NTC	Targeting	92	12584	0.54	-0.10198506713152
ENSG00000161800	chr12.1559_411_Gasperini_enhancer	Targeting	21	8279	0.54	0.193288480739074
ENSG00000165819	CHD8_64_promoter	Targeting	29	3317	0.54	-0.15804494893615884
ENSG00000182858	SHANK3_274_promoter	Targeting	22	1609	0.54	-0.15325697562003615
ENSG00000237649	SYNGAP1_296_Flashfry_promoter	Targeting	69	12380	0.54	0.13035585526958215
ENSG00000025708	SHANK3_277_promoter	Targeting	18	2277	0.544	0.12828211004713008
ENSG00000025770	SHANK3_281_Flashfry_promoter	Targeting	44	5563	0.544	-0.11313370348552221
ENSG00000114744	chr3.4443_454_Gasperini_enhancer	Targeting	44	11244	0.544	-0.11829256850524339
ENSG00000163902	chr3.3679_450_Gasperini_enhancer	Targeting	37	14489	0.544	0.12090236525725873
ENSG00000165819	CHD8_80_promoter	Targeting	41	3305	0.544	0.1125227492877805
ENSG00000017483	HDAC6_181_TSS_pos_ctrl	Targeting	46	12712	0.548	0.023867084542381845
ENSG00000030110	SYNGAP1_301_promoter	Targeting	68	3878	0.548	0.09860448540144606
ENSG00000058262	chr3.3679_450_Gasperini_enhancer	Targeting	20	10115	0.548	0.10487811401794844
ENSG00000105171	SHANK3_268_Flashfry_promoter	Targeting	97	12825	0.548	-0.1008708933950061
ENSG00000112343	chr6.1134_468_Gasperini_enhancer	Targeting	18	4695	0.548	0.24884196377309875
ENSG00000123607	SCN2A_260_promoter	Targeting	13	3544	0.548	0.3068632997842493
ENSG00000161800	chr12.1559_412_Gasperini_enhancer	Targeting	33	8267	0.548	-0.07626471180634353
ENSG00000162929	BCL11A_45_Flashfry_promoter	Targeting	11	2038	0.548	-0.24905351457202407
ENSG00000176896	chrX.232_496_Gasperini_enhancer	Targeting	12	450	0.548	0.29847815285335866
ENSG00000185721	SLC35E4_283_TSS_pos_ctrl	Targeting	115	14728	0.548	-0.08199251083165704
ENSG00000204267	SYNGAP1_305_Flashfry_promoter	Targeting	18	2314	0.548	-0.20675525794175487
ENSG00000223501	SYNGAP1_296_Flashfry_promoter	Targeting	23	4928	0.548	-0.17796469256686187
ENSG00000251562	EHD1_85_TSS_pos_ctrl	Targeting	128	33693	0.548	-0.043400410331028816
ENSG00000108468	chr17.3223_417_Gasperini_NTC	Targeting	51	19689	0.552	0.09346396296560222
ENSG00000138443	chr2.6210_438_Gasperini_NTC	Targeting	37	5904	0.552	0.13898854443832787
ENSG00000165795	CHD8_66_promoter	Targeting	30	5086	0.552	-0.15483515335273612
ENSG00000165821	CHD8_64_promoter	Targeting	17	2218	0.552	-0.21352978747772688
ENSG00000186577	chr6.2134_473_Gasperini_NTC	Targeting	26	6074	0.552	-0.12011282173445936
ENSG00000100239	SHANK3_274_promoter	Targeting	99	7604	0.556	-0.026036068749585306
ENSG00000102096	HDAC6_181_TSS_pos_ctrl	Targeting	23	7353	0.556	-0.15144237108681202
ENSG00000102125	chrX.2694_497_Gasperini_NTC	Targeting	27	2518	0.556	-0.08594843883691894
ENSG00000114861	FOXP1_143_Flashfry_promoter	Targeting	19	6721	0.556	0.18454335133571864
ENSG00000115233	TBR1_323_promoter	Targeting	73	32348	0.556	0.02673578421278089
ENSG00000123607	SCN2A_243_promoter	Targeting	12	3545	0.556	-0.21551521122803718
ENSG00000123607	SCN2A_244_promoter	Targeting	11	3546	0.556	-0.22517825197296837
ENSG00000137288	SYNGAP1_305_Flashfry_promoter	Targeting	197	22237	0.556	0.02435192838027067
ENSG00000138660	ANK2_6_promoter	Targeting	8	3141	0.556	0.1831859032866614
ENSG00000151729	IRF2_182_TSS_pos_ctrl	Targeting	109	13313	0.556	-0.06831240149282392
ENSG00000161813	chr12.1559_411_Gasperini_enhancer	Targeting	34	13527	0.556	0.1250669405725362
ENSG00000163602	FOXP1_92_promoter	Targeting	155	8868	0.556	-0.07111781295164032
ENSG00000167566	chr12.1559_412_Gasperini_enhancer	Targeting	8	1463	0.556	0.25057121163886453
ENSG00000175305	chr8.2347_486_Gasperini_enhancer	Targeting	49	5401	0.556	0.1089036070724172
ENSG00000244687	chr20.2382_440_Gasperini_NTC	Targeting	16	11557	0.556	0.16910992546829418
ENSG00000267680	chr19.4589_427_Gasperini_enhancer	Targeting	9	1746	0.556	-0.2804405455063934
ENSG00000073150	SHANK3_277_promoter	Targeting	10	1184	0.56	0.3942797958323325
ENSG00000092203	CHD8_56_promoter	Targeting	23	9384	0.56	-0.14430383247960177
ENSG00000124226	chr20.2382_439_Gasperini_NTC	Targeting	63	12371	0.56	0.0917083044581063
ENSG00000129538	CHD8_70_Flashfry_promoter	Targeting	39	1843	0.56	0.1703700216515216
ENSG00000163214	chr2.1584_432_Gasperini_NTC	Targeting	22	3416	0.56	-0.1188471812524976
ENSG00000165804	CHD8_80_promoter	Targeting	8	579	0.56	0.2397398161640636
ENSG00000180879	chrX.2694_497_Gasperini_NTC	Targeting	286	28296	0.56	0.04983467809702358
ENSG00000198805	CHD8_80_promoter	Targeting	124	11381	0.56	-0.07685856821958259
ENSG00000204220	SYNGAP1_297_Flashfry_promoter	Targeting	299	23550	0.56	0.0067182221292004796
ENSG00000231925	SYNGAP1_300_promoter	Targeting	33	10372	0.56	0.2012777321524558
ENSG00000100239	SHANK3_278_promoter	Targeting	108	7595	0.564	0.07392235523613055
ENSG00000100425	SHANK3_266_Flashfry_promoter	Targeting	15	2935	0.564	-0.19118060687045402
ENSG00000109775	IRF2_182_TSS_pos_ctrl	Targeting	76	7791	0.564	0.08471098428852919
ENSG00000112078	chr6.2479_476_Gasperini_enhancer	Targeting	25	16115	0.564	-0.12120825809471192
ENSG00000114861	FOXP1_162_Flashfry_promoter	Targeting	45	6695	0.564	0.1784256116788674
ENSG00000133422	SLC35E4_283_TSS_pos_ctrl	Targeting	36	3748	0.564	0.12990926073767817
ENSG00000138658	ANK2_17_Flashfry_promoter	Targeting	7	2496	0.564	-0.35609239858910113
ENSG00000158290	TCF4_339_Flashfry_promoter	Targeting	24	7391	0.564	-0.14272300120872905
ENSG00000165795	CHD8_74_Flashfry_promoter	Targeting	98	5018	0.564	0.057782177320422345
ENSG00000165819	CHD8_69_promoter	Targeting	8	3338	0.564	0.22289788693326784
ENSG00000198315	chr6.1269_469_Gasperini_enhancer	Targeting	11	5186	0.564	-0.18716315880078405
ENSG00000198355	SHANK3_267_Flashfry_promoter	Targeting	58	7436	0.564	-0.08369428347033159
ENSG00000062194	chr5.1395_463_Gasperini_NTC	Targeting	31	15371	0.568	-0.16249325279560345
ENSG00000092199	CHD8_76_Flashfry_promoter	Targeting	245	32563	0.568	-1.1917308656927972e-4
ENSG00000100294	BIK_53_TSS_pos_ctrl	Targeting	8	3487	0.568	0.17237441877681814
ENSG00000100426	SHANK3_267_Flashfry_promoter	Targeting	25	3274	0.568	-0.1922055031730725
ENSG00000114861	FOXP1_157_Flashfry_promoter	Targeting	25	6715	0.568	-0.09721808213896499
ENSG00000114861	FOXP1_165_Flashfry_promoter	Targeting	71	6669	0.568	-0.023502672179891437
ENSG00000115421	BCL11A_35_promoter	Targeting	157	3667	0.568	-0.015527017163766477
ENSG00000122779	ZC3HAV1_393_TSS_pos_ctrl	Targeting	85	17148	0.568	-0.08700146839900533
ENSG00000141524	chr17.5536_423_Gasperini_NTC	Targeting	108	12568	0.568	0.041248812439704574
ENSG00000167548	chr12.1559_411_Gasperini_enhancer	Targeting	9	4049	0.568	-0.25352162791841915
ENSG00000170638	SHANK3_282_Flashfry_promoter	Targeting	20	6655	0.568	0.15339167067454085
ENSG00000181315	chr6.1134_467_Gasperini_enhancer	Targeting	9	7229	0.568	0.22030768715528004
ENSG00000181789	chr3.3679_449_Gasperini_enhancer	Targeting	35	6505	0.568	-0.10744525936537119
ENSG00000183161	ANO5_31_TSS_pos_ctrl	Targeting	13	2248	0.568	-0.1349760328682157
ENSG00000184792	SLC35E4_283_TSS_pos_ctrl	Targeting	21	2952	0.568	-0.18903168092671585
ENSG00000011422	chr19.4589_427_Gasperini_enhancer	Targeting	15	2422	0.572	0.1393043847534785
ENSG00000073169	SHANK3_274_promoter	Targeting	36	2643	0.572	-0.1021839885030924
ENSG00000092199	CHD8_70_Flashfry_promoter	Targeting	523	32285	0.572	-0.005938100397701707
ENSG00000100304	BIK_53_TSS_pos_ctrl	Targeting	15	6763	0.572	0.1908402825332538
ENSG00000114861	FOXP1_152_Flashfry_promoter	Targeting	63	6677	0.572	-0.058262341912179494
ENSG00000114861	FOXP1_175_Flashfry_promoter	Targeting	60	6680	0.572	0.15093654258998357
ENSG00000116663	chr1.1933_398_Gasperini_NTC	Targeting	20	3789	0.572	-0.10648273966926602
ENSG00000163964	chr3.5817_455_Gasperini_enhancer	Targeting	28	6295	0.572	-0.13395612533875578
ENSG00000165792	CHD8_75_Flashfry_promoter	Targeting	45	6357	0.572	-0.1592835562113093
ENSG00000174007	chr3.5817_455_Gasperini_enhancer	Targeting	11	1672	0.572	0.24483246823357163
ENSG00000174720	ANK2_20_Flashfry_promoter	Targeting	85	22797	0.572	0.09556613697000771
ENSG00000174720	ANK2_25_Flashfry_promoter	Targeting	107	22775	0.572	-0.06411787850556788
ENSG00000174749	ANK2_29_Flashfry_promoter	Targeting	54	7429	0.572	0.054507568322315514
ENSG00000185825	chrX.2694_497_Gasperini_NTC	Targeting	245	23622	0.572	0.03732703628436329
ENSG00000185909	RBM6_240_TSS_pos_ctrl	Targeting	27	3697	0.572	0.13279895174180023
ENSG00000198805	CHD8_64_promoter	Targeting	104	11401	0.572	-0.08772662568467826
ENSG00000198805	CHD8_75_Flashfry_promoter	Targeting	80	11425	0.572	0.11090748410798656
ENSG00000204256	SYNGAP1_292_promoter	Targeting	217	23410	0.572	0.07861194784973513
ENSG00000011566	chr2.1528_430_Gasperini_enhancer	Targeting	11	2286	0.576	-0.29439649216138664
ENSG00000087157	chr17.5545_425_Gasperini_NTC	Targeting	18	2629	0.576	-0.16994939742493376
ENSG00000100239	SHANK3_271_promoter	Targeting	58	7645	0.576	-0.05570296515131412
ENSG00000100429	SHANK3_275_promoter	Targeting	12	1888	0.576	0.2170913809430739
ENSG00000114861	FOXP1_116_promoter	Targeting	48	6692	0.576	0.20193246275717525
ENSG00000126749	chr6.2134_474_Gasperini_NTC	Targeting	20	9804	0.576	-0.1804180889746605
ENSG00000164897	SLC4A2_284_TSS_pos_ctrl	Targeting	76	16407	0.576	-0.09024341085630243
ENSG00000165819	CHD8_71_Flashfry_promoter	Targeting	26	3320	0.576	0.1341604708284434
ENSG00000167280	chr17.5545_426_Gasperini_NTC	Targeting	9	1548	0.576	-0.2627039827157116
ENSG00000174720	ANK2_27_Flashfry_promoter	Targeting	88	22794	0.576	-0.04382348372965034
ENSG00000186666	chr12.1559_411_Gasperini_enhancer	Targeting	7	2193	0.576	0.2843180758060768
ENSG00000196628	TCF4_354_Flashfry_promoter	Targeting	16	10113	0.576	0.24115036353159824
ENSG00000204220	SYNGAP1_291_promoter	Targeting	93	23756	0.576	-0.0751562570657982
ENSG00000227057	SYNGAP1_307_Flashfry_promoter	Targeting	135	13230	0.576	-0.06555090402736519
ENSG00000237441	SYNGAP1_306_Flashfry_promoter	Targeting	7	1971	0.576	0.28477243631094895
ENSG00000277075	chr6.1134_467_Gasperini_enhancer	Targeting	8	5925	0.576	0.23665706136845444
ENSG00000011566	SOS1_285_TSS_pos_ctrl	Targeting	9	2288	0.58	-0.32242695125637644
ENSG00000066923	GNB2_180_TSS_pos_ctrl	Targeting	8	892	0.58	0.2397540539079719
ENSG00000082641	chr17.3223_417_Gasperini_NTC	Targeting	43	15208	0.58	0.11811618038002619
ENSG00000092201	CHD8_74_Flashfry_promoter	Targeting	402	23190	0.58	-0.05708371561416292
ENSG00000100280	chr22.1257_442_Gasperini_enhancer	Targeting	31	8491	0.58	0.15024769094038448
ENSG00000138658	ANK2_20_Flashfry_promoter	Targeting	11	2492	0.58	0.18413664369780802
ENSG00000141279	chr17.3223_418_Gasperini_NTC	Targeting	59	12591	0.58	0.08686370819571754
ENSG00000165792	CHD8_69_promoter	Targeting	11	6391	0.58	-0.26802956305329806
ENSG00000168310	IRF2_182_TSS_pos_ctrl	Targeting	21	3155	0.58	-0.05351585953287685
ENSG00000171824	chr1.1933_398_Gasperini_NTC	Targeting	81	13208	0.58	-0.07673664179165274
ENSG00000174749	ANK2_21_Flashfry_promoter	Targeting	23	7460	0.58	0.12863338438271144
ENSG00000185340	chr22.1257_442_Gasperini_enhancer	Targeting	22	4567	0.58	0.19393210653816784
ENSG00000196628	TCF4_340_Flashfry_promoter	Targeting	53	10076	0.58	-0.025748604346155224
ENSG00000204227	SYNGAP1_298_Flashfry_promoter	Targeting	56	7054	0.58	-0.06310351086601895
ENSG00000223501	chr6.2134_473_Gasperini_NTC	Targeting	24	4927	0.58	-0.18677459812420683
ENSG00000270170	chr3.5817_456_Gasperini_enhancer	Targeting	82	14693	0.58	0.07688395177844509
ENSG00000005469	TCF4_339_Flashfry_promoter	Targeting	11	2426	0.584	0.21049376188164137
ENSG00000055483	chr17.5545_426_Gasperini_NTC	Targeting	61	9233	0.584	-0.08354135273432273
ENSG00000064393	ZC3HAV1_393_TSS_pos_ctrl	Targeting	38	8382	0.584	-0.13342802536922682
ENSG00000073150	SHANK3_261_Flashfry_promoter	Targeting	17	1177	0.584	0.26237862456323136
ENSG00000073150	SHANK3_279_promoter	Targeting	11	1183	0.584	0.3664015572566228
ENSG00000100823	CHD8_81_promoter	Targeting	335	21753	0.584	-0.033184603869733764
ENSG00000129538	CHD8_66_promoter	Targeting	12	1870	0.584	0.21987975194578802
ENSG00000143797	chr2.185_436_Gasperini_enhancer	Targeting	27	7713	0.584	0.11008254484800073
ENSG00000155542	chr5.1395_463_Gasperini_NTC	Targeting	8	2918	0.584	0.1535293485542346
ENSG00000165821	CHD8_78_promoter	Targeting	15	2220	0.584	0.14670824248539382
ENSG00000182541	chr22.1257_441_Gasperini_enhancer	Targeting	9	1287	0.584	-0.22293921465082622
ENSG00000187678	SPRY4_287_TSS_pos_ctrl	Targeting	11	2212	0.584	0.1672676576089458
ENSG00000204228	SYNGAP1_302_promoter	Targeting	9	3176	0.584	-0.2971869058249794
ENSG00000275221	chr6.1269_469_Gasperini_enhancer	Targeting	7	3928	0.584	-0.32103898494050753
ENSG00000073169	SHANK3_270_promoter	Targeting	40	2639	0.588	0.13954205461499747
ENSG00000096070	chr6.2479_476_Gasperini_enhancer	Targeting	7	3034	0.588	0.2564279563035883
ENSG00000115233	TBR1_322_Flashfry_promoter	Targeting	149	32272	0.588	-0.030318881076651927
ENSG00000125746	PPP5D1_238_TSS_pos_ctrl	Targeting	15	3498	0.588	-0.19512980994575457
ENSG00000128159	SHANK3_278_promoter	Targeting	18	1091	0.588	0.09525452436542192
ENSG00000025708	SHANK3_265_Flashfry_promoter	Targeting	17	2278	0.592	-0.1924686834857594
ENSG00000092199	CHD8_64_promoter	Targeting	259	32549	0.592	-0.0076347760712018875
ENSG00000092203	CHD8_59_promoter	Targeting	52	9355	0.592	0.08763647069461711
ENSG00000100888	CHD8_77_Flashfry_promoter	Targeting	82	10240	0.592	-0.04459114343539361
ENSG00000108433	chr17.3223_417_Gasperini_NTC	Targeting	24	6978	0.592	0.17507995602565396
ENSG00000114861	FOXP1_169_Flashfry_promoter	Targeting	72	6668	0.592	-0.04936722472585342
ENSG00000115841	chr2.1528_429_Gasperini_enhancer	Targeting	8	601	0.592	0.26666015550226785
ENSG00000159176	chr1.10703_395_Gasperini_enhancer	Targeting	38	3796	0.592	0.10858443493115422
ENSG00000165792	CHD8_82_promoter	Targeting	17	6385	0.592	-0.19872486002764012
ENSG00000184164	SHANK3_263_Flashfry_promoter	Targeting	15	4473	0.592	0.17116381817800486
ENSG00000188130	SHANK3_261_Flashfry_promoter	Targeting	52	3325	0.592	-0.13590792619075076
ENSG00000196576	SHANK3_261_Flashfry_promoter	Targeting	35	2111	0.592	0.09879038038348575
ENSG00000056097	ZFR_394_TSS_pos_ctrl	Targeting	95	17494	0.596	-0.055926566258930055
ENSG00000105771	chr19.4589_427_Gasperini_enhancer	Targeting	37	5644	0.596	-0.14574285838318657
ENSG00000137216	chr6.3216_478_Gasperini_enhancer	Targeting	8	4384	0.596	0.35411038855443167
ENSG00000164305	IRF2_182_TSS_pos_ctrl	Targeting	62	7132	0.596	0.08060331111964869
ENSG00000167280	chr17.5536_424_Gasperini_NTC	Targeting	11	1546	0.596	0.20124475110940754
ENSG00000170638	SHANK3_275_promoter	Targeting	32	6643	0.596	-0.12220309351201597
ENSG00000196628	TCF4_372_Flashfry_promoter	Targeting	16	10113	0.596	0.3245759580172436
ENSG00000198805	CHD8_82_promoter	Targeting	32	11473	0.596	0.09953188683861525
ENSG00000100241	SHANK3_281_Flashfry_promoter	Targeting	15	1481	0.6	0.16334790803767696
ENSG00000112081	chr6.2479_476_Gasperini_enhancer	Targeting	59	32362	0.6	-0.04058207179050388
ENSG00000162928	BCL11A_37_promoter	Targeting	30	4182	0.6	-0.04390345502160775
ENSG00000196628	TCF4_365_Flashfry_promoter	Targeting	93	10036	0.6	0.012979769768948213
ENSG00000204220	SYNGAP1_298_Flashfry_promoter	Targeting	193	23656	0.6	0.010167172374935474
ENSG00000043514	chr1.5287_400_Gasperini_NTC	Targeting	25	10095	0.604	-0.143280032338706
ENSG00000050393	chr6.702_479_Gasperini_enhancer	Targeting	91	18410	0.604	-0.07662770775443242
ENSG00000114861	FOXP1_129_Flashfry_promoter	Targeting	19	6721	0.604	-0.15570008918096678
ENSG00000129538	CHD8_59_promoter	Targeting	9	1873	0.604	-0.32016949276178286
ENSG00000146963	ZC3HAV1_393_TSS_pos_ctrl	Targeting	78	16485	0.604	-0.08030284355647038
ENSG00000186566	UBTF_392_TSS_pos_ctrl	Targeting	23	10600	0.604	-0.10582667349712316
ENSG00000186577	SYNGAP1_308_Flashfry_promoter	Targeting	72	6028	0.604	-0.058610588872952896
ENSG00000196428	chr3.4443_453_Gasperini_enhancer	Targeting	45	8911	0.604	0.09092172876557503
ENSG00000198355	SHANK3_265_Flashfry_promoter	Targeting	58	7436	0.604	-0.09697679975164153
ENSG00000198805	CHD8_69_promoter	Targeting	20	11485	0.604	0.14663061559225066
ENSG00000204220	chr6.2134_474_Gasperini_NTC	Targeting	62	23787	0.604	0.053254298005246614
ENSG00000100241	SHANK3_269_Flashfry_promoter	Targeting	10	1486	0.608	0.1217447354313812
ENSG00000108639	chr17.5435_421_Gasperini_enhancer	Targeting	60	15968	0.608	0.05022761236181966
ENSG00000114861	FOXP1_122_Flashfry_promoter	Targeting	15	6725	0.608	0.29523169651829306
ENSG00000114861	FOXP1_137_Flashfry_promoter	Targeting	22	6718	0.608	-0.0669222684018036
ENSG00000134352	chr5.1395_463_Gasperini_NTC	Targeting	14	5531	0.608	0.17293190010384452
ENSG00000138050	chr2.1584_431_Gasperini_NTC	Targeting	15	8707	0.608	0.15223759731569753
ENSG00000138780	chr4.2386_460_Gasperini_NTC	Targeting	15	8218	0.608	-0.21421486951813629
ENSG00000145365	ANK2_13_Flashfry_promoter	Targeting	12	1452	0.608	0.20853729389389297
ENSG00000161904	SYNGAP1_289_promoter	Targeting	43	3379	0.608	0.14239515523898127
ENSG00000163602	FOXP1_125_Flashfry_promoter	Targeting	74	8949	0.608	0.03677868886389479
ENSG00000165092	chr9.871_490_Gasperini_enhancer	Targeting	8	1113	0.608	0.16328657430790372
ENSG00000165804	CHD8_81_promoter	Targeting	11	576	0.608	0.23321088555564895
ENSG00000174749	ANK2_26_Flashfry_promoter	Targeting	32	7451	0.608	0.13284074816427305
ENSG00000198355	SHANK3_278_promoter	Targeting	115	7379	0.608	0.06843355055885869
ENSG00000227057	SYNGAP1_294_Flashfry_promoter	Targeting	47	13318	0.608	-0.0978871894227672
ENSG00000237649	SYNGAP1_304_Flashfry_promoter	Targeting	39	12410	0.608	0.10028461179153081
ENSG00000278828	chr6.1269_471_Gasperini_enhancer	Targeting	22	8167	0.608	-0.1845340901937873
ENSG00000092199	CHD8_56_promoter	Targeting	76	32732	0.612	-0.040182273067483454
ENSG00000092203	CHD8_74_Flashfry_promoter	Targeting	158	9249	0.612	-0.031200623862437604
ENSG00000100239	SHANK3_273_promoter	Targeting	58	7645	0.612	-0.025858960572525014
ENSG00000100888	CHD8_61_promoter	Targeting	97	10225	0.612	0.10051700970831767
ENSG00000123416	chr12.1559_412_Gasperini_enhancer	Targeting	139	33617	0.612	-0.03379770901583967
ENSG00000128159	SHANK3_273_promoter	Targeting	7	1102	0.612	-0.439580642652146
ENSG00000138658	ANK2_2_promoter	Targeting	32	2471	0.612	0.07154752217241134
ENSG00000162924	BCL11A_37_promoter	Targeting	64	8101	0.612	0.10852097723900811
ENSG00000162928	BCL11A_45_Flashfry_promoter	Targeting	23	4189	0.612	-0.23602238016100108
ENSG00000163602	FOXP1_123_Flashfry_promoter	Targeting	47	8976	0.612	0.10794403887951454
ENSG00000198805	CHD8_56_promoter	Targeting	29	11476	0.612	-0.15580873761895264
ENSG00000272325	SYNGAP1_303_Flashfry_promoter	Targeting	91	18310	0.612	0.054671135746149756
ENSG00000025770	SHANK3_273_promoter	Targeting	44	5563	0.616	-0.11414755317096548
ENSG00000083444	chr1.1933_397_Gasperini_NTC	Targeting	26	8597	0.616	-0.12737415980061106
ENSG00000114861	FOXP1_104_promoter	Targeting	63	6677	0.616	-0.04137157469550834
ENSG00000114861	FOXP1_174_Flashfry_promoter	Targeting	30	6710	0.616	0.16338032476030673
ENSG00000115233	TBR1_321_Flashfry_promoter	Targeting	284	32137	0.616	0.004586331750635608
ENSG00000128191	MED15_187_TSS_pos_ctrl	Targeting	17	9205	0.616	-0.18068328723229476
ENSG00000147065	chrX.1291_492_Gasperini_NTC	Targeting	38	26861	0.616	0.03935641666901124
ENSG00000163602	FOXP1_126_Flashfry_promoter	Targeting	52	8971	0.616	-0.10915823838873506
ENSG00000165821	CHD8_67_promoter	Targeting	36	2199	0.616	0.0794333725396954
ENSG00000170638	SHANK3_279_promoter	Targeting	55	6620	0.616	-0.09199779138053987
ENSG00000170638	SHANK3_264_Flashfry_promoter	Targeting	7	6668	0.616	0.2520692737783694
ENSG00000186577	SYNGAP1_289_promoter	Targeting	77	6023	0.616	0.10402300217026061
ENSG00000204227	SYNGAP1_292_promoter	Targeting	76	7034	0.616	0.10794167906959995
ENSG00000204227	SYNGAP1_291_promoter	Targeting	36	7074	0.616	0.15180412963387346
ENSG00000204256	SYNGAP1_302_promoter	Targeting	64	23563	0.616	0.05802258906593161
ENSG00000096401	chr6.3216_477_Gasperini_enhancer	Targeting	16	22288	0.62	-0.13051133931472403
ENSG00000112511	SYNGAP1_307_Flashfry_promoter	Targeting	40	3927	0.62	0.13070554150320834
ENSG00000144840	chr3.3352_447_Gasperini_enhancer	Targeting	26	3168	0.62	-0.11824567714847944
ENSG00000148444	chr10.805_405_Gasperini_NTC	Targeting	75	14110	0.62	-0.06555780571744696
ENSG00000163602	FOXP1_88_promoter	Targeting	11	9012	0.62	-0.22334091236668052
ENSG00000171302	chr17.5536_424_Gasperini_NTC	Targeting	31	4994	0.62	0.08952080251560135
ENSG00000174720	ANK2_11_Flashfry_promoter	Targeting	157	22725	0.62	-0.01439954205062588
ENSG00000198805	CHD8_65_promoter	Targeting	36	11469	0.62	-0.08721411914346855
ENSG00000204227	SYNGAP1_306_Flashfry_promoter	Targeting	19	7091	0.62	-0.15741401392705434
ENSG00000235989	chr22.1257_441_Gasperini_enhancer	Targeting	13	1209	0.62	0.23942672315793523
ENSG00000237441	SYNGAP1_293_promoter	Targeting	34	1944	0.62	0.10287518696683629
ENSG00000274997	chr6.1269_471_Gasperini_enhancer	Targeting	27	9007	0.62	0.01924503551480261
ENSG00000065491	chr6.2479_475_Gasperini_enhancer	Targeting	18	2664	0.624	-0.14190372460646072
ENSG00000073169	SHANK3_282_Flashfry_promoter	Targeting	7	2672	0.624	0.22698039531774183
ENSG00000100097	chr22.1857_444_Gasperini_NTC	Targeting	14	27824	0.624	0.11878736177612015
ENSG00000100239	SHANK3_270_promoter	Targeting	93	7610	0.624	0.08141770183746933
ENSG00000100429	SHANK3_261_Flashfry_promoter	Targeting	28	1872	0.624	-0.15711440945902622
ENSG00000102317	HDAC6_181_TSS_pos_ctrl	Targeting	86	29775	0.624	-0.06749864159018837
ENSG00000114316	RBM6_240_TSS_pos_ctrl	Targeting	30	3611	0.624	0.15876396176442586
ENSG00000114861	FOXP1_106_promoter	Targeting	54	6686	0.624	-0.034798903354891664
ENSG00000136560	TBR1_314_promoter	Targeting	49	10080	0.624	0.11602471384173674
ENSG00000138443	chr2.6210_437_Gasperini_NTC	Targeting	11	5930	0.624	0.19607891038642
ENSG00000138660	ANK2_5_promoter	Targeting	26	3123	0.624	-0.15783842082474875
ENSG00000160219	chrX.2694_498_Gasperini_NTC	Targeting	11	4727	0.624	0.278537249554919
ENSG00000162924	BCL11A_33_promoter	Targeting	37	8128	0.624	-0.1009595583517684
ENSG00000163428	chr3.3352_447_Gasperini_enhancer	Targeting	81	8558	0.624	-0.08907254970337375
ENSG00000165795	CHD8_64_promoter	Targeting	48	5068	0.624	0.07784289800489264
ENSG00000174749	ANK2_9_promoter	Targeting	114	7369	0.624	-0.11030746524147661
ENSG00000205277	GNB2_180_TSS_pos_ctrl	Targeting	9	1195	0.624	-0.23450877279261562
ENSG00000073150	SHANK3_266_Flashfry_promoter	Targeting	8	1186	0.628	0.2597519536837236
ENSG00000079974	SHANK3_261_Flashfry_promoter	Targeting	8	745	0.628	-0.18862940998975297
ENSG00000079974	SHANK3_279_promoter	Targeting	7	746	0.628	0.35254363990271376
ENSG00000100258	SHANK3_271_promoter	Targeting	26	2516	0.628	0.09767896460375836
ENSG00000100426	SHANK3_273_promoter	Targeting	30	3269	0.628	0.08988429358064653
ENSG00000111669	chr6.2134_474_Gasperini_NTC	Targeting	81	32854	0.628	-0.08135295845314738
ENSG00000112511	SYNGAP1_290_promoter	Targeting	11	3956	0.628	-0.2032608064423651
ENSG00000112514	SYNGAP1_296_Flashfry_promoter	Targeting	121	26428	0.628	-0.03849308340086188
[truncated: 4,536 more rows]
