# Supplementary material for: Multiplex, single-cell CRISPRa screening for cell type specific regulatory elements
Source: Nat Commun. 2024 Sep 18;15:8209. doi: 10.1038/s41467-024-52490-4 (PMC11411074; doi:10.1038/s41467-024-52490-4)
Supplement: Supplementary file 15 — Supplementary Data 12 [file 41467_2024_52490_MOESM15_ESM.csv]

response_id	grna_group	n_nonzero_trt	n_nonzero_cntrl	p_value	log_2_fold_change
ENSG00000151746	negative_203_Horlbeck_NTC	451	31694	1.153582967253085e-5	0.22473738261016152
ENSG00000018236	negative_221_Horlbeck_NTC	202	37815	2.965596714973428e-5	-0.3502617767705908
ENSG00000128245	negative_224_Horlbeck_NTC	380	45491	2.9748558063150772e-5	0.16202205122862479
ENSG00000163611	negative_206_Horlbeck_NTC	25	2039	3.558941792588973e-4	1.1572355439177198
ENSG00000125945	negative_229_Horlbeck_NTC	20	2605	5.895499773069769e-4	1.19805969206514
ENSG00000084754	negative_190_Horlbeck_NTC	63	19107	6.844327923783075e-4	-0.6012440666413623
ENSG00000112763	negative_233_Horlbeck_NTC	119	9159	7.083446642282146e-4	0.4413768389060668
ENSG00000177932	negative_202_Horlbeck_NTC	42	1321	8.832472364926247e-4	0.7378887379157524
ENSG00000119866	negative_200_Horlbeck_NTC	65	14694	0.0012805675960475028	-0.50301151173113
ENSG00000100784	negative_225_Horlbeck_NTC	19	2323	0.0013858885565580532	1.1155741876816365
ENSG00000118007	negative_214_Horlbeck_NTC	15	11373	0.0015272527253980955	-1.013387887728964
ENSG00000106771	negative_220_Horlbeck_NTC	51	13000	0.001633942630779953	0.571599133176182
ENSG00000155100	negative_203_Horlbeck_NTC	50	5483	0.001652711794222897	-0.5903507813161739
ENSG00000116729	negative_197_Horlbeck_NTC	13	1409	0.001751937871099693	1.3349995454054109
ENSG00000170445	negative_202_Horlbeck_NTC	306	17976	0.0017766514416372482	-0.20555167987792822
ENSG00000203993	negative_198_Horlbeck_NTC	66	4328	0.0019203993413930234	0.579036689212729
ENSG00000061273	negative_222_Horlbeck_NTC	16	3318	0.002154693769419243	-1.0509876414681472
ENSG00000143970	negative_202_Horlbeck_NTC	111	4460	0.002506259180863362	0.3809033538609836
ENSG00000139970	negative_224_Horlbeck_NTC	412	49298	0.002515141680013472	0.06818474534642194
ENSG00000111110	negative_208_Horlbeck_NTC	32	2918	0.00275566870302095	-0.7674548507929257
ENSG00000140157	negative_188_Horlbeck_NTC	18	9823	0.002853444702027974	-0.8772663453423748
ENSG00000242265	negative_199_Horlbeck_NTC	816	49677	0.0028600279932312865	0.10723647690255067
ENSG00000163644	negative_203_Horlbeck_NTC	251	21377	0.0030268071314333567	-0.2337415811985274
ENSG00000139746	negative_192_Horlbeck_NTC	76	16964	0.003114705773160831	0.4422047440331468
ENSG00000117616	negative_198_Horlbeck_NTC	189	16056	0.0033051557215741153	0.27176440085943265
ENSG00000178921	negative_215_Horlbeck_NTC	19	2180	0.0036026062812434855	1.049587905157245
ENSG00000177666	negative_222_Horlbeck_NTC	13	2941	0.003827023891968817	-0.9850794560039726
ENSG00000166532	negative_219_Horlbeck_NTC	90	7863	0.003892832500970557	0.41951483342784623
ENSG00000071054	negative_232_Horlbeck_NTC	522	36563	0.00434926467570978	0.11551012190329257
ENSG00000117411	negative_235_Horlbeck_NTC	139	9575	0.004434132957499643	0.3145166476406682
ENSG00000213066	negative_212_Horlbeck_NTC	7	3300	0.004447534568331052	-1.2523778197004436
ENSG00000134330	negative_219_Horlbeck_NTC	83	11844	0.004482574435340475	-0.42736255233920306
ENSG00000125885	negative_230_Horlbeck_NTC	16	1995	0.0045809471924541205	1.0549984269331474
ENSG00000283667	negative_193_Horlbeck_NTC	7	486	0.004797513617545367	1.5686978844663066
ENSG00000123607	negative_220_Horlbeck_NTC	18	3965	0.005222317185317284	0.8865896318875572
ENSG00000148834	negative_234_Horlbeck_NTC	69	7251	0.005303830379244992	-0.4352611048555626
ENSG00000011677	negative_208_Horlbeck_NTC	83	3642	0.005403076744951608	0.4182207807136056
ENSG00000142751	negative_233_Horlbeck_NTC	15	2967	0.006546289756162518	-0.9703535806659436
ENSG00000176641	negative_232_Horlbeck_NTC	100	9104	0.00729299062066284	-0.3724257250409342
ENSG00000164114	negative_236_Horlbeck_NTC	280	22575	0.0073913129204896955	-0.18332894672452638
ENSG00000143258	negative_230_Horlbeck_NTC	13	1411	0.0074349213831601335	1.0813812178418476
ENSG00000245146	negative_198_Horlbeck_NTC	12	445	0.007459157930668618	1.1945537652204763
ENSG00000185518	negative_201_Horlbeck_NTC	172	6390	0.007494681182224461	-0.25694227936522873
ENSG00000124783	negative_212_Horlbeck_NTC	108	17383	0.00763619940512596	0.335763261845754
ENSG00000119979	negative_203_Horlbeck_NTC	199	13631	0.007754152680572603	0.24883374900111366
ENSG00000229989	negative_203_Horlbeck_NTC	11	1681	0.008333719874135143	-1.0708991483721162
ENSG00000149548	negative_237_Horlbeck_NTC	22	614	0.008466874724730206	0.8987430617344279
ENSG00000156299	negative_197_Horlbeck_NTC	23	3391	0.00917244181387259	0.8285287479572356
ENSG00000142541	negative_232_Horlbeck_NTC	659	49229	0.00948638436039783	0.06225014335963053
ENSG00000160318	negative_204_Horlbeck_NTC	23	967	0.009623110457664367	0.8301944667896848
ENSG00000172456	negative_221_Horlbeck_NTC	18	1498	0.009754198268617419	0.902000399936806
ENSG00000214046	negative_216_Horlbeck_NTC	27	14551	0.00977691187836513	-0.6395672136406572
ENSG00000248333	negative_191_Horlbeck_NTC	63	8743	0.010074261601370545	0.42238011036102785
ENSG00000154447	negative_205_Horlbeck_NTC	65	3697	0.010130351545171154	-0.4204504045915449
ENSG00000146802	negative_213_Horlbeck_NTC	29	2977	0.01013477279039067	0.712291143683264
ENSG00000129925	negative_201_Horlbeck_NTC	82	3270	0.011028964923137402	-0.36581193637946274
ENSG00000225335	negative_207_Horlbeck_NTC	13	192	0.011230420202330924	0.9577120551815188
ENSG00000102738	negative_220_Horlbeck_NTC	27	12754	0.01163547132480218	-0.6514679697264776
ENSG00000178607	negative_236_Horlbeck_NTC	23	898	0.011644191620173428	0.8171225831260882
ENSG00000142156	negative_214_Horlbeck_NTC	73	26096	0.011818887683786635	0.33563294875403615
ENSG00000113140	negative_221_Horlbeck_NTC	57	4832	0.012485011350395692	0.5555536518895801
ENSG00000160226	negative_197_Horlbeck_NTC	11	5897	0.012545516564346881	-1.0032276713522852
ENSG00000196177	negative_222_Horlbeck_NTC	69	5219	0.012658683382910253	0.4520515818437407
ENSG00000197958	negative_207_Horlbeck_NTC	1576	45099	0.013032008875713586	-0.049991198639267376
ENSG00000100979	negative_192_Horlbeck_NTC	12	1442	0.013071047542015877	1.1057446770152386
ENSG00000254469	negative_220_Horlbeck_NTC	7	713	0.013119138670842575	1.59443651133423
ENSG00000165507	negative_206_Horlbeck_NTC	10	756	0.013496769781418817	1.3235539010385091
ENSG00000111911	negative_222_Horlbeck_NTC	105	13061	0.013848867640117113	-0.32545707920939293
ENSG00000272841	negative_235_Horlbeck_NTC	36	1819	0.014443135261473037	0.6396710250656907
ENSG00000109390	negative_213_Horlbeck_NTC	166	32505	0.014641692055727993	-0.20368913299074548
ENSG00000283563	negative_205_Horlbeck_NTC	19	461	0.014703609765091576	0.8200625851394472
ENSG00000273238	negative_237_Horlbeck_NTC	108	5156	0.01491554496002791	0.3869766749571304
ENSG00000144744	negative_218_Horlbeck_NTC	21	7404	0.01512306196100266	-0.6994688426721876
ENSG00000165533	negative_237_Horlbeck_NTC	22	1999	0.015138667147608371	-0.6932019688779087
ENSG00000184271	negative_212_Horlbeck_NTC	13	1083	0.015602276802521513	1.1145082122963128
ENSG00000164038	negative_230_Horlbeck_NTC	8	4085	0.015666926534719766	-1.1339031345362849
ENSG00000125447	negative_230_Horlbeck_NTC	24	3527	0.01570952493790453	0.726742184797593
ENSG00000047644	negative_213_Horlbeck_NTC	19	1705	0.016271289980471504	0.8940995438058517
ENSG00000181991	negative_219_Horlbeck_NTC	118	15707	0.0165673201222966	-0.297586940207174
ENSG00000153774	negative_210_Horlbeck_NTC	133	38027	0.016657203987717896	0.19694678897120677
ENSG00000225465	negative_191_Horlbeck_NTC	56	7630	0.01675545909334125	0.45667731107019627
ENSG00000124786	negative_221_Horlbeck_NTC	34	3654	0.01752459674770994	0.6117484781683218
ENSG00000117620	negative_202_Horlbeck_NTC	126	5244	0.017529883828468054	0.2897151715168804
ENSG00000064995	negative_211_Horlbeck_NTC	365	23364	0.017620509495465717	0.14567536725272556
ENSG00000140374	negative_197_Horlbeck_NTC	39	14483	0.017848830190914128	-0.4824830927768875
ENSG00000121057	negative_208_Horlbeck_NTC	238	11825	0.019020453366436055	0.19098964634946936
ENSG00000010322	negative_221_Horlbeck_NTC	118	16373	0.020141032162024432	0.275791866644188
ENSG00000078618	negative_215_Horlbeck_NTC	64	19080	0.02097721054818172	-0.3652788792570383
ENSG00000111879	negative_234_Horlbeck_NTC	113	6822	0.021938220034998852	0.30038029532082433
ENSG00000167281	negative_190_Horlbeck_NTC	97	20398	0.021995096567430872	0.26514700727356677
ENSG00000165617	negative_197_Horlbeck_NTC	11	1876	0.022931588142053573	1.0045920527992664
ENSG00000196542	negative_231_Horlbeck_NTC	10	314	0.023105518633020367	1.0621842379812207
ENSG00000176171	negative_197_Horlbeck_NTC	59	21368	0.023817845031121943	-0.3528170383616459
ENSG00000006118	negative_215_Horlbeck_NTC	123	25311	0.024	0.24172774105189293
ENSG00000100393	negative_218_Horlbeck_NTC	42	12636	0.024	-0.4165587309261045
ENSG00000111358	negative_205_Horlbeck_NTC	119	6318	0.024	-0.26244164164217576
ENSG00000115226	negative_198_Horlbeck_NTC	100	8047	0.024	0.3303188202309064
ENSG00000137575	negative_234_Horlbeck_NTC	188	12485	0.024	0.23895441930144146
ENSG00000139915	negative_232_Horlbeck_NTC	19	2305	0.024	-0.7485612013139784
ENSG00000144567	negative_220_Horlbeck_NTC	54	20427	0.024	-0.3721666320319562
ENSG00000167380	negative_206_Horlbeck_NTC	33	8484	0.024	-0.48854147337969644
ENSG00000171723	negative_199_Horlbeck_NTC	195	10074	0.024	0.2119265365900287
ENSG00000172336	negative_227_Horlbeck_NTC	213	12864	0.024	0.21021311562086598
ENSG00000204599	negative_191_Horlbeck_NTC	13	1045	0.024	1.0348857992148908
ENSG00000213920	negative_205_Horlbeck_NTC	42	2451	0.024	-0.38567998719423624
ENSG00000227896	negative_191_Horlbeck_NTC	8	548	0.024	1.3503628875829206
ENSG00000269489	negative_237_Horlbeck_NTC	13	344	0.024	0.9164063755390712
ENSG00000281357	negative_223_Horlbeck_NTC	17	438	0.024	0.8183159641622266
ENSG00000163584	negative_188_Horlbeck_NTC	21	3651	0.024536775873722452	0.8074438552122691
ENSG00000171109	negative_199_Horlbeck_NTC	136	6772	0.02579182403765089	0.27513238361282655
ENSG00000013288	negative_221_Horlbeck_NTC	27	2844	0.028	0.6395615676589368
ENSG00000023318	negative_208_Horlbeck_NTC	196	12826	0.028	-0.2243943146242362
ENSG00000090861	negative_204_Horlbeck_NTC	80	7205	0.028	-0.3260333187987192
ENSG00000101856	negative_205_Horlbeck_NTC	861	39786	0.028	-0.07572252477340113
ENSG00000103460	negative_216_Horlbeck_NTC	34	9284	0.028	0.529351287622756
ENSG00000110066	negative_192_Horlbeck_NTC	80	19555	0.028	0.29554638903709257
ENSG00000130119	negative_211_Horlbeck_NTC	77	4121	0.028	0.3412715752377471
ENSG00000133703	negative_208_Horlbeck_NTC	386	20093	0.028	0.12177699679406262
ENSG00000156521	negative_199_Horlbeck_NTC	10	1122	0.028	-0.9204372439987063
ENSG00000160961	negative_211_Horlbeck_NTC	22	2388	0.028	-0.6035062074838029
ENSG00000170037	negative_232_Horlbeck_NTC	43	2052	0.028	0.4673671581746901
ENSG00000173926	negative_191_Horlbeck_NTC	16	1866	0.028	0.7519393112762423
ENSG00000177606	negative_200_Horlbeck_NTC	177	23116	0.028	0.22799898027731255
ENSG00000177917	negative_232_Horlbeck_NTC	65	3383	0.028	0.3862051752824551
ENSG00000196353	negative_198_Horlbeck_NTC	7	1358	0.028	-1.1487282787706654
ENSG00000198060	negative_229_Horlbeck_NTC	20	9273	0.028	-0.6690398979343612
ENSG00000267909	negative_197_Horlbeck_NTC	9	1481	0.028	0.9086864351937871
ENSG00000273173	negative_220_Horlbeck_NTC	8	997	0.028	1.4009756975591623
ENSG00000135472	negative_223_Horlbeck_NTC	158	6530	0.02878795027973105	0.22328617651184102
ENSG00000113140	negative_190_Horlbeck_NTC	37	4852	0.02971495515513231	0.6730708170350896
ENSG00000182287	negative_215_Horlbeck_NTC	125	30707	0.03112409720592138	-0.24285344826237057
ENSG00000055208	negative_208_Horlbeck_NTC	144	6314	0.032	0.2759635391372872
ENSG00000095951	negative_224_Horlbeck_NTC	32	5120	0.032	-0.5611732253247363
ENSG00000108883	negative_196_Horlbeck_NTC	12	7086	0.032	0.9252411901179372
ENSG00000109436	negative_224_Horlbeck_NTC	108	15283	0.032	-0.2560777824729814
ENSG00000114904	negative_227_Horlbeck_NTC	32	3013	0.032	-0.5043972725714752
ENSG00000115128	negative_191_Horlbeck_NTC	155	29610	0.032	-0.22145885293671763
ENSG00000125351	negative_206_Horlbeck_NTC	43	10450	0.032	-0.48076503616778665
ENSG00000130475	negative_212_Horlbeck_NTC	16	1613	0.032	0.8770423363293411
ENSG00000137145	negative_216_Horlbeck_NTC	9	1630	0.032	1.1145682770130185
ENSG00000145388	negative_221_Horlbeck_NTC	61	7398	0.032	0.3767366762375066
ENSG00000147654	negative_190_Horlbeck_NTC	30	9106	0.032	-0.47709275557818565
ENSG00000148634	negative_207_Horlbeck_NTC	331	10232	0.032	-0.1640088779954052
ENSG00000156508	negative_233_Horlbeck_NTC	478	50546	0.032	0.02537718836677172
ENSG00000162670	negative_189_Horlbeck_NTC	25	3095	0.032	0.6899894944643687
ENSG00000163607	negative_191_Horlbeck_NTC	20	5319	0.032	-0.6212018883465138
ENSG00000174173	negative_223_Horlbeck_NTC	213	11434	0.032	-0.17809385447262827
ENSG00000177156	negative_231_Horlbeck_NTC	313	20633	0.032	-0.16140934812968566
ENSG00000185298	negative_206_Horlbeck_NTC	29	7525	0.032	-0.4963741677801692
ENSG00000205464	negative_198_Horlbeck_NTC	26	1838	0.032	0.5608493678706123
ENSG00000205593	negative_192_Horlbeck_NTC	7	3938	0.032	-1.114894394863926
ENSG00000213923	negative_210_Horlbeck_NTC	80	27122	0.032	-0.3160148595623671
ENSG00000214530	negative_214_Horlbeck_NTC	8	6014	0.032	-1.0355357126675853
ENSG00000226696	negative_237_Horlbeck_NTC	51	2227	0.032	0.434842332746074
ENSG00000125991	negative_232_Horlbeck_NTC	247	15499	0.03212191558970734	0.17760478951266045
ENSG00000111144	negative_231_Horlbeck_NTC	118	5894	0.033463356664447455	0.27550247135154304
ENSG00000117479	negative_219_Horlbeck_NTC	13	835	0.03471369134931897	0.8778598923019727
ENSG00000021574	negative_208_Horlbeck_NTC	299	15188	0.036	0.12562126174208355
ENSG00000060237	negative_220_Horlbeck_NTC	63	17827	0.036	0.3243116912581918
ENSG00000085788	negative_196_Horlbeck_NTC	11	6675	0.036	1.0183013860092798
ENSG00000106688	negative_204_Horlbeck_NTC	7	1378	0.036	-1.216043669949527
ENSG00000118200	negative_200_Horlbeck_NTC	151	26617	0.036	-0.22610433141629174
ENSG00000141682	negative_228_Horlbeck_NTC	8	610	0.036	1.5756142265900142
ENSG00000146676	negative_229_Horlbeck_NTC	20	3489	0.036	0.7383520003670601
ENSG00000151229	negative_219_Horlbeck_NTC	116	12179	0.036	0.22931427279675232
ENSG00000154309	negative_223_Horlbeck_NTC	14	1043	0.036	-0.6617155242315356
ENSG00000163053	negative_218_Horlbeck_NTC	20	6174	0.036	-0.623020039329774
ENSG00000176049	negative_229_Horlbeck_NTC	102	27420	0.036	0.22169271426689088
ENSG00000180182	negative_205_Horlbeck_NTC	100	3638	0.036	0.2765686764697133
ENSG00000196214	negative_197_Horlbeck_NTC	13	6362	0.036	-0.7103855336738145
ENSG00000260992	negative_209_Horlbeck_NTC	9	129	0.036	1.0685325294636492
ENSG00000115084	negative_193_Horlbeck_NTC	21	2922	0.037493933999192694	0.6705151045302546
ENSG00000102181	negative_210_Horlbeck_NTC	13	5816	0.04	-0.7502557504336509
ENSG00000109472	negative_190_Horlbeck_NTC	182	46114	0.04	-0.12330644290063186
ENSG00000112305	negative_235_Horlbeck_NTC	317	24132	0.04	0.13046373009167572
ENSG00000113734	negative_213_Horlbeck_NTC	29	3506	0.04	0.5650275195994383
ENSG00000116489	negative_233_Horlbeck_NTC	203	21997	0.04	-0.1779450218562384
ENSG00000118402	negative_216_Horlbeck_NTC	45	15444	0.04	0.4027328273536841
ENSG00000127081	negative_192_Horlbeck_NTC	13	1983	0.04	0.9301152096445735
ENSG00000129682	negative_234_Horlbeck_NTC	100	11007	0.04	-0.32140118447141863
ENSG00000133818	negative_204_Horlbeck_NTC	49	4675	0.04	-0.40696820035059655
ENSG00000134001	negative_211_Horlbeck_NTC	164	12953	0.04	-0.22141358624054797
ENSG00000135823	negative_231_Horlbeck_NTC	105	7316	0.04	-0.27209288275109733
ENSG00000138613	negative_203_Horlbeck_NTC	48	2470	0.04	0.43875595519058885
ENSG00000139428	negative_237_Horlbeck_NTC	251	13741	0.04	0.17850668493804323
ENSG00000155906	negative_215_Horlbeck_NTC	20	6521	0.04	-0.5537147762151227
ENSG00000156395	negative_205_Horlbeck_NTC	42	1595	0.04	0.4125827324470608
ENSG00000170946	negative_225_Horlbeck_NTC	23	4468	0.04	0.5630125595969191
ENSG00000171823	negative_199_Horlbeck_NTC	14	415	0.04	0.9276375634639678
ENSG00000197977	negative_227_Horlbeck_NTC	39	1761	0.04	0.47196121122349677
ENSG00000203724	negative_226_Horlbeck_NTC	47	5287	0.04	0.4304586489815452
ENSG00000224051	negative_211_Horlbeck_NTC	43	4027	0.04	-0.4296881014954561
ENSG00000267002	negative_217_Horlbeck_NTC	28	7019	0.04	0.4966668271712975
ENSG00000267534	negative_192_Horlbeck_NTC	12	1710	0.04	0.8515784807817299
ENSG00000268584	negative_206_Horlbeck_NTC	9	644	0.04	1.1787170210729059
ENSG00000182512	negative_198_Horlbeck_NTC	240	24822	0.042131067996833	-0.12692823026105754
ENSG00000065457	negative_198_Horlbeck_NTC	40	5474	0.044	-0.45109382509105034
ENSG00000092439	negative_225_Horlbeck_NTC	21	3492	0.044	0.6944329658373771
ENSG00000100442	negative_192_Horlbeck_NTC	123	38243	0.044	-0.18351103010358782
ENSG00000101150	negative_192_Horlbeck_NTC	39	9274	0.044	0.3812208394889851
ENSG00000103047	negative_204_Horlbeck_NTC	33	1769	0.044	0.40029501923811406
ENSG00000125484	negative_212_Horlbeck_NTC	44	6095	0.044	0.4230972928845933
ENSG00000132824	negative_215_Horlbeck_NTC	84	22592	0.044	-0.2821967650026912
ENSG00000133961	negative_200_Horlbeck_NTC	49	5402	0.044	0.40837239277901016
ENSG00000134697	negative_228_Horlbeck_NTC	20	6458	0.044	-0.5907179342159896
ENSG00000140598	negative_206_Horlbeck_NTC	18	1858	0.044	0.8240804339935113
ENSG00000145439	negative_211_Horlbeck_NTC	92	7718	0.044	-0.2912620450967145
ENSG00000148154	negative_216_Horlbeck_NTC	51	16922	0.044	0.3570276193560089
ENSG00000153339	negative_230_Horlbeck_NTC	30	5432	0.044	0.499776232484475
ENSG00000154639	negative_223_Horlbeck_NTC	775	35301	0.044	0.047963299667163284
ENSG00000158470	negative_197_Horlbeck_NTC	29	11511	0.044	-0.5521316106594771
ENSG00000160551	negative_205_Horlbeck_NTC	560	24030	0.044	0.09994521192025513
ENSG00000161904	negative_199_Horlbeck_NTC	72	3148	0.044	0.37587291465424055
ENSG00000165275	negative_234_Horlbeck_NTC	71	4158	0.044	0.3365656311394214
ENSG00000168389	negative_211_Horlbeck_NTC	21	883	0.044	0.6445502777231198
ENSG00000189114	negative_204_Horlbeck_NTC	12	1563	0.044	-0.7629742766416499
ENSG00000213619	negative_237_Horlbeck_NTC	362	23191	0.044	-0.11274879211588384
ENSG00000235173	negative_222_Horlbeck_NTC	17	1039	0.044	0.8137003724446581
ENSG00000273008	negative_201_Horlbeck_NTC	36	877	0.044	0.34160083775904404
ENSG00000007080	negative_220_Horlbeck_NTC	48	19937	0.048	-0.34083543434799013
ENSG00000051620	negative_228_Horlbeck_NTC	34	8877	0.048	-0.47092007542512704
ENSG00000064607	negative_220_Horlbeck_NTC	80	22552	0.048	0.22928560625458944
ENSG00000079974	negative_226_Horlbeck_NTC	47	6404	0.048	0.4083459500361464
ENSG00000090263	negative_193_Horlbeck_NTC	91	20703	0.048	-0.25663665986176587
ENSG00000100523	negative_204_Horlbeck_NTC	124	11072	0.048	-0.27975276174864394
ENSG00000110851	negative_213_Horlbeck_NTC	34	4116	0.048	0.4845285375576447
ENSG00000114383	negative_213_Horlbeck_NTC	76	17031	0.048	-0.2653138898303007
ENSG00000119396	negative_197_Horlbeck_NTC	97	28637	0.048	-0.2602950211875542
ENSG00000124172	negative_215_Horlbeck_NTC	218	50598	0.048	-0.07300397674351355
ENSG00000133710	negative_205_Horlbeck_NTC	67	2263	0.048	0.33619481804992235
ENSG00000135211	negative_199_Horlbeck_NTC	131	8542	0.048	-0.1901849354576921
ENSG00000139433	negative_189_Horlbeck_NTC	18	5433	0.048	-0.6258874211653596
ENSG00000152620	negative_232_Horlbeck_NTC	53	2669	0.048	0.47818806437033956
ENSG00000165060	negative_234_Horlbeck_NTC	71	4314	0.048	0.31020822090024724
ENSG00000166165	negative_209_Horlbeck_NTC	1460	44095	0.048	-0.05169326606503821
ENSG00000172137	negative_201_Horlbeck_NTC	8	509	0.048	-1.0836448491231199
ENSG00000172986	negative_225_Horlbeck_NTC	10	1224	0.048	1.0333601807907096
ENSG00000174460	negative_222_Horlbeck_NTC	85	11011	0.048	-0.30748124537949995
ENSG00000234965	negative_194_Horlbeck_NTC	24	945	0.048	0.6180467672705579
ENSG00000263753	negative_191_Horlbeck_NTC	54	12209	0.048	-0.34908622855526006
ENSG00000004534	negative_232_Horlbeck_NTC	282	18818	0.052	0.15870161436823382
ENSG00000038427	negative_223_Horlbeck_NTC	132	5964	0.052	-0.2359301711978019
ENSG00000072135	negative_203_Horlbeck_NTC	47	2620	0.052	0.40728313990495435
ENSG00000077044	negative_199_Horlbeck_NTC	146	9349	0.052	-0.21114410784082072
ENSG00000091592	negative_222_Horlbeck_NTC	352	38485	0.052	-0.10120798852290358
ENSG00000095794	negative_200_Horlbeck_NTC	25	5049	0.052	-0.5446821173024792
ENSG00000119929	negative_197_Horlbeck_NTC	7	3972	0.052	-0.8858827500399786
ENSG00000133872	negative_223_Horlbeck_NTC	981	44742	0.052	0.040566345035666806
ENSG00000154380	negative_219_Horlbeck_NTC	282	31198	0.052	0.1230960491691297
ENSG00000159423	negative_227_Horlbeck_NTC	35	1726	0.052	0.4159049215788686
ENSG00000163719	negative_208_Horlbeck_NTC	124	5938	0.052	0.2569627104878469
ENSG00000165802	negative_202_Horlbeck_NTC	185	10298	0.052	-0.181931847191668
ENSG00000174738	negative_227_Horlbeck_NTC	53	2472	0.052	0.4279816149904927
ENSG00000185567	negative_215_Horlbeck_NTC	13	1721	0.052	0.8160364465649641
ENSG00000204634	negative_229_Horlbeck_NTC	8	1153	0.052	0.9805414099488905
ENSG00000205981	negative_237_Horlbeck_NTC	273	17099	0.052	-0.12103817851245213
ENSG00000217455	negative_232_Horlbeck_NTC	7	202	0.052	1.1525630515178094
ENSG00000053501	negative_227_Horlbeck_NTC	95	5575	0.056	0.2539737326528182
ENSG00000074319	negative_196_Horlbeck_NTC	13	19642	0.056	-0.7336399660718294
ENSG00000077080	negative_225_Horlbeck_NTC	69	16325	0.056	0.26667977067518556
ENSG00000103042	negative_208_Horlbeck_NTC	131	6229	0.056	0.2085430242267634
ENSG00000109920	negative_199_Horlbeck_NTC	240	13001	0.056	0.17123635078672272
ENSG00000126733	negative_220_Horlbeck_NTC	16	8511	0.056	-0.6635952321870482
ENSG00000132825	negative_225_Horlbeck_NTC	9	1112	0.056	1.0736118816616607
ENSG00000133243	negative_222_Horlbeck_NTC	55	7521	0.056	-0.3526404241356942
ENSG00000136940	negative_203_Horlbeck_NTC	120	7755	0.056	0.24599497272874427
ENSG00000138757	negative_196_Horlbeck_NTC	34	33543	0.056	0.3375341447806256
ENSG00000140941	negative_221_Horlbeck_NTC	247	40918	0.056	0.12020202359266641
ENSG00000144401	negative_228_Horlbeck_NTC	35	5324	0.056	0.4997768936607998
ENSG00000144566	negative_206_Horlbeck_NTC	65	14335	0.056	-0.2510849463261342
ENSG00000155660	negative_195_Horlbeck_NTC	27	9223	0.056	-0.5173442264339805
ENSG00000163873	negative_219_Horlbeck_NTC	13	871	0.056	0.722594841862576
ENSG00000164659	negative_214_Horlbeck_NTC	15	9209	0.056	-0.6979260333632706
ENSG00000166171	negative_218_Horlbeck_NTC	52	10018	0.056	0.3503974038740729
ENSG00000227345	negative_231_Horlbeck_NTC	97	4980	0.056	0.26731145153799174
ENSG00000243477	negative_214_Horlbeck_NTC	12	2309	0.056	0.8856716338552766
ENSG00000272563	negative_233_Horlbeck_NTC	18	1181	0.056	0.6372494340997736
ENSG00000059804	negative_211_Horlbeck_NTC	90	7313	0.06	-0.26780331605816654
ENSG00000101493	negative_229_Horlbeck_NTC	15	2512	0.06	0.7148256306029435
ENSG00000115415	negative_205_Horlbeck_NTC	85	3178	0.06	0.28791437964630573
ENSG00000119042	negative_208_Horlbeck_NTC	11	1049	0.06	-0.8169129852934773
ENSG00000129518	negative_209_Horlbeck_NTC	486	15044	0.06	-0.09564060043706846
ENSG00000134207	negative_199_Horlbeck_NTC	252	16608	0.06	-0.1714042964893343
ENSG00000135447	negative_201_Horlbeck_NTC	954	30728	0.06	-0.06940057379189624
ENSG00000140937	negative_210_Horlbeck_NTC	7	3619	0.06	-0.9216601144718002
ENSG00000144791	negative_237_Horlbeck_NTC	12	370	0.06	0.7873730203096239
ENSG00000167799	negative_226_Horlbeck_NTC	15	1571	0.06	0.707644937523007
ENSG00000196586	negative_193_Horlbeck_NTC	59	9441	0.06	0.3438239538366006
ENSG00000213923	negative_234_Horlbeck_NTC	363	26839	0.06	0.1079118889149876
ENSG00000213995	negative_191_Horlbeck_NTC	27	5984	0.06	-0.42118403651225833
ENSG00000232611	negative_227_Horlbeck_NTC	91	4790	0.06	0.28155713183733155
ENSG00000111775	negative_193_Horlbeck_NTC	221	48506	0.064	-0.09797896074597867
ENSG00000112667	negative_192_Horlbeck_NTC	19	8408	0.064	-0.4839618428440611
ENSG00000113327	negative_208_Horlbeck_NTC	40	1503	0.064	0.5013313438176379
ENSG00000114374	negative_194_Horlbeck_NTC	99	5426	0.064	0.2460270856736022
ENSG00000122203	negative_230_Horlbeck_NTC	85	16218	0.064	0.28181837007045263
ENSG00000124532	negative_214_Horlbeck_NTC	30	8673	0.064	0.368647660266056
ENSG00000130638	negative_200_Horlbeck_NTC	213	36001	0.064	-0.12494624094812645
ENSG00000131503	negative_236_Horlbeck_NTC	11	1243	0.064	-0.7665396434816563
ENSG00000136436	negative_233_Horlbeck_NTC	24	3457	0.064	-0.44215728537864063
ENSG00000168209	negative_189_Horlbeck_NTC	44	6916	0.064	0.43591797291042145
ENSG00000179796	negative_200_Horlbeck_NTC	8	3318	0.064	-0.7340321322960586
ENSG00000183496	negative_220_Horlbeck_NTC	18	3825	0.064	0.6207769210362661
ENSG00000197006	negative_192_Horlbeck_NTC	92	29858	0.064	-0.24925962240175667
ENSG00000259203	negative_208_Horlbeck_NTC	43	3170	0.064	-0.43299140920693047
ENSG00000272217	negative_231_Horlbeck_NTC	9	277	0.064	0.8871229542291772
ENSG00000006704	negative_234_Horlbeck_NTC	31	3250	0.068	-0.42553376105185414
ENSG00000060642	negative_211_Horlbeck_NTC	18	796	0.068	0.6045989890070489
ENSG00000074696	negative_228_Horlbeck_NTC	132	30703	0.068	-0.19594219964736956
ENSG00000090581	negative_207_Horlbeck_NTC	204	6186	0.068	-0.17650221250968157
ENSG00000104343	negative_227_Horlbeck_NTC	154	11635	0.068	-0.17062224460171294
ENSG00000105737	negative_218_Horlbeck_NTC	65	11590	0.068	0.3201278199154589
ENSG00000109472	negative_194_Horlbeck_NTC	696	45600	0.068	-0.0698943904440863
ENSG00000138411	negative_225_Horlbeck_NTC	28	5873	0.068	0.5028795323015296
ENSG00000147419	negative_218_Horlbeck_NTC	49	14302	0.068	-0.3328954877233534
ENSG00000148481	negative_208_Horlbeck_NTC	234	11402	0.068	0.14528632407551978
ENSG00000153767	negative_236_Horlbeck_NTC	68	3998	0.068	0.20865552217289274
ENSG00000166046	negative_226_Horlbeck_NTC	14	1305	0.068	0.7930623826498886
ENSG00000171450	negative_213_Horlbeck_NTC	83	16492	0.068	-0.23990684400047013
ENSG00000172663	negative_229_Horlbeck_NTC	12	5568	0.068	-0.7313083994796226
ENSG00000175701	negative_214_Horlbeck_NTC	31	10097	0.068	0.46414567224401804
ENSG00000188316	negative_198_Horlbeck_NTC	9	333	0.068	1.1701075212354022
ENSG00000223501	negative_196_Horlbeck_NTC	7	3937	0.068	1.1083020747495964
ENSG00000240849	negative_218_Horlbeck_NTC	19	5934	0.068	-0.5276657194180969
ENSG00000249915	negative_229_Horlbeck_NTC	69	17768	0.068	0.3041584951084467
ENSG00000254473	negative_234_Horlbeck_NTC	9	1109	0.068	-0.7649815679809873
ENSG00000008838	negative_216_Horlbeck_NTC	24	11341	0.072	-0.5099830751542922
ENSG00000060339	negative_232_Horlbeck_NTC	333	23111	0.072	0.10864885168838984
ENSG00000078140	negative_224_Horlbeck_NTC	216	26471	0.072	-0.15304691812215773
ENSG00000086712	negative_197_Horlbeck_NTC	14	5650	0.072	-0.6365509815266046
ENSG00000100425	negative_214_Horlbeck_NTC	8	5191	0.072	-0.841950111625303
ENSG00000105676	negative_234_Horlbeck_NTC	64	5798	0.072	-0.3106605830704292
ENSG00000108671	negative_197_Horlbeck_NTC	57	19361	0.072	-0.29876291076330563
ENSG00000125246	negative_204_Horlbeck_NTC	12	490	0.072	0.7241953207478238
ENSG00000146966	negative_231_Horlbeck_NTC	145	8010	0.072	0.18667401760386637
ENSG00000153933	negative_221_Horlbeck_NTC	40	8204	0.072	-0.36299184705387066
ENSG00000154832	negative_212_Horlbeck_NTC	35	4966	0.072	0.4035608945623772
ENSG00000155111	negative_220_Horlbeck_NTC	12	6041	0.072	-0.7259853689558171
ENSG00000155957	negative_208_Horlbeck_NTC	166	9529	0.072	-0.19438928973441794
ENSG00000155975	negative_221_Horlbeck_NTC	64	8874	0.072	0.3419931343436253
ENSG00000159459	negative_207_Horlbeck_NTC	285	8407	0.072	-0.144870697691323
ENSG00000166578	negative_231_Horlbeck_NTC	12	355	0.072	0.8511099860373514
ENSG00000174574	negative_221_Horlbeck_NTC	184	28572	0.072	0.14968002308188683
ENSG00000178741	negative_237_Horlbeck_NTC	657	41443	0.072	-0.05328538996675136
ENSG00000245694	negative_204_Horlbeck_NTC	165	14195	0.072	-0.16003579894207265
ENSG00000008405	negative_218_Horlbeck_NTC	19	2903	0.076	0.5783469351397756
ENSG00000072310	negative_192_Horlbeck_NTC	12	2037	0.076	0.7829883372222706
ENSG00000080802	negative_213_Horlbeck_NTC	67	9928	0.076	0.26887733099776723
ENSG00000101489	negative_202_Horlbeck_NTC	778	42236	0.076	-0.0787919875755756
ENSG00000102572	negative_209_Horlbeck_NTC	352	9246	0.076	0.11914607853243897
ENSG00000112319	negative_237_Horlbeck_NTC	12	312	0.076	0.772902700698098
ENSG00000119326	negative_213_Horlbeck_NTC	12	1546	0.076	0.7603851022940207
ENSG00000123179	negative_203_Horlbeck_NTC	180	14596	0.076	-0.16424404547100813
ENSG00000125354	negative_215_Horlbeck_NTC	90	21585	0.076	-0.24441911177783648
ENSG00000127080	negative_188_Horlbeck_NTC	9	1382	0.076	0.9059898251775067
ENSG00000143569	negative_197_Horlbeck_NTC	49	16480	0.076	-0.3325614474717393
ENSG00000164307	negative_199_Horlbeck_NTC	22	783	0.076	0.6126209096648889
ENSG00000165169	negative_236_Horlbeck_NTC	83	4960	0.076	0.2600983908217258
ENSG00000167280	negative_192_Horlbeck_NTC	11	1647	0.076	0.7670517233763903
ENSG00000168944	negative_232_Horlbeck_NTC	18	1760	0.076	-0.6021015608405591
ENSG00000172687	negative_213_Horlbeck_NTC	66	9116	0.076	0.29847627286646317
ENSG00000198668	negative_196_Horlbeck_NTC	39	50711	0.076	-0.1609057979644768
ENSG00000198932	negative_205_Horlbeck_NTC	91	3234	0.076	0.2641600728547666
ENSG00000243667	negative_201_Horlbeck_NTC	105	2675	0.076	0.2782554242976083
ENSG00000086506	negative_225_Horlbeck_NTC	13	2184	0.08	0.7492441846831905
ENSG00000101265	negative_204_Horlbeck_NTC	17	2037	0.08	-0.6288763587002704
ENSG00000129103	negative_219_Horlbeck_NTC	109	14338	0.08	-0.21991880912349093
ENSG00000137726	negative_203_Horlbeck_NTC	475	38327	0.08	-0.07285403161888682
ENSG00000153896	negative_198_Horlbeck_NTC	13	2104	0.08	-0.7262408519245875
ENSG00000166436	negative_227_Horlbeck_NTC	18	793	0.08	0.6157581314381675
ENSG00000175691	negative_224_Horlbeck_NTC	17	1392	0.08	0.5966507202166618
ENSG00000183186	negative_224_Horlbeck_NTC	49	4497	0.08	0.35320298710286924
ENSG00000196072	negative_192_Horlbeck_NTC	71	25140	0.08	-0.260178893165577
ENSG00000223891	negative_228_Horlbeck_NTC	29	3804	0.08	0.5213838318866366
ENSG00000048140	negative_190_Horlbeck_NTC	20	6605	0.084	-0.5345905751783593
ENSG00000067167	negative_201_Horlbeck_NTC	144	4976	0.084	-0.17075602734614925
ENSG00000101421	negative_203_Horlbeck_NTC	166	11247	0.084	0.1696281796943635
ENSG00000113460	negative_200_Horlbeck_NTC	64	8263	0.084	0.29968745948817777
ENSG00000118680	negative_212_Horlbeck_NTC	173	35976	0.084	-0.12140225156065276
ENSG00000124302	negative_237_Horlbeck_NTC	202	11183	0.084	0.16664040506827238
ENSG00000131115	negative_235_Horlbeck_NTC	20	2294	0.084	-0.49386012962256487
ENSG00000141068	negative_193_Horlbeck_NTC	12	3849	0.084	-0.7441264578884548
ENSG00000143401	negative_210_Horlbeck_NTC	30	10156	0.084	-0.4198129304100422
ENSG00000151322	negative_221_Horlbeck_NTC	30	6091	0.084	-0.4611790557921447
ENSG00000169122	negative_226_Horlbeck_NTC	33	6966	0.084	-0.4198373825997388
ENSG00000170430	negative_207_Horlbeck_NTC	159	4733	0.084	-0.18174475844535953
ENSG00000173267	negative_214_Horlbeck_NTC	94	46430	0.084	-0.08747725311336785
ENSG00000174744	negative_200_Horlbeck_NTC	30	2929	0.084	0.4906000060996334
ENSG00000176956	negative_207_Horlbeck_NTC	1017	27774	0.084	0.059680558395574616
ENSG00000183828	negative_234_Horlbeck_NTC	129	8887	0.084	0.2311747714952166
ENSG00000197714	negative_220_Horlbeck_NTC	10	1620	0.084	0.9523189805212096
ENSG00000225830	negative_229_Horlbeck_NTC	10	5056	0.084	-0.7496755109423217
ENSG00000231607	negative_195_Horlbeck_NTC	16	2624	0.084	0.6813955986066089
ENSG00000058729	negative_194_Horlbeck_NTC	119	6512	0.088	0.2279966826548896
ENSG00000068654	negative_218_Horlbeck_NTC	12	3843	0.088	-0.6611343078916501
ENSG00000080822	negative_222_Horlbeck_NTC	97	11358	0.088	-0.24066788225193703
ENSG00000103160	negative_236_Horlbeck_NTC	231	14543	0.088	0.14823578069945365
ENSG00000107295	negative_227_Horlbeck_NTC	18	1981	0.088	-0.6721216772154719
ENSG00000116574	negative_211_Horlbeck_NTC	65	5233	0.088	-0.2867698610595961
ENSG00000135070	negative_234_Horlbeck_NTC	304	21905	0.088	0.12506371341638228
ENSG00000136044	negative_230_Horlbeck_NTC	7	2939	0.088	-0.8635928217025333
ENSG00000136243	negative_200_Horlbeck_NTC	55	10140	0.088	-0.2965446696574707
ENSG00000136463	negative_192_Horlbeck_NTC	27	5466	0.088	0.4355291223629316
ENSG00000138071	negative_221_Horlbeck_NTC	201	30516	0.088	0.11853694846046414
ENSG00000149926	negative_198_Horlbeck_NTC	245	23705	0.088	0.14675061836445952
ENSG00000164061	negative_229_Horlbeck_NTC	32	7024	0.088	0.36261038629930775
ENSG00000165688	negative_216_Horlbeck_NTC	31	8472	0.088	0.40286212643497565
ENSG00000167397	negative_188_Horlbeck_NTC	43	11616	0.088	0.3428597453483988
ENSG00000184009	negative_201_Horlbeck_NTC	1529	49449	0.088	0.017982690672841972
ENSG00000189067	negative_237_Horlbeck_NTC	36	1662	0.088	0.4730320189235959
ENSG00000196290	negative_221_Horlbeck_NTC	34	3762	0.088	0.42077839594569744
ENSG00000197562	negative_220_Horlbeck_NTC	12	5930	0.088	-0.6827506482198813
ENSG00000198276	negative_215_Horlbeck_NTC	32	5614	0.088	0.4134726694902393
ENSG00000238198	negative_231_Horlbeck_NTC	7	707	0.088	-0.8097014366192221
ENSG00000254377	negative_214_Horlbeck_NTC	40	11593	0.088	0.40300592843674754
ENSG00000028528	negative_229_Horlbeck_NTC	12	5441	0.092	-0.6618362853925377
ENSG00000066855	negative_235_Horlbeck_NTC	49	2960	0.092	0.3214480899904606
ENSG00000068137	negative_204_Horlbeck_NTC	93	5728	0.092	0.24378572194223036
ENSG00000105254	negative_224_Horlbeck_NTC	336	41678	0.092	-0.07089940014039575
ENSG00000131931	negative_202_Horlbeck_NTC	99	4275	0.092	0.21669024316189223
ENSG00000135018	negative_221_Horlbeck_NTC	106	18334	0.092	-0.18134693571887683
ENSG00000135365	negative_232_Horlbeck_NTC	162	9922	0.092	0.1737746458563063
ENSG00000149346	negative_221_Horlbeck_NTC	38	4473	0.092	0.39571889155589757
ENSG00000162413	negative_204_Horlbeck_NTC	28	1644	0.092	0.47388196200865007
ENSG00000177646	negative_202_Horlbeck_NTC	63	3918	0.092	-0.28654587911929097
ENSG00000178982	negative_230_Horlbeck_NTC	111	30060	0.092	-0.18189978827123898
ENSG00000179922	negative_204_Horlbeck_NTC	8	897	0.092	-0.7496665903627857
ENSG00000180879	negative_203_Horlbeck_NTC	428	34078	0.092	-0.09419129172699064
ENSG00000197302	negative_196_Horlbeck_NTC	8	14571	0.092	-0.6821337401980725
ENSG00000198055	negative_217_Horlbeck_NTC	10	5264	0.092	-0.649650988557366
ENSG00000275023	negative_226_Horlbeck_NTC	50	7422	0.092	0.32690549326201346
ENSG00000037241	negative_204_Horlbeck_NTC	242	16478	0.096	0.15392761173999436
ENSG00000091490	negative_205_Horlbeck_NTC	14	408	0.096	0.6755614181036327
ENSG00000104129	negative_209_Horlbeck_NTC	148	4783	0.096	-0.14949481708394696
ENSG00000104886	negative_194_Horlbeck_NTC	309	18579	0.096	0.11763502094683786
ENSG00000119004	negative_231_Horlbeck_NTC	65	4446	0.096	-0.26292037627875287
ENSG00000133678	negative_234_Horlbeck_NTC	36	3464	0.096	-0.37429689606097405
ENSG00000155876	negative_232_Horlbeck_NTC	241	19055	0.096	-0.12872131105108686
ENSG00000170315	negative_233_Horlbeck_NTC	452	48085	0.096	-0.0382835423677963
ENSG00000176410	negative_222_Horlbeck_NTC	40	5426	0.096	-0.38358726177223135
ENSG00000179222	negative_220_Horlbeck_NTC	98	35717	0.096	-0.16774036688984562
ENSG00000196116	negative_233_Horlbeck_NTC	8	383	0.096	0.8685303312739334
ENSG00000236104	negative_233_Horlbeck_NTC	42	5031	0.096	-0.36638641418071627
ENSG00000265666	negative_220_Horlbeck_NTC	12	2262	0.096	0.7775368791642583
ENSG00000272391	negative_200_Horlbeck_NTC	43	8026	0.096	-0.3691446874728106
ENSG00000104524	negative_201_Horlbeck_NTC	46	1011	0.1	0.3562538542947147
ENSG00000110651	negative_202_Horlbeck_NTC	616	34286	0.1	-0.06170000598343539
ENSG00000112159	negative_218_Horlbeck_NTC	44	8080	0.1	0.3494523544995627
ENSG00000119865	negative_220_Horlbeck_NTC	64	24072	0.1	-0.2873911736914781
ENSG00000120029	negative_233_Horlbeck_NTC	27	3428	0.1	-0.43299597597291184
ENSG00000125149	negative_202_Horlbeck_NTC	83	3562	0.1	0.23947941545155693
ENSG00000132938	negative_190_Horlbeck_NTC	21	8483	0.1	-0.5813994288942239
ENSG00000143190	negative_209_Horlbeck_NTC	326	9980	0.1	-0.09964989752017317
ENSG00000145882	negative_217_Horlbeck_NTC	21	4986	0.1	0.5755980780867058
ENSG00000154832	negative_211_Horlbeck_NTC	82	4919	0.1	0.25014537650756363
ENSG00000154845	negative_207_Horlbeck_NTC	247	7680	0.1	-0.12103950915749584
ENSG00000157388	negative_213_Horlbeck_NTC	24	3088	0.1	0.5143547879747983
ENSG00000162927	negative_236_Horlbeck_NTC	7	759	0.1	-0.8301273867459127
ENSG00000164983	negative_228_Horlbeck_NTC	36	6463	0.1	0.33023260897979734
ENSG00000182379	negative_202_Horlbeck_NTC	217	13322	0.1	-0.15859465238312231
ENSG00000253731	negative_231_Horlbeck_NTC	12	418	0.1	0.7708606719261333
ENSG00000004487	negative_206_Horlbeck_NTC	128	24923	0.104	-0.17055117491819377
ENSG00000056487	negative_197_Horlbeck_NTC	51	10801	0.104	0.30588289828226234
ENSG00000074964	negative_236_Horlbeck_NTC	61	5157	0.104	-0.2687212375001593
ENSG00000101489	negative_213_Horlbeck_NTC	225	42789	0.104	-0.12260541944571646
ENSG00000111716	negative_218_Horlbeck_NTC	197	48183	0.104	-0.0909156958037225
ENSG00000119720	negative_190_Horlbeck_NTC	32	8292	0.104	-0.39046843456591374
ENSG00000146083	negative_197_Horlbeck_NTC	35	12402	0.104	-0.4124592966931693
ENSG00000153885	negative_190_Horlbeck_NTC	9	3137	0.104	-0.7208903639592026
ENSG00000154640	negative_192_Horlbeck_NTC	21	3499	0.104	0.5980097147633012
ENSG00000155275	negative_204_Horlbeck_NTC	28	1621	0.104	0.42548213774966737
ENSG00000156345	negative_231_Horlbeck_NTC	37	1642	0.104	0.3699518386583778
ENSG00000163975	negative_236_Horlbeck_NTC	25	2802	0.104	-0.5453685235799011
ENSG00000165417	negative_206_Horlbeck_NTC	60	12495	0.104	-0.2598584983498773
ENSG00000174718	negative_236_Horlbeck_NTC	92	5231	0.104	0.26723479184428944
ENSG00000178951	negative_201_Horlbeck_NTC	200	6694	0.104	-0.13982050171477223
ENSG00000180592	negative_229_Horlbeck_NTC	38	7441	0.104	0.40910712267475424
ENSG00000185504	negative_223_Horlbeck_NTC	97	3999	0.104	0.21502297139778603
ENSG00000188425	negative_208_Horlbeck_NTC	9	244	0.104	0.9561051830916254
ENSG00000211445	negative_198_Horlbeck_NTC	7	471	0.104	0.8821195627616651
ENSG00000100106	negative_214_Horlbeck_NTC	21	6586	0.108	0.4893526587197745
ENSG00000100483	negative_231_Horlbeck_NTC	49	3468	0.108	-0.30098786132746325
ENSG00000101407	negative_189_Horlbeck_NTC	11	3681	0.108	-0.6864938358745034
ENSG00000133958	negative_229_Horlbeck_NTC	29	6579	0.108	0.36485567225362514
ENSG00000136153	negative_228_Horlbeck_NTC	11	1460	0.108	0.7254620000795295
ENSG00000137154	negative_236_Horlbeck_NTC	642	45138	0.108	0.041851330602222125
ENSG00000139971	negative_203_Horlbeck_NTC	43	4030	0.108	-0.37701727509750427
ENSG00000141429	negative_197_Horlbeck_NTC	38	14297	0.108	-0.3246467053936941
ENSG00000158716	negative_219_Horlbeck_NTC	8	1651	0.108	-0.7206800421011925
ENSG00000162631	negative_205_Horlbeck_NTC	47	1723	0.108	0.2663146228496558
ENSG00000163743	negative_202_Horlbeck_NTC	193	11068	0.108	-0.14895350612562508
ENSG00000164615	negative_228_Horlbeck_NTC	155	32949	0.108	0.14289340241134402
ENSG00000165526	negative_202_Horlbeck_NTC	61	3577	0.108	-0.2776243619651364
ENSG00000173889	negative_229_Horlbeck_NTC	25	5136	0.108	0.4764134674398979
ENSG00000176887	negative_202_Horlbeck_NTC	19	2036	0.108	-0.5144296329344709
ENSG00000178966	negative_223_Horlbeck_NTC	107	4190	0.108	0.20005728123805122
ENSG00000184489	negative_192_Horlbeck_NTC	10	1731	0.108	0.7075132844960095
ENSG00000189046	negative_227_Horlbeck_NTC	56	4312	0.108	-0.24001881917995993
ENSG00000230606	negative_203_Horlbeck_NTC	111	7462	0.108	0.22115001121711764
ENSG00000285254	negative_204_Horlbeck_NTC	10	452	0.108	0.7837520295227263
ENSG00000035115	negative_231_Horlbeck_NTC	75	3890	0.112	0.27850712480072337
ENSG00000040731	negative_196_Horlbeck_NTC	9	4688	0.112	0.8441901182616753
ENSG00000074356	negative_215_Horlbeck_NTC	75	18366	0.112	-0.2235161646749686
ENSG00000078369	negative_215_Horlbeck_NTC	187	43799	0.112	0.08787629141868392
ENSG00000078808	negative_196_Horlbeck_NTC	13	10090	0.112	0.6276119614377311
ENSG00000108604	negative_207_Horlbeck_NTC	51	1750	0.112	-0.2707477320888767
ENSG00000108773	negative_229_Horlbeck_NTC	17	3222	0.112	0.6150598351617274
ENSG00000114796	negative_223_Horlbeck_NTC	306	13835	0.112	0.11557029458652557
ENSG00000123353	negative_228_Horlbeck_NTC	38	6595	0.112	0.3662376671350538
ENSG00000135447	negative_214_Horlbeck_NTC	85	31597	0.112	0.21671921871715039
ENSG00000142528	negative_201_Horlbeck_NTC	64	1645	0.112	0.29828600784500914
ENSG00000155966	negative_225_Horlbeck_NTC	8	3415	0.112	-0.8609880597588471
ENSG00000159164	negative_206_Horlbeck_NTC	191	36638	0.112	0.10253805932284021
ENSG00000163875	negative_237_Horlbeck_NTC	549	32281	0.112	0.07174023831305598
ENSG00000171960	negative_213_Horlbeck_NTC	14	3502	0.112	-0.5351327796819989
ENSG00000183323	negative_237_Horlbeck_NTC	10	929	0.112	-0.7112129429482454
ENSG00000186625	negative_207_Horlbeck_NTC	79	1903	0.112	0.2632989996483257
ENSG00000213380	negative_192_Horlbeck_NTC	8	3561	0.112	-0.7609668763193769
ENSG00000250571	negative_210_Horlbeck_NTC	19	3595	0.112	0.5832475898441025
ENSG00000260630	negative_209_Horlbeck_NTC	56	2149	0.112	-0.2822973765894252
ENSG00000273437	negative_203_Horlbeck_NTC	23	1206	0.112	0.42516921410944164
ENSG00000278558	negative_198_Horlbeck_NTC	7	349	0.112	1.0166489961820826
ENSG00000006071	negative_231_Horlbeck_NTC	11	1126	0.116	-0.5799495913598962
ENSG00000063587	negative_215_Horlbeck_NTC	19	2717	0.116	0.5552532972098914
ENSG00000064999	negative_222_Horlbeck_NTC	77	6853	0.116	0.25940482658229547
ENSG00000106638	negative_224_Horlbeck_NTC	34	4786	0.116	-0.3644211620304829
ENSG00000108389	negative_234_Horlbeck_NTC	164	14029	0.116	-0.18524224938568956
ENSG00000133895	negative_195_Horlbeck_NTC	19	3443	0.116	0.5105857773616069
ENSG00000138032	negative_231_Horlbeck_NTC	153	10199	0.116	-0.16654120658988436
ENSG00000159733	negative_222_Horlbeck_NTC	19	1401	0.116	0.5340555228667849
ENSG00000180376	negative_235_Horlbeck_NTC	141	9908	0.116	0.21349067979790481
ENSG00000186166	negative_203_Horlbeck_NTC	67	4038	0.116	0.28343357587662377
ENSG00000197122	negative_211_Horlbeck_NTC	77	4479	0.116	0.27057733397217865
ENSG00000198865	negative_222_Horlbeck_NTC	89	7226	0.116	0.276163483999718
ENSG00000008283	negative_213_Horlbeck_NTC	17	4215	0.12	-0.5509657937846852
ENSG00000067225	negative_195_Horlbeck_NTC	145	38464	0.12	-0.14118625702706744
ENSG00000067840	negative_208_Horlbeck_NTC	292	14115	0.12	0.11449070185485977
ENSG00000085978	negative_219_Horlbeck_NTC	24	3559	0.12	-0.3340460979906119
ENSG00000104435	negative_237_Horlbeck_NTC	786	49885	0.12	-0.02869714638877152
ENSG00000132635	negative_212_Horlbeck_NTC	35	4814	0.12	0.39863827221629533
ENSG00000155463	negative_216_Horlbeck_NTC	25	11785	0.12	-0.4266966210444154
ENSG00000157214	negative_202_Horlbeck_NTC	9	312	0.12	0.80949924315488
ENSG00000158966	negative_202_Horlbeck_NTC	39	1444	0.12	0.3467563217335847
ENSG00000160188	negative_198_Horlbeck_NTC	9	1425	0.12	-0.6545769916311421
ENSG00000169972	negative_206_Horlbeck_NTC	17	4363	0.12	-0.5135450742954464
ENSG00000175764	negative_228_Horlbeck_NTC	14	1575	0.12	0.7446073937128936
ENSG00000260924	negative_194_Horlbeck_NTC	13	509	0.12	0.6317264951205024
ENSG00000261884	negative_209_Horlbeck_NTC	9	425	0.12	-0.7273898755436594
ENSG00000272686	negative_231_Horlbeck_NTC	66	3139	0.12	0.30747340953390134
ENSG00000010803	negative_191_Horlbeck_NTC	27	5739	0.124	-0.42273864379878345
ENSG00000067369	negative_216_Horlbeck_NTC	92	30496	0.124	0.188720667839691
ENSG00000102096	negative_235_Horlbeck_NTC	24	1350	0.124	0.5514598032549589
ENSG00000103942	negative_206_Horlbeck_NTC	31	6993	0.124	-0.36725883310061924
ENSG00000122786	negative_217_Horlbeck_NTC	16	7796	0.124	-0.7319783674967844
ENSG00000156304	negative_215_Horlbeck_NTC	15	4949	0.124	-0.46331837071381576
ENSG00000158560	negative_227_Horlbeck_NTC	145	8379	0.124	0.15367426056921252
ENSG00000167371	negative_237_Horlbeck_NTC	381	22879	0.124	0.08538889743050243
ENSG00000167815	negative_203_Horlbeck_NTC	589	47272	0.124	-0.041752654851960225
ENSG00000169918	negative_229_Horlbeck_NTC	9	4274	0.124	-0.6346364150400321
ENSG00000175093	negative_188_Horlbeck_NTC	16	3221	0.124	0.5757678376145101
ENSG00000175221	negative_224_Horlbeck_NTC	25	3786	0.124	-0.421536589893341
ENSG00000187239	negative_236_Horlbeck_NTC	175	13190	0.124	-0.14380400388319847
ENSG00000196967	negative_189_Horlbeck_NTC	24	3354	0.124	0.5453187267326514
ENSG00000205922	negative_226_Horlbeck_NTC	193	37532	0.124	-0.13422480382562307
ENSG00000095539	negative_226_Horlbeck_NTC	22	5186	0.128	-0.4223958022986576
ENSG00000099284	negative_222_Horlbeck_NTC	164	18718	0.128	-0.15193002315234405
ENSG00000101109	negative_213_Horlbeck_NTC	68	10400	0.128	0.2334720592015418
ENSG00000104549	negative_215_Horlbeck_NTC	144	35606	0.128	-0.1393511846813073
ENSG00000106771	negative_214_Horlbeck_NTC	25	13026	0.128	-0.4340638478475376
ENSG00000109536	negative_221_Horlbeck_NTC	61	10565	0.128	-0.2681517965535112
ENSG00000135999	negative_211_Horlbeck_NTC	124	7894	0.128	0.18639546064394663
ENSG00000136040	negative_202_Horlbeck_NTC	100	4716	0.128	0.16893835380333844
ENSG00000136731	negative_203_Horlbeck_NTC	96	6531	0.128	0.23035347975666687
ENSG00000139405	negative_225_Horlbeck_NTC	13	4851	0.128	-0.5510166065489588
ENSG00000162585	negative_228_Horlbeck_NTC	76	18935	0.128	-0.2200264712014396
ENSG00000169826	negative_212_Horlbeck_NTC	34	5144	0.128	0.35594788617274675
ENSG00000175265	negative_221_Horlbeck_NTC	25	3038	0.128	0.42890837812632077
ENSG00000185052	negative_192_Horlbeck_NTC	11	1781	0.128	0.6802903439102348
ENSG00000196704	negative_235_Horlbeck_NTC	102	9157	0.128	-0.1787352874588759
ENSG00000271789	negative_226_Horlbeck_NTC	7	589	0.128	0.9417624931036297
ENSG00000064115	negative_202_Horlbeck_NTC	107	6028	0.132	-0.18552022493361697
ENSG00000082068	negative_199_Horlbeck_NTC	190	9874	0.132	0.1299530596565932
ENSG00000102125	negative_190_Horlbeck_NTC	7	2450	0.132	-0.705341044680611
ENSG00000122678	negative_234_Horlbeck_NTC	29	1505	0.132	0.39922866162565107
ENSG00000133818	negative_197_Horlbeck_NTC	18	4706	0.132	0.46996250200783063
ENSG00000135775	negative_223_Horlbeck_NTC	69	3826	0.132	-0.21133357308929623
ENSG00000141295	negative_213_Horlbeck_NTC	24	3421	0.132	0.40408512339593994
ENSG00000158467	negative_230_Horlbeck_NTC	26	4357	0.132	0.44993234186479913
ENSG00000160294	negative_197_Horlbeck_NTC	19	7373	0.132	-0.5065185438061319
ENSG00000167280	negative_229_Horlbeck_NTC	9	1649	0.132	0.7095637089358444
ENSG00000172171	negative_209_Horlbeck_NTC	160	4306	0.132	0.16040971451830455
ENSG00000177888	negative_203_Horlbeck_NTC	129	8533	0.132	0.14044331472178495
ENSG00000177954	negative_225_Horlbeck_NTC	173	50355	0.132	0.08769781975340907
ENSG00000197965	negative_220_Horlbeck_NTC	43	13370	0.132	0.27712314548346817
ENSG00000231789	negative_205_Horlbeck_NTC	8	191	0.132	0.9050039642679923
ENSG00000012983	negative_226_Horlbeck_NTC	86	14069	0.136	0.18446505059376284
ENSG00000090447	negative_207_Horlbeck_NTC	30	1122	0.136	-0.41355329815047615
ENSG00000099326	negative_237_Horlbeck_NTC	86	5839	0.136	-0.2371505782330079
ENSG00000099715	negative_212_Horlbeck_NTC	75	18534	0.136	-0.27441127273550026
ENSG00000100280	negative_233_Horlbeck_NTC	82	7289	0.136	0.19954542651609186
ENSG00000114439	negative_221_Horlbeck_NTC	121	15788	0.136	0.1935870004916055
ENSG00000117010	negative_202_Horlbeck_NTC	20	720	0.136	0.4481331248111893
ENSG00000117748	negative_202_Horlbeck_NTC	118	6586	0.136	-0.18633566465876683
ENSG00000119698	negative_237_Horlbeck_NTC	12	1098	0.136	-0.63696982245059
ENSG00000143858	negative_192_Horlbeck_NTC	9	4084	0.136	-0.7110548627611823
ENSG00000154265	negative_222_Horlbeck_NTC	33	4731	0.136	-0.3732115718480431
ENSG00000157107	negative_236_Horlbeck_NTC	33	2776	0.136	-0.3358063724390412
ENSG00000167680	negative_199_Horlbeck_NTC	86	5410	0.136	-0.1837819042757971
ENSG00000168209	negative_227_Horlbeck_NTC	116	6844	0.136	0.21233173660780524
ENSG00000175711	negative_208_Horlbeck_NTC	9	789	0.136	-0.7171635226098338
ENSG00000176049	negative_221_Horlbeck_NTC	180	27342	0.136	0.140732194580485
ENSG00000179915	negative_194_Horlbeck_NTC	601	39106	0.136	0.05017476242495922
ENSG00000278156	negative_208_Horlbeck_NTC	11	901	0.136	-0.6872452783391196
ENSG00000005339	negative_206_Horlbeck_NTC	87	14258	0.14	0.21306068050311566
ENSG00000112308	negative_235_Horlbeck_NTC	209	15430	0.14	0.1620287481049465
ENSG00000114503	negative_201_Horlbeck_NTC	679	21917	0.14	-0.06857878388779237
ENSG00000115091	negative_231_Horlbeck_NTC	415	23970	0.14	0.07851466655309958
ENSG00000119203	negative_211_Horlbeck_NTC	84	4998	0.14	0.1966334761798456
ENSG00000121897	negative_195_Horlbeck_NTC	23	4390	0.14	0.4259595519530541
ENSG00000151773	negative_205_Horlbeck_NTC	34	1134	0.14	0.34078697330619523
ENSG00000155254	negative_203_Horlbeck_NTC	22	2288	0.14	-0.39776347601823137
ENSG00000165995	negative_195_Horlbeck_NTC	10	1972	0.14	0.6130175922137067
ENSG00000176868	negative_193_Horlbeck_NTC	7	801	0.14	0.8179307036924737
ENSG00000197965	negative_198_Horlbeck_NTC	140	13273	0.14	0.13199851468672863
ENSG00000271855	negative_199_Horlbeck_NTC	15	599	0.14	0.49019556996898306
ENSG00000074657	negative_225_Horlbeck_NTC	27	8401	0.144	-0.37963330877877555
ENSG00000085552	negative_207_Horlbeck_NTC	17	381	0.144	0.5545015613261288
ENSG00000100242	negative_225_Horlbeck_NTC	26	4942	0.144	0.4228028589918531
ENSG00000112339	negative_228_Horlbeck_NTC	40	10107	0.144	-0.3260484954100886
ENSG00000118402	negative_189_Horlbeck_NTC	83	15406	0.144	0.20660594023589374
ENSG00000122068	negative_189_Horlbeck_NTC	115	22608	0.144	0.1502327818057228
ENSG00000187260	negative_208_Horlbeck_NTC	12	1000	0.144	-0.5785296992488496
ENSG00000198598	negative_202_Horlbeck_NTC	43	2514	0.144	-0.25900830590500057
ENSG00000232053	negative_200_Horlbeck_NTC	13	1561	0.144	0.4820391145020073
ENSG00000241837	negative_210_Horlbeck_NTC	130	38324	0.144	0.14885371549207027
ENSG00000276529	negative_227_Horlbeck_NTC	35	1802	0.144	0.36186822483995584
ENSG00000062485	negative_219_Horlbeck_NTC	109	15059	0.148	-0.16569755798765207
ENSG00000106524	negative_222_Horlbeck_NTC	84	7806	0.148	0.23498103566431983
ENSG00000116251	negative_224_Horlbeck_NTC	400	48039	0.148	-0.06612258027105433
ENSG00000130584	negative_224_Horlbeck_NTC	33	3633	0.148	0.33785205827601184
ENSG00000131473	negative_203_Horlbeck_NTC	353	25653	0.148	0.07304575077300038
ENSG00000150471	negative_229_Horlbeck_NTC	74	20279	0.148	0.18892382198230517
ENSG00000162409	negative_212_Horlbeck_NTC	58	10138	0.148	0.23060604156548337
ENSG00000164172	negative_194_Horlbeck_NTC	159	9479	0.148	0.16576905712044288
ENSG00000171262	negative_220_Horlbeck_NTC	14	6595	0.148	-0.5772659949816861
ENSG00000175874	negative_237_Horlbeck_NTC	40	3153	0.148	-0.3333324116051348
ENSG00000204390	negative_224_Horlbeck_NTC	13	1043	0.148	0.5540275520882751
ENSG00000213923	negative_200_Horlbeck_NTC	192	27010	0.148	0.11363005748079838
ENSG00000280273	negative_194_Horlbeck_NTC	9	314	0.148	0.760464321652087
ENSG00000059804	negative_220_Horlbeck_NTC	30	7373	0.152	0.4226574924367954
ENSG00000095380	negative_235_Horlbeck_NTC	133	9398	0.152	0.19719791497243233
ENSG00000104331	negative_199_Horlbeck_NTC	254	14732	0.152	0.12270118196741508
ENSG00000109576	negative_228_Horlbeck_NTC	14	4174	0.152	-0.5183208949974993
ENSG00000113048	negative_235_Horlbeck_NTC	79	7083	0.152	-0.23003865495055686
ENSG00000113811	negative_190_Horlbeck_NTC	106	22086	0.152	0.17348686800791907
ENSG00000124614	negative_205_Horlbeck_NTC	376	17748	0.152	-0.07690453592485613
ENSG00000127720	negative_223_Horlbeck_NTC	17	533	0.152	0.5462822246945525
ENSG00000133935	negative_203_Horlbeck_NTC	228	18760	0.152	-0.11316199660975423
ENSG00000154309	negative_213_Horlbeck_NTC	9	1048	0.152	0.6837516486184789
ENSG00000156795	negative_236_Horlbeck_NTC	56	3117	0.152	0.24525020669923725
ENSG00000165138	negative_212_Horlbeck_NTC	12	1823	0.152	0.5060249753508517
ENSG00000166847	negative_201_Horlbeck_NTC	754	22662	0.152	0.06477948968914071
ENSG00000168763	negative_212_Horlbeck_NTC	19	2345	0.152	0.4913280808859257
ENSG00000173264	negative_218_Horlbeck_NTC	39	7043	0.152	0.3172165259775843
ENSG00000177875	negative_224_Horlbeck_NTC	201	23744	0.152	0.12333694818726082
ENSG00000186222	negative_199_Horlbeck_NTC	217	11552	0.152	0.1257934095260258
ENSG00000197857	negative_197_Horlbeck_NTC	17	3368	0.152	0.5082183361395933
ENSG00000203778	negative_210_Horlbeck_NTC	65	20657	0.152	-0.23505764160078035
ENSG00000204388	negative_188_Horlbeck_NTC	10	4643	0.152	-0.5748879305284826
ENSG00000204406	negative_196_Horlbeck_NTC	11	9770	0.152	0.6318415541932056
ENSG00000205726	negative_205_Horlbeck_NTC	406	18128	0.152	-0.09123258776670506
ENSG00000213762	negative_213_Horlbeck_NTC	49	8178	0.152	0.2607674822575725
ENSG00000246174	negative_212_Horlbeck_NTC	9	954	0.152	0.6915378120759241
ENSG00000069943	negative_234_Horlbeck_NTC	7	857	0.156	-0.7222687513849033
ENSG00000081721	negative_198_Horlbeck_NTC	101	10577	0.156	-0.1584227252960746
ENSG00000081870	negative_189_Horlbeck_NTC	69	11433	0.156	0.24371110009884145
ENSG00000083896	negative_189_Horlbeck_NTC	88	20552	0.156	-0.18688961714664487
ENSG00000109572	negative_204_Horlbeck_NTC	243	20155	0.156	-0.12552937435897749
ENSG00000111728	negative_200_Horlbeck_NTC	117	21821	0.156	-0.19403531041910493
ENSG00000113282	negative_202_Horlbeck_NTC	221	12485	0.156	-0.1347399809025991
ENSG00000115738	negative_213_Horlbeck_NTC	41	9447	0.156	-0.30025596035646496
ENSG00000132613	negative_217_Horlbeck_NTC	8	1811	0.156	0.6871263523341842
ENSG00000132688	negative_217_Horlbeck_NTC	79	27820	0.156	-0.2929744366619489
ENSG00000135472	negative_204_Horlbeck_NTC	78	6610	0.156	-0.22283719566596583
ENSG00000143322	negative_208_Horlbeck_NTC	171	9965	0.156	-0.13307871518542846
ENSG00000148672	negative_217_Horlbeck_NTC	30	9091	0.156	0.32302102423668044
ENSG00000163516	negative_200_Horlbeck_NTC	43	5674	0.156	0.2874925913634061
ENSG00000168003	negative_228_Horlbeck_NTC	53	13287	0.156	-0.21145947962023115
ENSG00000168282	negative_225_Horlbeck_NTC	21	4185	0.156	0.47440488765355315
ENSG00000171169	negative_191_Horlbeck_NTC	10	1107	0.156	0.6274454901707127
ENSG00000177479	negative_210_Horlbeck_NTC	53	14239	0.156	0.24192894277793986
ENSG00000183648	negative_194_Horlbeck_NTC	704	45672	0.156	-0.05162057467535974
ENSG00000197150	negative_234_Horlbeck_NTC	72	4814	0.156	0.24592931061201195
ENSG00000198910	negative_222_Horlbeck_NTC	233	26775	0.156	-0.1107845427515437
ENSG00000266709	negative_199_Horlbeck_NTC	7	236	0.156	0.7125642607315879
ENSG00000103852	negative_218_Horlbeck_NTC	7	874	0.16	0.7831773087437712
ENSG00000108590	negative_234_Horlbeck_NTC	111	7823	0.16	0.19937399685370538
ENSG00000110321	negative_229_Horlbeck_NTC	156	47660	0.16	0.07161032533214717
ENSG00000112293	negative_234_Horlbeck_NTC	33	3482	0.16	-0.38827677536423266
ENSG00000116133	negative_233_Horlbeck_NTC	192	21569	0.16	-0.13823967267477433
ENSG00000117308	negative_213_Horlbeck_NTC	33	4296	0.16	0.3945836521559829
ENSG00000118762	negative_195_Horlbeck_NTC	13	2633	0.16	0.5163346769550468
ENSG00000131558	negative_218_Horlbeck_NTC	38	9095	0.16	-0.3082460551357986
ENSG00000143420	negative_195_Horlbeck_NTC	94	20658	0.16	0.200415213014425
ENSG00000144339	negative_217_Horlbeck_NTC	38	17057	0.16	-0.355890087702196
ENSG00000148343	negative_212_Horlbeck_NTC	14	1759	0.16	0.5797423189667112
ENSG00000169189	negative_227_Horlbeck_NTC	131	7540	0.16	0.20344747280498465
ENSG00000171475	negative_204_Horlbeck_NTC	92	8061	0.16	-0.1914657105340969
ENSG00000177485	negative_197_Horlbeck_NTC	9	3851	0.16	-0.658423817993731
ENSG00000182168	negative_194_Horlbeck_NTC	60	5217	0.16	-0.2716788958163896
ENSG00000182552	negative_218_Horlbeck_NTC	29	7925	0.16	-0.3497402186514891
ENSG00000185262	negative_193_Horlbeck_NTC	23	6775	0.16	-0.4288177658746011
ENSG00000205323	negative_234_Horlbeck_NTC	23	2296	0.16	-0.4056174172316007
ENSG00000256294	negative_202_Horlbeck_NTC	19	705	0.16	0.42749779131301047
ENSG00000260388	negative_223_Horlbeck_NTC	16	491	0.16	0.5050755553939847
ENSG00000002549	negative_208_Horlbeck_NTC	130	6587	0.164	0.1530496691574048
ENSG00000005700	negative_226_Horlbeck_NTC	73	11590	0.164	0.2007659000506521
ENSG00000102967	negative_188_Horlbeck_NTC	10	1790	0.164	0.6532650831022746
ENSG00000108239	negative_193_Horlbeck_NTC	22	6134	0.164	-0.378569132472244
ENSG00000109046	negative_224_Horlbeck_NTC	266	30111	0.164	0.10600495014788452
ENSG00000114948	negative_204_Horlbeck_NTC	59	3716	0.164	0.2941924380942851
ENSG00000122378	negative_188_Horlbeck_NTC	92	28612	0.164	0.19437720321757918
ENSG00000129197	negative_233_Horlbeck_NTC	265	30486	0.164	-0.10184282857017107
ENSG00000136840	negative_200_Horlbeck_NTC	8	1858	0.164	-0.71146823802439485
ENSG00000149357	negative_229_Horlbeck_NTC	71	22378	0.164	-0.19252932266258171
ENSG00000182504	negative_197_Horlbeck_NTC	28	9684	0.164	-0.4070326054618101
ENSG00000185090	negative_202_Horlbeck_NTC	243	11929	0.164	0.11054246758257658
ENSG00000039523	negative_191_Horlbeck_NTC	48	7237	0.168	0.3154478298306693
ENSG00000053254	negative_203_Horlbeck_NTC	138	9152	0.168	0.15918695414875872
ENSG00000065457	negative_190_Horlbeck_NTC	19	5495	0.168	-0.4496207662120426
ENSG00000086015	negative_202_Horlbeck_NTC	104	4303	0.168	0.19438418750088804
ENSG00000100722	negative_212_Horlbeck_NTC	81	13652	0.168	0.20244687651585314
ENSG00000110060	negative_228_Horlbeck_NTC	29	4386	0.168	0.3778009879205979
ENSG00000161011	negative_225_Horlbeck_NTC	64	16565	0.168	0.21602271362504888
ENSG00000163728	negative_203_Horlbeck_NTC	186	15058	0.168	-0.12236704897872186
ENSG00000170837	negative_220_Horlbeck_NTC	37	11034	0.168	0.3081024027187811
ENSG00000178913	negative_233_Horlbeck_NTC	231	23327	0.168	0.09722148629405264
ENSG00000179915	negative_222_Horlbeck_NTC	368	39339	0.168	-0.08829371780633777
ENSG00000186834	negative_197_Horlbeck_NTC	34	7177	0.168	0.41028464413362586
ENSG00000066455	negative_226_Horlbeck_NTC	25	5328	0.172	-0.31745866335474293
ENSG00000075151	negative_215_Horlbeck_NTC	113	26820	0.172	-0.17437401023653407
ENSG00000101182	negative_192_Horlbeck_NTC	142	45130	0.172	-0.08682376433808292
ENSG00000113657	negative_194_Horlbeck_NTC	596	38887	0.172	-0.07561837552490847
ENSG00000121022	negative_221_Horlbeck_NTC	116	19594	0.172	-0.16594269211154244
ENSG00000122512	negative_232_Horlbeck_NTC	62	5187	0.172	-0.23831285324156326
ENSG00000124370	negative_197_Horlbeck_NTC	14	2539	0.172	0.5280270025899916
ENSG00000138399	negative_236_Horlbeck_NTC	68	3926	0.172	0.24761730454433106
ENSG00000156873	negative_190_Horlbeck_NTC	23	6697	0.172	-0.3635811670189142
ENSG00000164896	negative_209_Horlbeck_NTC	246	6520	0.172	0.12153310692644492
ENSG00000167393	negative_191_Horlbeck_NTC	10	2670	0.172	-0.5920576555418879
ENSG00000172824	negative_227_Horlbeck_NTC	20	1790	0.172	-0.4520078031835082
ENSG00000188846	negative_221_Horlbeck_NTC	281	48242	0.172	-0.07184532089671336
ENSG00000188994	negative_190_Horlbeck_NTC	116	30406	0.172	-0.15355759714285877
ENSG00000198464	negative_222_Horlbeck_NTC	29	2342	0.172	0.3621110004058301
ENSG00000257354	negative_219_Horlbeck_NTC	13	2062	0.172	-0.5400078152520553
ENSG00000258986	negative_218_Horlbeck_NTC	11	1401	0.172	0.6386516508615214
ENSG00000259946	negative_210_Horlbeck_NTC	21	3891	0.172	0.4874679051957389
ENSG00000041880	negative_219_Horlbeck_NTC	7	1227	0.176	-0.69848414649117
ENSG00000105771	negative_224_Horlbeck_NTC	47	4418	0.176	0.3054034375634558
ENSG00000105875	negative_234_Horlbeck_NTC	11	1312	0.176	-0.7113198367338773
ENSG00000106069	negative_208_Horlbeck_NTC	70	3287	0.176	0.20564924331939816
ENSG00000106733	negative_214_Horlbeck_NTC	9	2211	0.176	0.7195009472968645
ENSG00000112406	negative_194_Horlbeck_NTC	34	2725	0.176	-0.3254747437567298
ENSG00000117419	negative_207_Horlbeck_NTC	612	16755	0.176	0.06590743317541903
ENSG00000125386	negative_199_Horlbeck_NTC	163	8879	0.176	0.13432470730757462
ENSG00000149657	negative_201_Horlbeck_NTC	321	10575	0.176	-0.0868742587786393
ENSG00000173457	negative_231_Horlbeck_NTC	507	31667	0.176	-0.051114556792124344
ENSG00000225206	negative_224_Horlbeck_NTC	39	5453	0.176	-0.28464588723060524
ENSG00000260257	negative_227_Horlbeck_NTC	91	5424	0.176	0.1926585269786254
ENSG00000012048	negative_209_Horlbeck_NTC	30	644	0.18	0.36392468668885236
ENSG00000013375	negative_198_Horlbeck_NTC	59	6624	0.18	-0.27819059052640105
ENSG00000068137	negative_233_Horlbeck_NTC	66	5755	0.18	0.20920269995340268
ENSG00000112406	negative_226_Horlbeck_NTC	22	2737	0.18	0.39441349466029196
ENSG00000115677	negative_198_Horlbeck_NTC	182	17576	0.18	0.09029248683255042
ENSG00000115762	negative_225_Horlbeck_NTC	75	21451	0.18	-0.17769122860650732
ENSG00000129235	negative_190_Horlbeck_NTC	93	20261	0.18	0.1934280974386579
ENSG00000134590	negative_225_Horlbeck_NTC	107	30686	0.18	0.12693194947492822
ENSG00000134897	negative_212_Horlbeck_NTC	36	8631	0.18	-0.33653473092876496
ENSG00000138375	negative_231_Horlbeck_NTC	44	3330	0.18	-0.3165205118172545
ENSG00000140391	negative_221_Horlbeck_NTC	203	31750	0.18	0.1031716306181214
ENSG00000143761	negative_230_Horlbeck_NTC	151	36633	0.18	0.11560626254455586
ENSG00000169733	negative_195_Horlbeck_NTC	17	5676	0.18	-0.49902579202785
ENSG00000184009	negative_197_Horlbeck_NTC	172	50806	0.18	0.06051870278991256
ENSG00000184486	negative_222_Horlbeck_NTC	177	16010	0.18	0.16715661748552235
ENSG00000269335	negative_203_Horlbeck_NTC	51	2971	0.18	0.24598335603765742
ENSG00000273117	negative_235_Horlbeck_NTC	54	3256	0.18	0.28170284968956727
ENSG00000006625	negative_200_Horlbeck_NTC	61	11054	0.184	-0.2070453839988402
ENSG00000103429	negative_209_Horlbeck_NTC	486	13849	0.184	0.08091241555161965
ENSG00000106628	negative_203_Horlbeck_NTC	175	11984	0.184	0.13007377874163262
ENSG00000122378	negative_189_Horlbeck_NTC	147	28557	0.184	0.13170505877562305
ENSG00000126970	negative_217_Horlbeck_NTC	24	7369	0.184	0.3960245951392678
ENSG00000130713	negative_198_Horlbeck_NTC	37	4151	0.184	-0.3240752479317992
ENSG00000144535	negative_193_Horlbeck_NTC	20	5078	0.184	-0.4490815651110869
ENSG00000165283	negative_227_Horlbeck_NTC	293	20135	0.184	-0.08438232897582743
ENSG00000170266	negative_210_Horlbeck_NTC	8	3415	0.184	-0.6382487970246928
ENSG00000170921	negative_211_Horlbeck_NTC	283	19798	0.184	0.08960532759771744
ENSG00000196873	negative_221_Horlbeck_NTC	12	1438	0.184	0.513369233805884
ENSG00000196912	negative_195_Horlbeck_NTC	12	4555	0.184	-0.5426432403489212
ENSG00000203880	negative_188_Horlbeck_NTC	21	8556	0.184	-0.36400707850386915
ENSG00000248487	negative_225_Horlbeck_NTC	66	20650	0.184	-0.2106120024461735
ENSG00000278662	negative_236_Horlbeck_NTC	13	628	0.184	0.559264976546884
ENSG00000102804	negative_226_Horlbeck_NTC	189	35296	0.188	-0.10146910377223106
ENSG00000109536	negative_205_Horlbeck_NTC	221	10405	0.188	-0.11367941609725829
ENSG00000115963	negative_219_Horlbeck_NTC	79	7125	0.188	0.2576796713336802
ENSG00000145293	negative_199_Horlbeck_NTC	244	13500	0.188	0.11006639187744649
ENSG00000152061	negative_189_Horlbeck_NTC	108	21788	0.188	0.15071451987981166
ENSG00000155100	negative_193_Horlbeck_NTC	32	5501	0.188	0.3029955313822419
ENSG00000160445	negative_212_Horlbeck_NTC	16	4068	0.188	-0.36296737985296934
ENSG00000160746	negative_215_Horlbeck_NTC	28	4644	0.188	0.3525762248281725
ENSG00000161677	negative_202_Horlbeck_NTC	30	1765	0.188	-0.3098170704644634
ENSG00000162769	negative_216_Horlbeck_NTC	38	10451	0.188	0.3368921732408019
ENSG00000176422	negative_208_Horlbeck_NTC	122	6004	0.188	0.17656852137052725
ENSG00000183340	negative_193_Horlbeck_NTC	18	2656	0.188	0.4314068435823395
ENSG00000183624	negative_202_Horlbeck_NTC	75	4632	0.188	-0.21389823466289615
ENSG00000198917	negative_195_Horlbeck_NTC	8	1619	0.188	0.6061628707979247
ENSG00000213079	negative_234_Horlbeck_NTC	92	6274	0.188	0.17174375513286133
ENSG00000230453	negative_218_Horlbeck_NTC	9	1274	0.188	0.5630895158552054
ENSG00000234608	negative_237_Horlbeck_NTC	161	10392	0.188	-0.11883309042933998
ENSG00000250131	negative_219_Horlbeck_NTC	19	1458	0.188	0.4754186291215321
ENSG00000272391	negative_214_Horlbeck_NTC	26	8043	0.188	0.3970864088002539
ENSG00000083828	negative_221_Horlbeck_NTC	10	960	0.192	0.6537227610107434
ENSG00000111731	negative_221_Horlbeck_NTC	40	5702	0.192	0.22938151078670588
ENSG00000112186	negative_190_Horlbeck_NTC	40	6789	0.192	0.28416582272857127
ENSG00000117461	negative_194_Horlbeck_NTC	225	15741	0.192	-0.12576541827857435
ENSG00000133983	negative_195_Horlbeck_NTC	44	8636	0.192	0.26051745124874337
ENSG00000138376	negative_235_Horlbeck_NTC	11	490	0.192	0.5226661806350901
ENSG00000145734	negative_227_Horlbeck_NTC	304	21843	0.192	-0.10029505517506943
ENSG00000146247	negative_219_Horlbeck_NTC	190	19960	0.192	0.13021279773521965
ENSG00000160813	negative_193_Horlbeck_NTC	11	3143	0.192	-0.5484911274020732
ENSG00000171735	negative_219_Horlbeck_NTC	228	25318	0.192	0.08288045812657432
ENSG00000174886	negative_235_Horlbeck_NTC	329	25917	0.192	0.0779865361415421
ENSG00000177479	negative_191_Horlbeck_NTC	92	14200	0.192	0.17683721090955373
ENSG00000048028	negative_227_Horlbeck_NTC	27	1383	0.196	0.3259854645393956
ENSG00000106615	negative_220_Horlbeck_NTC	83	27462	0.196	0.16182834791300177
ENSG00000107882	negative_232_Horlbeck_NTC	16	1412	0.196	-0.4249766943567641
ENSG00000113648	negative_204_Horlbeck_NTC	441	31798	0.196	0.06939930953015408
ENSG00000114850	negative_231_Horlbeck_NTC	285	15302	0.196	0.1283562505793312
ENSG00000116717	negative_197_Horlbeck_NTC	33	10212	0.196	-0.23298361002828072
ENSG00000145495	negative_221_Horlbeck_NTC	178	30046	0.196	-0.10932102986816601
ENSG00000153879	negative_197_Horlbeck_NTC	28	9631	0.196	-0.3284851025114137
ENSG00000161558	negative_207_Horlbeck_NTC	108	3354	0.196	-0.17593831753648814
ENSG00000168237	negative_237_Horlbeck_NTC	13	490	0.196	0.5486592532779477
ENSG00000168411	negative_232_Horlbeck_NTC	28	1520	0.196	0.2954728437192129
ENSG00000176533	negative_203_Horlbeck_NTC	34	2017	0.196	0.3734182771692387
ENSG00000183255	negative_196_Horlbeck_NTC	8	12048	0.196	-0.6506090290971995
ENSG00000205155	negative_209_Horlbeck_NTC	495	15079	0.196	-0.07221115755733165
ENSG00000214253	negative_234_Horlbeck_NTC	354	28577	0.196	-0.049815386910392806
ENSG00000265241	negative_223_Horlbeck_NTC	606	29587	0.196	-0.050567623172875185
ENSG00000266490	negative_213_Horlbeck_NTC	11	1265	0.196	0.6117306138467704
ENSG00000066455	negative_188_Horlbeck_NTC	21	5332	0.2	0.3823173678201899
ENSG00000077080	negative_227_Horlbeck_NTC	266	16128	0.2	0.09616127456120016
ENSG00000081760	negative_207_Horlbeck_NTC	238	6038	0.2	0.12252225185434495
ENSG00000082684	negative_221_Horlbeck_NTC	30	3436	0.2	0.3582049309105222
ENSG00000106351	negative_207_Horlbeck_NTC	29	631	0.2	0.3174908005424566
ENSG00000108306	negative_214_Horlbeck_NTC	12	6290	0.2	-0.5555707235340108
ENSG00000108691	negative_208_Horlbeck_NTC	7	195	0.2	0.6548918357829638
ENSG00000113594	negative_205_Horlbeck_NTC	95	3707	0.2	0.2024164228088745
ENSG00000118369	negative_199_Horlbeck_NTC	22	1637	0.2	-0.38813907058391184
ENSG00000132005	negative_230_Horlbeck_NTC	41	7772	0.2	0.266560131699368
ENSG00000136295	negative_208_Horlbeck_NTC	205	11978	0.2	-0.12892721124812834
ENSG00000143171	negative_202_Horlbeck_NTC	45	2784	0.2	-0.2948812270048178
ENSG00000171497	negative_205_Horlbeck_NTC	248	11277	0.2	-0.110864383334639
ENSG00000180096	negative_195_Horlbeck_NTC	21	4134	0.2	0.39151775524199106
ENSG00000180891	negative_214_Horlbeck_NTC	13	6931	0.2	-0.48539807019281556
ENSG00000182676	negative_205_Horlbeck_NTC	10	298	0.2	0.4081512072375455
ENSG00000188976	negative_211_Horlbeck_NTC	200	14434	0.2	-0.12236175234936963
ENSG00000198932	negative_221_Horlbeck_NTC	18	3307	0.2	-0.3828166348711459
ENSG00000259456	negative_234_Horlbeck_NTC	8	905	0.2	-0.6448675003051774
ENSG00000285367	negative_201_Horlbeck_NTC	7	135	0.2	0.6995876949549382
ENSG00000046647	negative_201_Horlbeck_NTC	61	2160	0.204	-0.2105534734730936
ENSG00000100644	negative_230_Horlbeck_NTC	74	19817	0.204	-0.16373268728930612
ENSG00000112110	negative_202_Horlbeck_NTC	313	16669	0.204	-0.07990353048571897
ENSG00000126883	negative_198_Horlbeck_NTC	66	5294	0.204	0.2789436086548611
ENSG00000131051	negative_210_Horlbeck_NTC	122	35866	0.204	0.12485445798175598
ENSG00000133961	negative_206_Horlbeck_NTC	23	5428	0.204	-0.37285247902373353
ENSG00000135722	negative_211_Horlbeck_NTC	7	271	0.204	0.681506337875069
ENSG00000157625	negative_236_Horlbeck_NTC	46	3886	0.204	-0.269434359254733
ENSG00000163636	negative_231_Horlbeck_NTC	294	17062	0.204	0.10726112274683253
ENSG00000177479	negative_228_Horlbeck_NTC	62	14230	0.204	-0.1945418023386536
ENSG00000183527	negative_236_Horlbeck_NTC	116	9086	0.204	-0.14474182628843035
ENSG00000187764	negative_225_Horlbeck_NTC	30	6494	0.204	0.279370843379521
ENSG00000196090	negative_228_Horlbeck_NTC	15	5433	0.204	-0.6279873228646391
ENSG00000198804	negative_218_Horlbeck_NTC	211	50803	0.204	0.017617489359046168
ENSG00000212719	negative_226_Horlbeck_NTC	15	2115	0.204	0.35422906211084904
ENSG00000214021	negative_213_Horlbeck_NTC	16	1830	0.204	0.571187951757973
ENSG00000214708	negative_233_Horlbeck_NTC	7	555	0.204	0.3487556058207142
ENSG00000228801	negative_202_Horlbeck_NTC	58	2471	0.204	0.22106063915703267
ENSG00000243927	negative_223_Horlbeck_NTC	528	24959	0.204	-0.06759122315387212
ENSG00000243943	negative_229_Horlbeck_NTC	37	12471	0.204	-0.29706471403435164
ENSG00000246922	negative_221_Horlbeck_NTC	7	1648	0.204	-0.7338902685306357
ENSG00000005194	negative_222_Horlbeck_NTC	157	17147	0.208	-0.1155214996920122
ENSG00000103978	negative_234_Horlbeck_NTC	154	12142	0.208	-0.11794516891493045
ENSG00000114030	negative_214_Horlbeck_NTC	38	14855	0.208	0.2609304591579482
ENSG00000114757	negative_193_Horlbeck_NTC	17	4716	0.208	-0.4830926009583427
ENSG00000140280	negative_223_Horlbeck_NTC	105	4592	0.208	0.14102469015906616
ENSG00000145819	negative_201_Horlbeck_NTC	149	3835	0.208	0.19345418209357668
ENSG00000152193	negative_236_Horlbeck_NTC	170	12029	0.208	-0.11391410159774229
ENSG00000156030	negative_197_Horlbeck_NTC	19	3941	0.208	0.44154121723530926
ENSG00000160993	negative_201_Horlbeck_NTC	209	6820	0.208	-0.11157931529265941
ENSG00000162738	negative_205_Horlbeck_NTC	230	9307	0.208	0.09447330520166064
ENSG00000168259	negative_233_Horlbeck_NTC	282	27319	0.208	0.08534054353985569
ENSG00000181830	negative_201_Horlbeck_NTC	86	3046	0.208	-0.21802155702454273
ENSG00000187867	negative_233_Horlbeck_NTC	17	1267	0.208	0.3246468276940311
ENSG00000197943	negative_230_Horlbeck_NTC	36	6271	0.208	0.3554404032287266
ENSG00000205629	negative_201_Horlbeck_NTC	447	14993	0.208	-0.07647614140905867
ENSG00000226179	negative_201_Horlbeck_NTC	263	8867	0.208	-0.09899958842205558
ENSG00000232112	negative_237_Horlbeck_NTC	725	46260	0.208	-0.03153400296936493
ENSG00000266412	negative_195_Horlbeck_NTC	63	14901	0.208	0.11878209771393
ENSG00000273899	negative_191_Horlbeck_NTC	13	1585	0.208	0.5185973088512963
ENSG00000091140	negative_220_Horlbeck_NTC	43	13726	0.212	0.2556561036238394
ENSG00000095539	negative_232_Horlbeck_NTC	68	5140	0.212	-0.20049041174396987
ENSG00000102466	negative_196_Horlbeck_NTC	9	6475	0.212	0.6141253449570554
ENSG00000102466	negative_209_Horlbeck_NTC	223	6261	0.212	0.08926584047236963
ENSG00000109189	negative_207_Horlbeck_NTC	375	11027	0.212	-0.0835706913266121
ENSG00000109920	negative_216_Horlbeck_NTC	42	13199	0.212	0.23760410949337518
ENSG00000115170	negative_212_Horlbeck_NTC	11	2701	0.212	-0.48848717173129064
ENSG00000125970	negative_215_Horlbeck_NTC	118	25729	0.212	0.14591093762897073
ENSG00000137575	negative_204_Horlbeck_NTC	152	12521	0.212	-0.10288354868481675
ENSG00000140836	negative_196_Horlbeck_NTC	7	4670	0.212	0.901666493124599
ENSG00000145348	negative_218_Horlbeck_NTC	34	8721	0.212	-0.2940880043022571
ENSG00000159023	negative_194_Horlbeck_NTC	279	16027	0.212	0.1086449134229186
ENSG00000159256	negative_199_Horlbeck_NTC	158	8063	0.212	0.16701320696069555
ENSG00000162924	negative_224_Horlbeck_NTC	27	3782	0.212	-0.33377169129165907
ENSG00000169228	negative_215_Horlbeck_NTC	9	1247	0.212	0.6396318711626039
ENSG00000180964	negative_229_Horlbeck_NTC	57	19164	0.212	-0.20604320956388322
ENSG00000184828	negative_216_Horlbeck_NTC	11	3139	0.212	0.49775714228836776
ENSG00000186575	negative_190_Horlbeck_NTC	32	8646	0.212	-0.33540217235741876
ENSG00000081014	negative_199_Horlbeck_NTC	34	2489	0.216	-0.3000080140107082
ENSG00000100592	negative_191_Horlbeck_NTC	209	39296	0.216	-0.09665849700079454
ENSG00000102743	negative_231_Horlbeck_NTC	14	565	0.216	0.5481870334946306
ENSG00000120948	negative_204_Horlbeck_NTC	181	14143	0.216	-0.12474656406372708
ENSG00000136104	negative_234_Horlbeck_NTC	53	4421	0.216	-0.2016393254215605
ENSG00000146707	negative_205_Horlbeck_NTC	82	3095	0.216	0.19266941715163588
ENSG00000155380	negative_219_Horlbeck_NTC	30	4427	0.216	-0.36444376461949135
ENSG00000165275	negative_209_Horlbeck_NTC	131	4098	0.216	-0.16454744877380367
ENSG00000165338	negative_205_Horlbeck_NTC	120	5369	0.216	-0.14103544820552738
ENSG00000168827	negative_191_Horlbeck_NTC	54	10880	0.216	-0.2439966927087891
ENSG00000168884	negative_232_Horlbeck_NTC	29	2267	0.216	-0.30130314991336515
ENSG00000172247	negative_232_Horlbeck_NTC	107	8566	0.216	-0.16912354105959926
ENSG00000178951	negative_223_Horlbeck_NTC	162	6732	0.216	0.1411152030364473
ENSG00000183044	negative_235_Horlbeck_NTC	81	7070	0.216	-0.1880181711051372
ENSG00000185070	negative_228_Horlbeck_NTC	22	3586	0.216	0.3960312184320509
ENSG00000235706	negative_200_Horlbeck_NTC	39	4571	0.216	0.2680934523361058
ENSG00000239857	negative_231_Horlbeck_NTC	7	255	0.216	0.6233124507003058
ENSG00000281649	negative_204_Horlbeck_NTC	161	12960	0.216	-0.09684801259739517
ENSG00000033867	negative_199_Horlbeck_NTC	162	8586	0.22	0.12685907089199855
ENSG00000037474	negative_219_Horlbeck_NTC	33	2910	0.22	0.3555203679019625
ENSG00000084112	negative_235_Horlbeck_NTC	73	4818	0.22	0.2212615590665581
ENSG00000105499	negative_233_Horlbeck_NTC	15	937	0.22	0.6409792458995991
ENSG00000142252	negative_209_Horlbeck_NTC	220	5786	0.22	0.12379923688456529
ENSG00000175087	negative_204_Horlbeck_NTC	108	8695	0.22	-0.1493493359860243
ENSG00000183496	negative_198_Horlbeck_NTC	33	3810	0.22	-0.2964725402867212
ENSG00000237190	negative_189_Horlbeck_NTC	69	17577	0.22	-0.18439953360209338
ENSG00000068831	negative_188_Horlbeck_NTC	7	1850	0.224	0.5782728394675622
ENSG00000082397	negative_226_Horlbeck_NTC	155	24415	0.224	0.10964195939332357
ENSG00000096070	negative_198_Horlbeck_NTC	38	4551	0.224	-0.25360915540872586
ENSG00000096746	negative_193_Horlbeck_NTC	140	30926	0.224	-0.12448662872216808
ENSG00000102763	negative_223_Horlbeck_NTC	31	1837	0.224	-0.2959423321106076
ENSG00000110987	negative_208_Horlbeck_NTC	567	31115	0.224	-0.055589974805390935
ENSG00000119729	negative_217_Horlbeck_NTC	34	13416	0.224	-0.3576835892733923
ENSG00000121940	negative_206_Horlbeck_NTC	26	3969	0.224	0.34109560268871464
ENSG00000163702	negative_208_Horlbeck_NTC	10	312	0.224	0.5393728922512508
ENSG00000166986	negative_207_Horlbeck_NTC	310	9015	0.224	-0.07511587639929962
ENSG00000168434	negative_207_Horlbeck_NTC	70	1705	0.224	0.20897714598014794
ENSG00000179958	negative_217_Horlbeck_NTC	42	16917	0.224	-0.24097347473435748
ENSG00000183340	negative_221_Horlbeck_NTC	21	2653	0.224	0.3339526326358566
ENSG00000186010	negative_207_Horlbeck_NTC	721	20929	0.224	-0.05311988713795923
ENSG00000186471	negative_202_Horlbeck_NTC	7	216	0.224	0.6918049284987262
ENSG00000089169	negative_211_Horlbeck_NTC	22	2456	0.228	-0.47129949059750054
ENSG00000101574	negative_192_Horlbeck_NTC	16	3020	0.228	0.455969407198765
ENSG00000115355	negative_224_Horlbeck_NTC	274	34038	0.228	-0.07706294133372488
ENSG00000156256	negative_202_Horlbeck_NTC	241	12703	0.228	-0.10811117104805712
ENSG00000171307	negative_214_Horlbeck_NTC	24	7716	0.228	0.336508646373217
ENSG00000184220	negative_213_Horlbeck_NTC	117	17585	0.228	0.14566587984771973
ENSG00000197345	negative_203_Horlbeck_NTC	270	20510	0.228	-0.08735160710399414
ENSG00000260136	negative_237_Horlbeck_NTC	35	1597	0.228	0.2397274969872587
ENSG00000263146	negative_219_Horlbeck_NTC	25	3493	0.228	-0.36783095691902856
ENSG00000008294	negative_213_Horlbeck_NTC	146	27421	0.232	-0.11314027805134265
ENSG00000038295	negative_237_Horlbeck_NTC	11	828	0.232	-0.45687609057502776
ENSG00000084754	negative_211_Horlbeck_NTC	276	18894	0.232	0.09248919576320824
ENSG00000100626	negative_224_Horlbeck_NTC	42	5603	0.232	-0.2711499836299831
ENSG00000120265	negative_210_Horlbeck_NTC	121	32557	0.232	0.10821200901465317
ENSG00000126775	negative_224_Horlbeck_NTC	51	4898	0.232	0.21487475157883607
ENSG00000141026	negative_208_Horlbeck_NTC	62	3506	0.232	-0.13759338709554347
ENSG00000148908	negative_222_Horlbeck_NTC	287	33128	0.232	-0.12379009050111295
ENSG00000172725	negative_219_Horlbeck_NTC	53	6708	0.232	-0.23247843193190176
ENSG00000179988	negative_194_Horlbeck_NTC	48	3385	0.232	-0.2591245116444516
ENSG00000183828	negative_207_Horlbeck_NTC	329	8687	0.232	0.09238873909740342
ENSG00000065883	negative_208_Horlbeck_NTC	218	10713	0.236	0.10980239597330232
ENSG00000066044	negative_221_Horlbeck_NTC	119	16469	0.236	0.15026064980651033
ENSG00000088756	negative_207_Horlbeck_NTC	47	1404	0.236	-0.23265656422020875
ENSG00000113369	negative_204_Horlbeck_NTC	112	7602	0.236	0.16086894657719641
ENSG00000114209	negative_235_Horlbeck_NTC	171	12497	0.236	0.09153498336177002
ENSG00000126773	negative_236_Horlbeck_NTC	302	21284	0.236	-0.10317934633438641
ENSG00000133030	negative_208_Horlbeck_NTC	268	15285	0.236	-0.08550334039104701
ENSG00000134324	negative_203_Horlbeck_NTC	109	7230	0.236	0.15594702483917544
ENSG00000157191	negative_201_Horlbeck_NTC	168	4469	0.236	0.14158299687308373
ENSG00000160113	negative_209_Horlbeck_NTC	636	19450	0.236	-0.05753164960064361
ENSG00000168936	negative_224_Horlbeck_NTC	27	3510	0.236	-0.2693197138410892
ENSG00000176407	negative_194_Horlbeck_NTC	205	12452	0.236	0.12288988021702996
ENSG00000181274	negative_224_Horlbeck_NTC	22	3242	0.236	-0.32565026328339286
ENSG00000184708	negative_236_Horlbeck_NTC	105	8369	0.236	-0.16431688333695416
ENSG00000198015	negative_191_Horlbeck_NTC	108	18574	0.236	0.13327469231524758
ENSG00000198836	negative_194_Horlbeck_NTC	249	17541	0.236	-0.1156568249517409
ENSG00000267980	negative_205_Horlbeck_NTC	15	459	0.236	0.4443161681401415
ENSG00000281508	negative_220_Horlbeck_NTC	9	4568	0.236	-0.5718044912003881
ENSG00000084463	negative_197_Horlbeck_NTC	82	23168	0.24	-0.1919481802022177
ENSG00000089048	negative_224_Horlbeck_NTC	138	13866	0.24	0.15241721074865078
ENSG00000096092	negative_235_Horlbeck_NTC	237	20171	0.24	-0.09487187875520608
ENSG00000110172	negative_209_Horlbeck_NTC	356	11535	0.24	-0.0861611610182682
ENSG00000110987	negative_232_Horlbeck_NTC	447	31235	0.24	0.05885290574003155
ENSG00000121005	negative_208_Horlbeck_NTC	47	2211	0.24	0.2223176572247434
ENSG00000136143	negative_212_Horlbeck_NTC	91	18557	0.24	-0.15706799375833502
ENSG00000137073	negative_201_Horlbeck_NTC	298	9937	0.24	-0.08700962127542278
ENSG00000141510	negative_201_Horlbeck_NTC	148	3941	0.24	0.16084389220668838
ENSG00000162819	negative_216_Horlbeck_NTC	26	7213	0.24	0.3104784515587329
ENSG00000169255	negative_205_Horlbeck_NTC	147	5977	0.24	0.12756689668522636
ENSG00000173960	negative_203_Horlbeck_NTC	191	13250	0.24	0.11083040730758698
ENSG00000205544	negative_230_Horlbeck_NTC	41	8947	0.24	0.24299079465493723
ENSG00000003509	negative_210_Horlbeck_NTC	12	4535	0.244	-0.49343936865822213
ENSG00000033170	negative_218_Horlbeck_NTC	42	7854	0.244	0.26745034650924904
ENSG00000132005	negative_203_Horlbeck_NTC	124	7689	0.244	0.15160598915797507
ENSG00000138162	negative_212_Horlbeck_NTC	96	16509	0.244	0.15067004997445776
ENSG00000139324	negative_226_Horlbeck_NTC	13	2854	0.244	-0.4504945233451858
ENSG00000141562	negative_216_Horlbeck_NTC	32	13279	0.244	-0.287042937778907
ENSG00000144749	negative_209_Horlbeck_NTC	31	1059	0.244	-0.25991046781284854
ENSG00000155636	negative_193_Horlbeck_NTC	8	2560	0.244	-0.538277911563763
ENSG00000157045	negative_204_Horlbeck_NTC	107	8283	0.244	-0.13616668022840184
ENSG00000164366	negative_196_Horlbeck_NTC	7	12601	0.244	-0.5706261026895718
ENSG00000169193	negative_228_Horlbeck_NTC	11	3129	0.244	-0.5067469948181285
ENSG00000170445	negative_215_Horlbeck_NTC	86	18196	0.244	0.185683737418595
ENSG00000171984	negative_195_Horlbeck_NTC	12	2348	0.244	0.4232267409442789
ENSG00000176171	negative_211_Horlbeck_NTC	282	21145	0.244	-0.1058822514769
ENSG00000182224	negative_215_Horlbeck_NTC	10	1599	0.244	0.5694945760796495
ENSG00000186432	negative_217_Horlbeck_NTC	54	17466	0.244	0.21114366012497654
ENSG00000196482	negative_205_Horlbeck_NTC	11	719	0.244	-0.4056439133319225
ENSG00000197776	negative_201_Horlbeck_NTC	31	798	0.244	0.27791617407894265
ENSG00000264522	negative_235_Horlbeck_NTC	35	2132	0.244	0.3112488541170837
ENSG00000070087	negative_203_Horlbeck_NTC	449	34480	0.248	0.058205837297098384
ENSG00000100614	negative_220_Horlbeck_NTC	39	14055	0.248	-0.26394721261956233
ENSG00000105717	negative_235_Horlbeck_NTC	12	1241	0.248	-0.3906797495386556
ENSG00000110881	negative_232_Horlbeck_NTC	136	8958	0.248	0.1351443021745986
ENSG00000120875	negative_203_Horlbeck_NTC	172	14384	0.248	-0.10168349071103844
ENSG00000131368	negative_203_Horlbeck_NTC	171	12646	0.248	0.1101629293695594
ENSG00000135372	negative_226_Horlbeck_NTC	24	3035	0.248	0.3461861636976864
ENSG00000152270	negative_195_Horlbeck_NTC	14	4804	0.248	-0.48269047536494547
ENSG00000166415	negative_205_Horlbeck_NTC	75	2765	0.248	0.22533968214393507
ENSG00000169684	negative_234_Horlbeck_NTC	71	7839	0.248	-0.25233501600501773
ENSG00000171448	negative_213_Horlbeck_NTC	7	1718	0.248	-0.5345128077070367
ENSG00000171940	negative_195_Horlbeck_NTC	7	1085	0.248	0.6142771962457401
ENSG00000173013	negative_222_Horlbeck_NTC	11	1528	0.248	-0.4688622109397329
ENSG00000183250	negative_234_Horlbeck_NTC	9	422	0.248	0.7086359407045473
ENSG00000256087	negative_198_Horlbeck_NTC	26	1950	0.248	0.3183455212966706
ENSG00000007047	negative_205_Horlbeck_NTC	179	8435	0.252	-0.10637618771926771
ENSG00000015568	negative_207_Horlbeck_NTC	54	1707	0.252	-0.19594787397892155
ENSG00000063660	negative_231_Horlbeck_NTC	97	6572	0.252	-0.13184695785774814
ENSG00000072609	negative_194_Horlbeck_NTC	96	5663	0.252	0.15836705454868927
ENSG00000105698	negative_219_Horlbeck_NTC	106	13554	0.252	-0.14121961108989955
ENSG00000122042	negative_191_Horlbeck_NTC	110	21495	0.252	-0.13943902334585823
ENSG00000131848	negative_235_Horlbeck_NTC	12	1331	0.252	-0.4090671931384797
ENSG00000133985	negative_214_Horlbeck_NTC	13	6782	0.252	-0.4514106633318349
ENSG00000138413	negative_197_Horlbeck_NTC	98	27716	0.252	-0.16110424107486654
ENSG00000140474	negative_228_Horlbeck_NTC	29	5040	0.252	0.1497740117262092
ENSG00000163683	negative_196_Horlbeck_NTC	20	21589	0.252	0.28530784897289174
ENSG00000163931	negative_205_Horlbeck_NTC	666	29858	0.252	0.0348334061486028
ENSG00000167081	negative_188_Horlbeck_NTC	94	30598	0.252	-0.13399335536323545
ENSG00000167548	negative_195_Horlbeck_NTC	22	4268	0.252	0.34198885759788933
ENSG00000168569	negative_225_Horlbeck_NTC	15	4950	0.252	-0.38297848717943905
ENSG00000173171	negative_217_Horlbeck_NTC	22	6062	0.252	0.35932692612104145
ENSG00000180098	negative_223_Horlbeck_NTC	220	9414	0.252	0.09032732518142783
ENSG00000182318	negative_221_Horlbeck_NTC	7	611	0.252	0.74560328367415
ENSG00000247240	negative_229_Horlbeck_NTC	9	1722	0.252	0.4976949137857538
ENSG00000004777	negative_227_Horlbeck_NTC	163	9949	0.256	0.1389147151699679
ENSG00000053371	negative_225_Horlbeck_NTC	45	10287	0.256	0.23338160524979146
ENSG00000101150	negative_231_Horlbeck_NTC	162	9151	0.256	0.10082425100377046
ENSG00000107362	negative_191_Horlbeck_NTC	27	6284	0.256	-0.31399440590992755
ENSG00000128989	negative_199_Horlbeck_NTC	573	33436	0.256	-0.051738050553791604
ENSG00000130309	negative_215_Horlbeck_NTC	10	3177	0.256	-0.45266476931413946
ENSG00000144741	negative_190_Horlbeck_NTC	28	5038	0.256	0.3135864306820557
ENSG00000147852	negative_208_Horlbeck_NTC	34	2235	0.256	-0.27548358225559433
ENSG00000162066	negative_200_Horlbeck_NTC	12	1171	0.256	0.5156698036368281
ENSG00000167110	negative_198_Horlbeck_NTC	168	15556	0.256	0.13355044822037243
ENSG00000171222	negative_227_Horlbeck_NTC	406	28912	0.256	-0.05747682520995051
ENSG00000175727	negative_196_Horlbeck_NTC	8	12300	0.256	-0.5529800548077626
ENSG00000189046	negative_205_Horlbeck_NTC	112	4256	0.256	0.1610730718354456
ENSG00000196110	negative_191_Horlbeck_NTC	7	811	0.256	0.5854130380453881
ENSG00000204922	negative_189_Horlbeck_NTC	36	8821	0.256	-0.24983704939285678
ENSG00000267416	negative_205_Horlbeck_NTC	8	231	0.256	0.6910324036770712
ENSG00000280650	negative_208_Horlbeck_NTC	146	7873	0.256	0.11227061837979946
ENSG00000012174	negative_215_Horlbeck_NTC	20	5552	0.26	-0.3397827095055308
ENSG00000035141	negative_189_Horlbeck_NTC	74	13416	0.26	0.17630631656289952
ENSG00000071073	negative_226_Horlbeck_NTC	25	3532	0.26	0.2558640289213332
ENSG00000103544	negative_233_Horlbeck_NTC	71	6123	0.26	0.2241129026546207
ENSG00000124198	negative_231_Horlbeck_NTC	103	6880	0.26	-0.17042091623973743
ENSG00000127922	negative_206_Horlbeck_NTC	122	23382	0.26	-0.12636837322195882
ENSG00000136261	negative_234_Horlbeck_NTC	315	25350	0.26	-0.0665873738464032
ENSG00000141503	negative_191_Horlbeck_NTC	27	5456	0.26	-0.30794612491010476
ENSG00000147677	negative_222_Horlbeck_NTC	266	28031	0.26	0.08446270161675304
ENSG00000156171	negative_221_Horlbeck_NTC	26	3297	0.26	0.19496419833229783
ENSG00000157851	negative_234_Horlbeck_NTC	239	19927	0.26	-0.09938758814538551
ENSG00000159459	negative_230_Horlbeck_NTC	33	8659	0.26	-0.2842475552603809
ENSG00000167930	negative_193_Horlbeck_NTC	29	7226	0.26	-0.3255386268625857
ENSG00000171960	negative_227_Horlbeck_NTC	63	3453	0.26	0.20573203615504632
ENSG00000182667	negative_207_Horlbeck_NTC	816	23018	0.26	0.011328838807057429
ENSG00000185483	negative_232_Horlbeck_NTC	12	437	0.26	0.5499511630189327
ENSG00000198315	negative_193_Horlbeck_NTC	25	3942	0.26	0.28162479464488044
ENSG00000198673	negative_216_Horlbeck_NTC	7	3896	0.26	-0.6171026089080813
ENSG00000056277	negative_203_Horlbeck_NTC	21	1231	0.264	0.40955554226753765
ENSG00000099956	negative_198_Horlbeck_NTC	232	24114	0.264	-0.07285900994870975
ENSG00000130021	negative_197_Horlbeck_NTC	10	4041	0.264	-0.5528454387524655
ENSG00000138767	negative_230_Horlbeck_NTC	28	7415	0.264	-0.28154586796395753
ENSG00000156110	negative_207_Horlbeck_NTC	285	7245	0.264	0.09006765760896984
ENSG00000159450	negative_237_Horlbeck_NTC	30	2092	0.264	-0.274172473868882
ENSG00000168374	negative_189_Horlbeck_NTC	103	23687	0.264	-0.11326250308151087
ENSG00000170542	negative_230_Horlbeck_NTC	16	2878	0.264	0.37835912530612736
ENSG00000170832	negative_209_Horlbeck_NTC	185	5156	0.264	0.09020505482432117
ENSG00000172890	negative_188_Horlbeck_NTC	7	3073	0.264	-0.5957192131287883
ENSG00000204237	negative_222_Horlbeck_NTC	73	6895	0.264	0.20515020676841944
ENSG00000225377	negative_203_Horlbeck_NTC	20	1807	0.264	-0.37188150574929946
ENSG00000235961	negative_237_Horlbeck_NTC	64	3361	0.264	0.17036973444024595
ENSG00000259291	negative_231_Horlbeck_NTC	26	1837	0.264	-0.3162378216592865
ENSG00000273301	negative_201_Horlbeck_NTC	46	1164	0.264	0.20488126740277757
ENSG00000103034	negative_219_Horlbeck_NTC	280	32389	0.268	-0.0788538242213726
ENSG00000103479	negative_210_Horlbeck_NTC	9	3788	0.268	-0.4913781746342325
ENSG00000116885	negative_193_Horlbeck_NTC	17	2574	0.268	0.38245059497866407
ENSG00000127914	negative_229_Horlbeck_NTC	134	41697	0.268	-0.08841727290640833
ENSG00000135472	negative_218_Horlbeck_NTC	24	6664	0.268	-0.2675206995090331
ENSG00000142599	negative_231_Horlbeck_NTC	527	31769	0.268	0.04310158228654193
ENSG00000145545	negative_216_Horlbeck_NTC	37	12165	0.268	0.22789729267290948
ENSG00000149346	negative_212_Horlbeck_NTC	19	4492	0.268	-0.32830592569434547
ENSG00000152192	negative_199_Horlbeck_NTC	542	34177	0.268	-0.07612346383502477
ENSG00000152578	negative_234_Horlbeck_NTC	267	24249	0.268	-0.12794438710199135
ENSG00000162927	negative_233_Horlbeck_NTC	12	754	0.268	0.40807954770930444
ENSG00000165821	negative_236_Horlbeck_NTC	122	7673	0.268	0.15798989280407572
ENSG00000168000	negative_207_Horlbeck_NTC	102	2334	0.268	0.13688295796034122
ENSG00000171202	negative_220_Horlbeck_NTC	45	13357	0.268	0.23646627802030729
ENSG00000171223	negative_236_Horlbeck_NTC	69	5382	0.268	-0.2390639818755811
ENSG00000174652	negative_203_Horlbeck_NTC	32	1982	0.268	0.24739209484505498
ENSG00000177225	negative_219_Horlbeck_NTC	66	6449	0.268	0.2031798183285436
ENSG00000256576	negative_201_Horlbeck_NTC	16	379	0.268	0.3976314621904278
ENSG00000011523	negative_221_Horlbeck_NTC	51	7602	0.272	0.18770825492305176
ENSG00000023330	negative_199_Horlbeck_NTC	123	7145	0.272	-0.11602360873369433
ENSG00000063015	negative_207_Horlbeck_NTC	88	2788	0.272	-0.18947187170297752
ENSG00000078177	negative_191_Horlbeck_NTC	87	15402	0.272	0.14202395480099006
ENSG00000100949	negative_226_Horlbeck_NTC	17	3440	0.272	-0.4314878599390015
ENSG00000105220	negative_191_Horlbeck_NTC	181	32287	0.272	0.08537913967182975
ENSG00000123992	negative_223_Horlbeck_NTC	56	2756	0.272	-0.154271308242242
ENSG00000138621	negative_212_Horlbeck_NTC	10	1505	0.272	0.45025714439387343
ENSG00000142867	negative_220_Horlbeck_NTC	12	5148	0.272	-0.47623708987036384
ENSG00000164934	negative_233_Horlbeck_NTC	81	8162	0.272	-0.16214913899299876
ENSG00000165055	negative_198_Horlbeck_NTC	134	12525	0.272	0.12343921793578838
ENSG00000166710	negative_207_Horlbeck_NTC	153	4037	0.272	0.012346430087447402
ENSG00000175105	negative_188_Horlbeck_NTC	17	3934	0.272	0.31345452846972854
ENSG00000186187	negative_236_Horlbeck_NTC	356	24447	0.272	0.06268865193715056
ENSG00000107372	negative_201_Horlbeck_NTC	705	20936	0.276	0.054350514396196425
ENSG00000108679	negative_197_Horlbeck_NTC	37	9056	0.276	0.21868325709432979
ENSG00000114107	negative_224_Horlbeck_NTC	27	3995	0.276	-0.32462762586724603
ENSG00000115392	negative_208_Horlbeck_NTC	100	5893	0.276	-0.17542902694443718
ENSG00000116191	negative_232_Horlbeck_NTC	167	12551	0.276	-0.13883359380224403
ENSG00000139233	negative_233_Horlbeck_NTC	91	9865	0.276	-0.18683799288090275
ENSG00000163214	negative_211_Horlbeck_NTC	126	7923	0.276	0.1193940565486078
ENSG00000170417	negative_230_Horlbeck_NTC	8	1503	0.276	0.47631036781329517
ENSG00000170962	negative_211_Horlbeck_NTC	44	2767	0.276	0.20052377094785268
ENSG00000197170	negative_201_Horlbeck_NTC	659	21596	0.276	-0.07181742899948118
ENSG00000079246	negative_222_Horlbeck_NTC	386	39144	0.28	0.052987685605820456
ENSG00000094841	negative_228_Horlbeck_NTC	26	4032	0.28	0.328742568566633
ENSG00000100784	negative_232_Horlbeck_NTC	44	2298	0.28	0.22497878926416304
ENSG00000113272	negative_225_Horlbeck_NTC	14	2678	0.28	0.42710790548718514
ENSG00000124209	negative_234_Horlbeck_NTC	105	9144	0.28	-0.17172124378381826
ENSG00000132394	negative_234_Horlbeck_NTC	50	4491	0.28	-0.22620955777787577
ENSG00000134369	negative_195_Horlbeck_NTC	107	25835	0.28	0.12780389399829012
ENSG00000136824	negative_195_Horlbeck_NTC	60	14409	0.28	0.19838152159908073
ENSG00000137054	negative_188_Horlbeck_NTC	14	3486	0.28	0.3240465212697332
ENSG00000143106	negative_230_Horlbeck_NTC	69	19594	0.28	-0.15283558471464298
ENSG00000145425	negative_233_Horlbeck_NTC	471	49771	0.28	0.026342859761105508
ENSG00000147677	negative_204_Horlbeck_NTC	363	27934	0.28	-0.06746759647578159
ENSG00000147813	negative_203_Horlbeck_NTC	8	1014	0.28	-0.4583805526680811
ENSG00000154479	negative_234_Horlbeck_NTC	10	484	0.28	0.5397575004534438
ENSG00000160336	negative_228_Horlbeck_NTC	8	1081	0.28	0.5559989100397971
ENSG00000165283	negative_228_Horlbeck_NTC	89	20339	0.28	-0.1287969738184278
ENSG00000165410	negative_193_Horlbeck_NTC	75	15367	0.28	-0.14348501507737987
ENSG00000167281	negative_206_Horlbeck_NTC	97	20398	0.28	-0.16263421498956487
ENSG00000169249	negative_198_Horlbeck_NTC	47	4061	0.28	0.22849146944503174
ENSG00000170222	negative_236_Horlbeck_NTC	16	1381	0.28	-0.4018162541870005
ENSG00000170265	negative_227_Horlbeck_NTC	29	2330	0.28	-0.28322437405262235
ENSG00000172260	negative_236_Horlbeck_NTC	74	5902	0.28	-0.1771516239658002
ENSG00000174501	negative_224_Horlbeck_NTC	120	12864	0.28	0.12227563590631352
ENSG00000178773	negative_204_Horlbeck_NTC	48	4315	0.28	-0.24783848798795205
ENSG00000180917	negative_219_Horlbeck_NTC	20	2857	0.28	-0.30532479563046433
ENSG00000198612	negative_230_Horlbeck_NTC	90	20985	0.28	0.131095125899248
ENSG00000215021	negative_224_Horlbeck_NTC	203	23493	0.28	0.10542556638495443
ENSG00000035687	negative_223_Horlbeck_NTC	282	12002	0.284	0.09976567909390677
ENSG00000103160	negative_207_Horlbeck_NTC	524	14250	0.284	0.06325699314793698
ENSG00000115504	negative_200_Horlbeck_NTC	86	12201	0.284	0.1325657903298667
ENSG00000143319	negative_204_Horlbeck_NTC	122	9635	0.284	-0.12590158157357
ENSG00000147050	negative_213_Horlbeck_NTC	19	2819	0.284	0.37981111140955415
ENSG00000151914	negative_212_Horlbeck_NTC	205	41157	0.284	0.0664846819035998
ENSG00000160993	negative_227_Horlbeck_NTC	118	6911	0.284	0.1475360031277635
ENSG00000167380	negative_190_Horlbeck_NTC	40	8477	0.284	0.2568314499738933
ENSG00000175264	negative_215_Horlbeck_NTC	38	8577	0.284	-0.21632807707020474
ENSG00000204525	negative_202_Horlbeck_NTC	60	1649	0.284	0.4992938532474467
ENSG00000214078	negative_218_Horlbeck_NTC	70	13940	0.284	0.154712259847126
ENSG00000221821	negative_190_Horlbeck_NTC	37	7323	0.284	0.29506872688662256
ENSG00000228474	negative_188_Horlbeck_NTC	130	39303	0.284	0.0934976925439045
ENSG00000249158	negative_223_Horlbeck_NTC	13	441	0.284	0.4390555891542096
ENSG00000255330	negative_190_Horlbeck_NTC	44	7912	0.284	0.2666130168830656
ENSG00000263956	negative_194_Horlbeck_NTC	10	885	0.284	-0.46197373987661283
ENSG00000267575	negative_213_Horlbeck_NTC	11	2759	0.284	-0.4767783882294836
ENSG00000271966	negative_208_Horlbeck_NTC	22	926	0.284	0.3177115990623838
ENSG00000004897	negative_237_Horlbeck_NTC	157	8521	0.288	0.10092166449321693
ENSG00000090372	negative_195_Horlbeck_NTC	53	13028	0.288	0.19935892833884772
ENSG00000106341	negative_191_Horlbeck_NTC	76	13758	0.288	-0.14820527461351385
ENSG00000110013	negative_230_Horlbeck_NTC	17	3183	0.288	0.35599385134545036
ENSG00000114942	negative_190_Horlbeck_NTC	180	43540	0.288	-0.07881477007976079
ENSG00000131508	negative_202_Horlbeck_NTC	578	28557	0.288	0.06622806215707633
ENSG00000159063	negative_189_Horlbeck_NTC	14	3595	0.288	-0.42230745570120076
ENSG00000175182	negative_220_Horlbeck_NTC	12	5566	0.288	-0.419220633480069
ENSG00000196914	negative_226_Horlbeck_NTC	141	23353	0.288	0.08824502932107159
ENSG00000226696	negative_191_Horlbeck_NTC	17	2261	0.288	0.35041234771794283
ENSG00000240682	negative_201_Horlbeck_NTC	135	3894	0.288	0.09285382554022714
ENSG00000250846	negative_212_Horlbeck_NTC	22	3300	0.288	0.32513088452438055
ENSG00000272077	negative_188_Horlbeck_NTC	7	1386	0.288	0.5120379527001155
ENSG00000035115	negative_216_Horlbeck_NTC	14	3951	0.292	0.42513987523441266
ENSG00000075151	negative_236_Horlbeck_NTC	399	26534	0.292	0.05498817913875928
ENSG00000085760	negative_234_Horlbeck_NTC	113	7500	0.292	0.11956135214881058
ENSG00000095787	negative_192_Horlbeck_NTC	69	20525	0.292	-0.16981098685634766
ENSG00000100028	negative_222_Horlbeck_NTC	233	23362	0.292	0.09151556370216385
ENSG00000105849	negative_237_Horlbeck_NTC	154	9326	0.292	-0.1017335290541519
ENSG00000109971	negative_237_Horlbeck_NTC	755	47648	0.292	-0.02742022163281277
ENSG00000112972	negative_234_Horlbeck_NTC	477	39905	0.292	-0.06475125892175937
ENSG00000115993	negative_224_Horlbeck_NTC	57	7947	0.292	-0.17923146366547593
ENSG00000117385	negative_205_Horlbeck_NTC	55	2704	0.292	-0.19703504160030239
ENSG00000124228	negative_236_Horlbeck_NTC	169	12067	0.292	-0.11637407045787507
ENSG00000132478	negative_232_Horlbeck_NTC	70	5065	0.292	-0.15160134719257323
ENSG00000136937	negative_206_Horlbeck_NTC	39	5980	0.292	0.2341021070973781
ENSG00000141646	negative_199_Horlbeck_NTC	140	7097	0.292	0.1484180509395383
ENSG00000151239	negative_229_Horlbeck_NTC	35	7802	0.292	0.23340091645952254
ENSG00000158158	negative_191_Horlbeck_NTC	14	1657	0.292	0.46564029626513825
ENSG00000164684	negative_229_Horlbeck_NTC	69	21710	0.292	-0.16865311876747502
ENSG00000164687	negative_216_Horlbeck_NTC	115	41403	0.292	0.08809028717939182
ENSG00000166313	negative_215_Horlbeck_NTC	79	19887	0.292	-0.14582655562741142
ENSG00000166823	negative_204_Horlbeck_NTC	54	4294	0.292	-0.17286922029058616
ENSG00000167397	negative_219_Horlbeck_NTC	90	11569	0.292	-0.1722407284575196
ENSG00000174460	negative_195_Horlbeck_NTC	38	11058	0.292	-0.24536540292765352
ENSG00000185453	negative_199_Horlbeck_NTC	60	3918	0.292	-0.23206652000802874
ENSG00000224470	negative_207_Horlbeck_NTC	88	2204	0.292	0.16585424125133041
ENSG00000071189	negative_188_Horlbeck_NTC	17	6683	0.296	-0.3436061061321083
ENSG00000100461	negative_194_Horlbeck_NTC	247	14840	0.296	0.0884438475433389
ENSG00000110046	negative_215_Horlbeck_NTC	12	1923	0.296	0.435492130770081
ENSG00000130005	negative_229_Horlbeck_NTC	30	10557	0.296	-0.2727401757747434
ENSG00000143811	negative_211_Horlbeck_NTC	79	5237	0.296	0.16358581859330057
ENSG00000148300	negative_229_Horlbeck_NTC	28	9345	0.296	-0.27635197767443875
ENSG00000148719	negative_226_Horlbeck_NTC	31	5977	0.296	-0.2538257328238762
ENSG00000164144	negative_190_Horlbeck_NTC	22	4224	0.296	0.31393845414473276
ENSG00000165819	negative_222_Horlbeck_NTC	38	4301	0.296	-0.23081851831789413
ENSG00000167635	negative_208_Horlbeck_NTC	189	9377	0.296	0.11188899103686056
ENSG00000198692	negative_214_Horlbeck_NTC	29	10964	0.296	0.24398209906220258
ENSG00000229178	negative_199_Horlbeck_NTC	23	1009	0.296	0.33178343707669544
ENSG00000029534	negative_188_Horlbeck_NTC	27	9116	0.3	-0.2632188263684614
ENSG00000086712	negative_194_Horlbeck_NTC	104	5560	0.3	0.15331113641880423
ENSG00000107937	negative_237_Horlbeck_NTC	246	14581	0.3	-0.10556862588066918
ENSG00000112578	negative_189_Horlbeck_NTC	17	4354	0.3	-0.38372035799361903
ENSG00000116641	negative_216_Horlbeck_NTC	32	13531	0.3	-0.2655280774218103
ENSG00000140025	negative_188_Horlbeck_NTC	7	1405	0.3	0.46661616934937467
ENSG00000141349	negative_189_Horlbeck_NTC	75	16979	0.3	-0.15381811220669817
ENSG00000143919	negative_197_Horlbeck_NTC	13	2499	0.3	0.5509258408951232
ENSG00000162512	negative_215_Horlbeck_NTC	120	25401	0.3	0.09207708959073133
ENSG00000167861	negative_227_Horlbeck_NTC	77	4778	0.3	0.14344584766136936
ENSG00000174652	negative_204_Horlbeck_NTC	30	1984	0.3	0.21368612406568488
ENSG00000184863	negative_210_Horlbeck_NTC	31	10537	0.3	-0.2148238738781696
ENSG00000188785	negative_203_Horlbeck_NTC	32	1914	0.3	0.2719021498481444
ENSG00000198837	negative_215_Horlbeck_NTC	18	4749	0.3	-0.32527401326847194
ENSG00000213563	negative_230_Horlbeck_NTC	27	5366	0.3	0.3002063962071677
ENSG00000261236	negative_236_Horlbeck_NTC	136	8591	0.3	0.13449004329569014
ENSG00000051596	negative_224_Horlbeck_NTC	67	6722	0.304	0.16015009319955986
ENSG00000069493	negative_204_Horlbeck_NTC	13	717	0.304	0.3547360700479665
ENSG00000107872	negative_214_Horlbeck_NTC	29	12090	0.304	-0.2601335720867026
ENSG00000122477	negative_208_Horlbeck_NTC	13	486	0.304	0.40024539958491356
ENSG00000147174	negative_201_Horlbeck_NTC	14	597	0.304	-0.408718806548074
ENSG00000147526	negative_193_Horlbeck_NTC	32	7357	0.304	-0.25654815311475154
ENSG00000156675	negative_206_Horlbeck_NTC	12	1731	0.304	0.36334371282483513
ENSG00000168765	negative_236_Horlbeck_NTC	35	2081	0.304	0.2172811949165503
ENSG00000169635	negative_225_Horlbeck_NTC	64	15188	0.304	0.145921788457682
ENSG00000177058	negative_189_Horlbeck_NTC	10	1712	0.304	0.3836962528482788
ENSG00000196535	negative_218_Horlbeck_NTC	25	6517	0.304	-0.30405509803505826
ENSG00000204619	negative_198_Horlbeck_NTC	146	13784	0.304	0.15714594175770813
ENSG00000221866	negative_213_Horlbeck_NTC	15	3319	0.304	-0.4076555716533279
ENSG00000278662	negative_232_Horlbeck_NTC	12	629	0.304	0.4458196850886349
ENSG00000066629	negative_204_Horlbeck_NTC	73	6362	0.308	-0.16455603685882725
ENSG00000095794	negative_210_Horlbeck_NTC	22	5052	0.308	0.35726599428229955
ENSG00000100124	negative_223_Horlbeck_NTC	205	8853	0.308	0.0991163534713495
ENSG00000110713	negative_211_Horlbeck_NTC	48	3848	0.308	-0.2045521066891398
ENSG00000113812	negative_236_Horlbeck_NTC	84	6235	0.308	-0.16636947285098014
ENSG00000121931	negative_220_Horlbeck_NTC	34	10805	0.308	0.2534780412082669
ENSG00000126067	negative_236_Horlbeck_NTC	345	24116	0.308	-0.05304508235767991
ENSG00000126500	negative_200_Horlbeck_NTC	11	1093	0.308	0.4315953413533773
ENSG00000129636	negative_212_Horlbeck_NTC	96	20011	0.308	-0.11420330404207368
ENSG00000140443	negative_225_Horlbeck_NTC	41	12991	0.308	-0.23777126242471658
ENSG00000144895	negative_221_Horlbeck_NTC	77	10703	0.308	0.16468834128709986
ENSG00000146223	negative_196_Horlbeck_NTC	21	28482	0.308	-0.21773068183196617
ENSG00000161010	negative_195_Horlbeck_NTC	34	7681	0.308	0.23043717976081712
ENSG00000163608	negative_199_Horlbeck_NTC	85	5236	0.308	-0.14473606556166674
ENSG00000169249	negative_220_Horlbeck_NTC	15	4093	0.308	0.3907325028343447
ENSG00000169862	negative_204_Horlbeck_NTC	285	20822	0.308	0.06344483261625955
ENSG00000176473	negative_199_Horlbeck_NTC	68	4463	0.308	-0.18701260651700435
ENSG00000177951	negative_201_Horlbeck_NTC	118	3324	0.308	0.14000593016470209
ENSG00000198840	negative_195_Horlbeck_NTC	192	50797	0.308	0.01692494685687418
ENSG00000204604	negative_227_Horlbeck_NTC	19	1043	0.308	0.35039894219075496
ENSG00000271860	negative_235_Horlbeck_NTC	20	2182	0.308	-0.3952008153477582
ENSG00000075240	negative_224_Horlbeck_NTC	24	2312	0.312	0.2757648546258258
ENSG00000076604	negative_225_Horlbeck_NTC	37	10203	0.312	-0.17082178492730793
ENSG00000091592	negative_224_Horlbeck_NTC	330	38507	0.312	0.06705868886260435
ENSG00000101361	negative_206_Horlbeck_NTC	130	25066	0.312	0.09635570719579678
ENSG00000107262	negative_203_Horlbeck_NTC	320	25890	0.312	-0.0638555403958962
ENSG00000110700	negative_224_Horlbeck_NTC	405	48882	0.312	-0.0436947236864027
ENSG00000118257	negative_224_Horlbeck_NTC	20	3652	0.312	-0.2958158977960341
ENSG00000118412	negative_237_Horlbeck_NTC	131	7871	0.312	-0.13067132257412029
ENSG00000120458	negative_203_Horlbeck_NTC	57	4611	0.312	-0.20824302022897934
ENSG00000128563	negative_232_Horlbeck_NTC	116	7476	0.312	0.10662332841969802
ENSG00000133275	negative_207_Horlbeck_NTC	386	10925	0.312	-0.06347721726931388
ENSG00000136824	negative_223_Horlbeck_NTC	293	14176	0.312	-0.07025015093183429
ENSG00000143590	negative_203_Horlbeck_NTC	148	10712	0.312	0.0970693439425987
ENSG00000155097	negative_237_Horlbeck_NTC	245	13660	0.312	0.09751740465622682
ENSG00000156427	negative_204_Horlbeck_NTC	112	7670	0.312	0.14235534979523168
ENSG00000164743	negative_209_Horlbeck_NTC	24	808	0.312	-0.26718865156016314
ENSG00000166925	negative_189_Horlbeck_NTC	8	2652	0.312	-0.490770017678023
ENSG00000167977	negative_204_Horlbeck_NTC	63	5218	0.312	-0.133106702102757
ENSG00000172661	negative_191_Horlbeck_NTC	27	5377	0.312	-0.2844402396928625
ENSG00000186462	negative_203_Horlbeck_NTC	132	9628	0.312	0.10012477993739699
ENSG00000197122	negative_222_Horlbeck_NTC	51	4505	0.312	0.2049124811644516
ENSG00000197958	negative_214_Horlbeck_NTC	111	46564	0.312	-0.09099004932077581
ENSG00000265808	negative_233_Horlbeck_NTC	70	7530	0.312	-0.2172213327647401
ENSG00000276644	negative_221_Horlbeck_NTC	213	33878	0.312	0.067668107940836
ENSG00000105617	negative_211_Horlbeck_NTC	83	5274	0.316	0.15513689585630486
ENSG00000113068	negative_205_Horlbeck_NTC	516	22683	0.316	-0.050991005623474805
ENSG00000117069	negative_208_Horlbeck_NTC	44	1782	0.316	0.24450748487223262
ENSG00000123901	negative_193_Horlbeck_NTC	13	2038	0.316	0.3973060758395457
ENSG00000127578	negative_202_Horlbeck_NTC	36	1985	0.316	-0.23930855223634762
ENSG00000135966	negative_203_Horlbeck_NTC	58	4650	0.316	-0.1985695069408302
ENSG00000135968	negative_213_Horlbeck_NTC	108	17158	0.316	0.13351101587709124
ENSG00000147789	negative_224_Horlbeck_NTC	29	3853	0.316	-0.27228582961305836
ENSG00000151376	negative_208_Horlbeck_NTC	15	1142	0.316	-0.4154846657546045
ENSG00000162980	negative_205_Horlbeck_NTC	98	4722	0.316	-0.14014236341620956
ENSG00000171462	negative_221_Horlbeck_NTC	14	2781	0.316	-0.34383086191668344
ENSG00000197568	negative_236_Horlbeck_NTC	38	2248	0.316	0.19763559120764285
ENSG00000257303	negative_231_Horlbeck_NTC	11	436	0.316	0.5515415091175377
ENSG00000072756	negative_215_Horlbeck_NTC	13	4302	0.32	-0.404812100914802
ENSG00000084652	negative_207_Horlbeck_NTC	238	6752	0.32	-0.10145053675031379
ENSG00000116852	negative_206_Horlbeck_NTC	117	19910	0.32	0.11981300593031319
ENSG00000130779	negative_223_Horlbeck_NTC	327	15771	0.32	-0.07860805491101819
ENSG00000152076	negative_203_Horlbeck_NTC	8	782	0.32	-0.4375766568817294
ENSG00000170260	negative_212_Horlbeck_NTC	11	1528	0.32	0.4348396124641125
ENSG00000171858	negative_207_Horlbeck_NTC	1471	42284	0.32	-0.02529622528939557
ENSG00000175348	negative_194_Horlbeck_NTC	255	15221	0.32	0.0745463288983983
ENSG00000176261	negative_196_Horlbeck_NTC	13	14177	0.32	0.3410747198083288
ENSG00000198740	negative_235_Horlbeck_NTC	179	14437	0.32	0.08500791350703296
ENSG00000275964	negative_203_Horlbeck_NTC	20	1815	0.32	-0.3124373370187792
ENSG00000075711	negative_213_Horlbeck_NTC	51	7257	0.324	0.1893757998609611
ENSG00000109686	negative_236_Horlbeck_NTC	16	861	0.324	0.2941447689225427
ENSG00000109689	negative_193_Horlbeck_NTC	28	6717	0.324	-0.23708994607260925
ENSG00000119661	negative_208_Horlbeck_NTC	185	9343	0.324	0.08432508455509291
ENSG00000138400	negative_202_Horlbeck_NTC	20	740	0.324	0.34735742212277554
ENSG00000139178	negative_207_Horlbeck_NTC	7	305	0.324	-0.670447867827134
ENSG00000140043	negative_207_Horlbeck_NTC	57	1766	0.324	-0.17162400787743337
ENSG00000140264	negative_190_Horlbeck_NTC	185	45044	0.324	0.07321613765632895
ENSG00000146216	negative_221_Horlbeck_NTC	30	3681	0.324	0.2552055542101348
ENSG00000154548	negative_210_Horlbeck_NTC	25	6268	0.324	0.24904910716512063
ENSG00000158258	negative_207_Horlbeck_NTC	400	11112	0.324	0.03883562401184992
ENSG00000166206	negative_233_Horlbeck_NTC	280	29212	0.324	-0.07318389093302537
ENSG00000173821	negative_228_Horlbeck_NTC	9	1090	0.324	0.6422854626063907
ENSG00000175854	negative_197_Horlbeck_NTC	30	8271	0.324	0.24835713451742558
ENSG00000186395	negative_195_Horlbeck_NTC	116	30390	0.324	-0.10111664192489081
ENSG00000234072	negative_236_Horlbeck_NTC	7	661	0.324	-0.43988055657491465
ENSG00000047056	negative_201_Horlbeck_NTC	214	6350	0.328	0.07937443236707864
ENSG00000072609	negative_192_Horlbeck_NTC	17	5742	0.328	-0.31864149982498224
ENSG00000099866	negative_232_Horlbeck_NTC	12	621	0.328	0.35891626957881506
ENSG00000105397	negative_205_Horlbeck_NTC	26	960	0.328	0.2419051201637279
ENSG00000115652	negative_208_Horlbeck_NTC	91	5613	0.328	-0.12982051683083462
ENSG00000118412	negative_192_Horlbeck_NTC	25	7977	0.328	-0.2681116500388012
ENSG00000130005	negative_198_Horlbeck_NTC	117	10470	0.328	0.1331509156439672
ENSG00000130340	negative_210_Horlbeck_NTC	14	5632	0.328	-0.34005812591718154
ENSG00000132825	negative_201_Horlbeck_NTC	42	1079	0.328	0.22318669853064765
ENSG00000133056	negative_206_Horlbeck_NTC	19	4102	0.328	-0.3097206374291068
ENSG00000135686	negative_199_Horlbeck_NTC	93	6196	0.328	-0.14888137616443142
ENSG00000139133	negative_222_Horlbeck_NTC	13	1087	0.328	0.34954762043122845
ENSG00000148688	negative_236_Horlbeck_NTC	107	6115	0.328	0.13407933202208744
ENSG00000152402	negative_207_Horlbeck_NTC	136	3817	0.328	-0.08664751811824933
ENSG00000163539	negative_209_Horlbeck_NTC	1027	30288	0.328	-0.033601891964961175
ENSG00000171222	negative_237_Horlbeck_NTC	472	28846	0.328	-0.046522770773385035
ENSG00000172986	negative_235_Horlbeck_NTC	12	1222	0.328	-0.3345027720392597
ENSG00000174460	negative_204_Horlbeck_NTC	157	10939	0.328	0.0984402062726688
ENSG00000176396	negative_218_Horlbeck_NTC	80	17332	0.328	0.13735143371144565
ENSG00000073464	negative_202_Horlbeck_NTC	231	12686	0.332	-0.09563431300984737
ENSG00000090612	negative_229_Horlbeck_NTC	21	4985	0.332	0.26907729059936347
ENSG00000102317	negative_211_Horlbeck_NTC	380	25465	0.332	0.05641003178750309
ENSG00000116667	negative_224_Horlbeck_NTC	131	14880	0.332	0.08053525456160737
ENSG00000129204	negative_200_Horlbeck_NTC	8	771	0.332	0.5486775565931836
ENSG00000136197	negative_211_Horlbeck_NTC	7	291	0.332	0.7306078774812539
ENSG00000141219	negative_196_Horlbeck_NTC	7	5164	0.332	0.4811962739920932
ENSG00000143819	negative_214_Horlbeck_NTC	18	8463	0.332	-0.2935258714845608
ENSG00000148671	negative_201_Horlbeck_NTC	8	333	0.332	-0.4598132534279049
ENSG00000164934	negative_203_Horlbeck_NTC	121	8122	0.332	0.11402482901988442
ENSG00000177551	negative_205_Horlbeck_NTC	836	37460	0.332	-0.034616040263319214
ENSG00000182481	negative_227_Horlbeck_NTC	346	23128	0.332	0.05239133993010464
ENSG00000182809	negative_208_Horlbeck_NTC	458	26105	0.332	-0.055933829315235134
ENSG00000185127	negative_208_Horlbeck_NTC	75	3691	0.332	0.15252382966372124
ENSG00000197380	negative_208_Horlbeck_NTC	213	12322	0.332	-0.09178808555760987
ENSG00000204237	negative_220_Horlbeck_NTC	16	6952	0.332	-0.3262882986824165
ENSG00000085274	negative_216_Horlbeck_NTC	15	4046	0.336	0.35696742546408977
ENSG00000092199	negative_233_Horlbeck_NTC	347	35848	0.336	-0.04175897563928688
ENSG00000122696	negative_189_Horlbeck_NTC	8	2251	0.336	-0.5205024655106056
ENSG00000134294	negative_232_Horlbeck_NTC	234	16406	0.336	0.07384696593217055
ENSG00000137821	negative_229_Horlbeck_NTC	23	8588	0.336	-0.29233130578360633
ENSG00000148090	negative_188_Horlbeck_NTC	17	5433	0.336	0.16852619603706476
ENSG00000157168	negative_217_Horlbeck_NTC	26	8187	0.336	0.23629424683423927
ENSG00000157911	negative_232_Horlbeck_NTC	63	3914	0.336	0.16944974276111857
ENSG00000173327	negative_208_Horlbeck_NTC	136	6500	0.336	0.13116894061276918
ENSG00000173457	negative_202_Horlbeck_NTC	618	31556	0.336	-0.027113862301013703
ENSG00000180370	negative_211_Horlbeck_NTC	463	32363	0.336	0.039152817074168345
ENSG00000204524	negative_206_Horlbeck_NTC	11	1325	0.336	0.5655981019556551
ENSG00000266964	negative_206_Horlbeck_NTC	11	2724	0.336	-0.4369749386292128
ENSG00000066583	negative_233_Horlbeck_NTC	55	6292	0.34	-0.17679619945019942
ENSG00000115761	negative_220_Horlbeck_NTC	9	4292	0.34	-0.4480097019919178
ENSG00000143845	negative_234_Horlbeck_NTC	48	3271	0.34	0.20708111667479479
ENSG00000143919	negative_218_Horlbeck_NTC	13	2499	0.34	0.14473024135630297
ENSG00000155561	negative_235_Horlbeck_NTC	37	2412	0.34	0.25732310680544845
ENSG00000157911	negative_202_Horlbeck_NTC	87	3890	0.34	0.1554389576790962
ENSG00000162961	negative_219_Horlbeck_NTC	174	19050	0.34	0.09301719308577971
ENSG00000164073	negative_235_Horlbeck_NTC	59	5184	0.34	-0.14431636442030848
ENSG00000171303	negative_236_Horlbeck_NTC	59	4666	0.34	-0.153320453877706
ENSG00000176386	negative_195_Horlbeck_NTC	38	8160	0.34	0.2317451783499309
ENSG00000176723	negative_234_Horlbeck_NTC	12	658	0.34	0.4253681912028773
ENSG00000177692	negative_223_Horlbeck_NTC	35	1387	0.34	0.22325191827503055
ENSG00000179889	negative_189_Horlbeck_NTC	47	8603	0.34	0.1691797029205322
ENSG00000188785	negative_222_Horlbeck_NTC	15	1931	0.34	-0.364465239313712
ENSG00000004660	negative_211_Horlbeck_NTC	17	1412	0.344	-0.28201662412419726
ENSG00000007376	negative_234_Horlbeck_NTC	41	3429	0.344	-0.21728599298125495
ENSG00000038219	negative_193_Horlbeck_NTC	138	27917	0.344	0.08164511264619295
ENSG00000080561	negative_209_Horlbeck_NTC	12	449	0.344	-0.34660018716531127
ENSG00000090432	negative_227_Horlbeck_NTC	71	5094	0.344	-0.13881886945211264
ENSG00000102710	negative_227_Horlbeck_NTC	247	14722	0.344	0.0918704164394708
ENSG00000110047	negative_205_Horlbeck_NTC	127	6224	0.344	-0.0970677985720223
ENSG00000132182	negative_228_Horlbeck_NTC	9	2459	0.344	-0.4275803745344229
ENSG00000147687	negative_188_Horlbeck_NTC	39	10157	0.344	0.1905215111801719
ENSG00000173875	negative_211_Horlbeck_NTC	168	12204	0.344	-0.09935602221691298
ENSG00000182952	negative_233_Horlbeck_NTC	7	954	0.344	-0.43775466875435587
ENSG00000184271	negative_204_Horlbeck_NTC	19	1077	0.344	0.3540287455238307
ENSG00000197885	negative_234_Horlbeck_NTC	93	7854	0.344	-0.1283953374400597
ENSG00000204463	negative_223_Horlbeck_NTC	403	18202	0.344	0.0509476755584537
ENSG00000213380	negative_188_Horlbeck_NTC	9	3560	0.344	-0.45686712812260666
ENSG00000235989	negative_189_Horlbeck_NTC	32	5175	0.344	0.20955360652780053
ENSG00000248019	negative_202_Horlbeck_NTC	8	331	0.344	0.35207394134118797
ENSG00000254635	negative_226_Horlbeck_NTC	75	13866	0.344	-0.1370243292578479
ENSG00000263465	negative_193_Horlbeck_NTC	89	21735	0.344	-0.13114451908623848
ENSG00000275740	negative_219_Horlbeck_NTC	7	503	0.344	0.5044025799917193
ENSG00000023041	negative_198_Horlbeck_NTC	48	5001	0.348	-0.1478235604788023
ENSG00000065809	negative_226_Horlbeck_NTC	91	12665	0.348	0.11578386734687407
ENSG00000100605	negative_214_Horlbeck_NTC	21	6847	0.348	0.2896466830563913
ENSG00000113391	negative_198_Horlbeck_NTC	105	10836	0.348	-0.12808495493834893
ENSG00000117448	negative_206_Horlbeck_NTC	63	13653	0.348	-0.13393384116677298
ENSG00000130921	negative_208_Horlbeck_NTC	176	10059	0.348	-0.10103917351727176
ENSG00000148688	negative_200_Horlbeck_NTC	51	6171	0.348	0.1744065583822043
ENSG00000156928	negative_224_Horlbeck_NTC	70	7381	0.348	0.14745933090194452
ENSG00000162601	negative_231_Horlbeck_NTC	94	6188	0.348	-0.14952307831923273
ENSG00000166855	negative_216_Horlbeck_NTC	20	8305	0.348	-0.32199432854124943
ENSG00000168843	negative_207_Horlbeck_NTC	134	3235	0.348	-0.05544375813529889
ENSG00000173214	negative_236_Horlbeck_NTC	30	2558	0.348	-0.2423911786944215
ENSG00000177963	negative_236_Horlbeck_NTC	135	8403	0.348	0.11731976916063669
ENSG00000179588	negative_191_Horlbeck_NTC	48	9248	0.348	-0.18708385269591288
ENSG00000188878	negative_205_Horlbeck_NTC	12	402	0.348	0.31777001295633234
ENSG00000188878	negative_199_Horlbeck_NTC	9	405	0.348	0.29991466549582935
ENSG00000212864	negative_234_Horlbeck_NTC	108	7674	0.348	0.12943385312067512
ENSG00000069275	negative_213_Horlbeck_NTC	246	44110	0.352	-0.046623626174134625
ENSG00000070718	negative_206_Horlbeck_NTC	46	9004	0.352	-0.18365679141916225
ENSG00000099953	negative_211_Horlbeck_NTC	10	849	0.352	-0.4156288315974086
ENSG00000100462	negative_232_Horlbeck_NTC	102	7865	0.352	-0.12229234688140478
ENSG00000120159	negative_211_Horlbeck_NTC	83	5339	0.352	0.14683888713471527
ENSG00000133597	negative_200_Horlbeck_NTC	17	3385	0.352	-0.4061585364684812
ENSG00000169919	negative_222_Horlbeck_NTC	29	2652	0.352	0.2847646584682684
ENSG00000188786	negative_194_Horlbeck_NTC	45	3234	0.352	-0.1982347042734527
ENSG00000230910	negative_193_Horlbeck_NTC	74	14963	0.352	0.13599957691411402
ENSG00000012963	negative_229_Horlbeck_NTC	17	3665	0.356	0.3864631708774917
ENSG00000070018	negative_196_Horlbeck_NTC	10	7825	0.356	0.33478649295982077
ENSG00000111728	negative_224_Horlbeck_NTC	196	21742	0.356	0.04817325895354874
ENSG00000115091	negative_215_Horlbeck_NTC	108	24277	0.356	0.1034083339929055
ENSG00000141522	negative_211_Horlbeck_NTC	229	17116	0.356	-0.08734094131460979
ENSG00000158555	negative_233_Horlbeck_NTC	25	2108	0.356	0.23790124141376623
ENSG00000161692	negative_189_Horlbeck_NTC	8	1492	0.356	0.4111369626049264
ENSG00000166398	negative_206_Horlbeck_NTC	53	10948	0.356	-0.14673656572436888
ENSG00000166704	negative_195_Horlbeck_NTC	20	4060	0.356	0.3105898832203482
ENSG00000172172	negative_234_Horlbeck_NTC	170	12157	0.356	0.11349040935880916
ENSG00000175611	negative_214_Horlbeck_NTC	14	7143	0.356	-0.30377048797451245
ENSG00000178177	negative_208_Horlbeck_NTC	235	12038	0.356	0.07993006262238311
ENSG00000179862	negative_223_Horlbeck_NTC	87	3648	0.356	0.14271593070008803
ENSG00000198728	negative_234_Horlbeck_NTC	123	8075	0.356	0.13241750656536055
ENSG00000221829	negative_190_Horlbeck_NTC	7	2168	0.356	-0.5120652841620039
ENSG00000235919	negative_189_Horlbeck_NTC	9	2116	0.356	-0.2445866719062293
ENSG00000266074	negative_236_Horlbeck_NTC	69	5673	0.356	-0.14552907575081342
ENSG00000111647	negative_191_Horlbeck_NTC	51	7949	0.36	0.17550519049159607
ENSG00000111845	negative_205_Horlbeck_NTC	235	10176	0.36	0.07163811402569431
ENSG00000112144	negative_220_Horlbeck_NTC	43	13086	0.36	0.1851695369728461
ENSG00000130699	negative_207_Horlbeck_NTC	72	1837	0.36	0.13818987467000898
ENSG00000130723	negative_235_Horlbeck_NTC	399	32193	0.36	0.046949421733329444
ENSG00000146648	negative_231_Horlbeck_NTC	11	520	0.36	0.3579353457566494
ENSG00000147996	negative_193_Horlbeck_NTC	20	3601	0.36	0.2930136036880615
ENSG00000153944	negative_202_Horlbeck_NTC	447	21880	0.36	0.05495426464645381
ENSG00000188316	negative_204_Horlbeck_NTC	8	334	0.36	0.6519477761973853
ENSG00000261135	negative_225_Horlbeck_NTC	10	3244	0.36	-0.3933332267134948
ENSG00000272398	negative_228_Horlbeck_NTC	206	47187	0.36	-0.08678563925300731
ENSG00000275764	negative_236_Horlbeck_NTC	11	1183	0.36	-0.48285944884980303
ENSG00000065970	negative_193_Horlbeck_NTC	13	3296	0.364	-0.31665488968811584
ENSG00000096080	negative_191_Horlbeck_NTC	33	5113	0.364	0.22053935015963555
ENSG00000105708	negative_221_Horlbeck_NTC	15	1770	0.364	0.3467936154755211
ENSG00000105926	negative_197_Horlbeck_NTC	38	14337	0.364	-0.2364616469524854
ENSG00000112981	negative_233_Horlbeck_NTC	38	4411	0.364	-0.23092654908018817
ENSG00000113240	negative_230_Horlbeck_NTC	24	5148	0.364	0.23994933590480816
ENSG00000114742	negative_190_Horlbeck_NTC	52	13537	0.364	-0.2056429384055154
ENSG00000116830	negative_202_Horlbeck_NTC	17	1116	0.364	-0.2540584329194786
ENSG00000135655	negative_232_Horlbeck_NTC	198	14438	0.364	-0.08718034411318576
ENSG00000137261	negative_209_Horlbeck_NTC	15	361	0.364	0.36089853480521317
ENSG00000143252	negative_199_Horlbeck_NTC	413	24020	0.364	0.056496670189881915
ENSG00000144659	negative_195_Horlbeck_NTC	35	6865	0.364	0.2522695451558481
ENSG00000146066	negative_198_Horlbeck_NTC	241	24846	0.364	-0.04895410795486249
ENSG00000153250	negative_233_Horlbeck_NTC	192	18828	0.364	0.05408643610610053
ENSG00000163618	negative_237_Horlbeck_NTC	386	21623	0.364	0.04489203226081456
ENSG00000174839	negative_234_Horlbeck_NTC	33	3095	0.364	-0.1933578941328591
ENSG00000183386	negative_235_Horlbeck_NTC	26	1689	0.364	0.27930865421257245
ENSG00000185345	negative_205_Horlbeck_NTC	15	869	0.364	-0.3553588148666984
ENSG00000198034	negative_225_Horlbeck_NTC	171	49177	0.364	0.05883729954619632
ENSG00000271204	negative_223_Horlbeck_NTC	8	283	0.364	0.4043281831767933
ENSG00000061273	negative_201_Horlbeck_NTC	113	3221	0.368	0.10111016910631676
ENSG00000061337	negative_209_Horlbeck_NTC	252	7479	0.368	-0.046026092078257363
ENSG00000068697	negative_214_Horlbeck_NTC	50	22317	0.368	-0.16353010497464537
ENSG00000070669	negative_216_Horlbeck_NTC	34	10538	0.368	0.21070053530492072
ENSG00000078674	negative_219_Horlbeck_NTC	300	33769	0.368	0.05508419927254321
ENSG00000106009	negative_207_Horlbeck_NTC	103	2592	0.368	0.11974870613261501
ENSG00000109929	negative_230_Horlbeck_NTC	56	14654	0.368	-0.17783339138662324
ENSG00000112031	negative_206_Horlbeck_NTC	55	10981	0.368	-0.16352047005492598
ENSG00000114416	negative_202_Horlbeck_NTC	515	27339	0.368	-0.05700115647074315
ENSG00000114904	negative_220_Horlbeck_NTC	12	3033	0.368	0.3381217646804835
ENSG00000115866	negative_201_Horlbeck_NTC	326	9398	0.368	0.0764727445426836
ENSG00000120885	negative_226_Horlbeck_NTC	57	9888	0.368	-0.13156676077265272
ENSG00000128694	negative_228_Horlbeck_NTC	21	3450	0.368	0.26016988638435556
ENSG00000132604	negative_235_Horlbeck_NTC	160	11939	0.368	0.0862872774067922
ENSG00000134324	negative_228_Horlbeck_NTC	32	7307	0.368	-0.20831201281607648
ENSG00000149260	negative_237_Horlbeck_NTC	32	1650	0.368	0.21578523926846938
ENSG00000150938	negative_219_Horlbeck_NTC	78	8704	0.368	0.10159810459827989
ENSG00000167193	negative_217_Horlbeck_NTC	39	15964	0.368	-0.2241064777429369
ENSG00000181619	negative_207_Horlbeck_NTC	43	1475	0.368	-0.1921272801097711
ENSG00000204758	negative_201_Horlbeck_NTC	8	212	0.368	0.2446970417324943
ENSG00000256124	negative_209_Horlbeck_NTC	8	139	0.368	0.6092232083470677
ENSG00000275023	negative_193_Horlbeck_NTC	33	7439	0.368	-0.25704703528278916
ENSG00000022567	negative_226_Horlbeck_NTC	7	1636	0.372	-0.4653452549923429
ENSG00000092531	negative_221_Horlbeck_NTC	9	934	0.372	0.4771590142829334
ENSG00000096070	negative_213_Horlbeck_NTC	22	4567	0.372	-0.23572716485052148
ENSG00000116584	negative_226_Horlbeck_NTC	23	3188	0.372	0.2879164262197529
ENSG00000129559	negative_229_Horlbeck_NTC	122	36606	0.372	0.09075305897634822
ENSG00000130684	negative_211_Horlbeck_NTC	38	2249	0.372	0.19955828331392045
ENSG00000132341	negative_195_Horlbeck_NTC	159	43618	0.372	-0.06085130701074992
ENSG00000135521	negative_209_Horlbeck_NTC	199	5473	0.372	0.0958763471331463
ENSG00000137822	negative_216_Horlbeck_NTC	31	11345	0.372	0.199637808714205
ENSG00000140941	negative_226_Horlbeck_NTC	233	40932	0.372	-0.05828976611540759
ENSG00000147955	negative_232_Horlbeck_NTC	164	11945	0.372	-0.07265195848457906
ENSG00000172264	negative_188_Horlbeck_NTC	25	6356	0.372	0.2958053521800541
ENSG00000178445	negative_207_Horlbeck_NTC	32	738	0.372	0.19619825029213978
ENSG00000182983	negative_205_Horlbeck_NTC	13	504	0.372	0.36024085177830756
ENSG00000183826	negative_192_Horlbeck_NTC	9	3167	0.372	-0.42218642044542465
ENSG00000196118	negative_234_Horlbeck_NTC	49	3301	0.372	0.1713372693688746
ENSG00000196368	negative_205_Horlbeck_NTC	179	7156	0.372	0.08741895337822303
ENSG00000226644	negative_191_Horlbeck_NTC	8	887	0.372	0.4897775870232266
ENSG00000103160	negative_203_Horlbeck_NTC	209	14565	0.376	0.09973966543992407
ENSG00000108406	negative_206_Horlbeck_NTC	67	11874	0.376	0.13405849511761114
ENSG00000113194	negative_205_Horlbeck_NTC	298	13407	0.376	-0.07332109701228018
ENSG00000120948	negative_196_Horlbeck_NTC	14	14310	0.376	0.2589409305803998
ENSG00000138600	negative_189_Horlbeck_NTC	17	4075	0.376	-0.25624667652282396
ENSG00000143320	negative_222_Horlbeck_NTC	79	7718	0.376	0.17219008295092975
ENSG00000162585	negative_236_Horlbeck_NTC	257	18754	0.376	-0.07852956190095772
ENSG00000167186	negative_216_Horlbeck_NTC	23	7411	0.376	0.24943691260518408
ENSG00000169372	negative_203_Horlbeck_NTC	34	3017	0.376	-0.22823043117249098
ENSG00000171861	negative_224_Horlbeck_NTC	30	3772	0.376	-0.1861864015851853
ENSG00000185127	negative_207_Horlbeck_NTC	142	3624	0.376	0.09663171698334505
ENSG00000020426	negative_225_Horlbeck_NTC	26	8639	0.38	-0.2577273218081704
ENSG00000073536	negative_237_Horlbeck_NTC	51	2615	0.38	0.16931371338460854
ENSG00000100387	negative_224_Horlbeck_NTC	349	42085	0.38	0.045866955361897555
ENSG00000100908	negative_203_Horlbeck_NTC	96	7653	0.38	-0.056211356698748105
ENSG00000112530	negative_232_Horlbeck_NTC	7	731	0.38	-0.5430569999194326
ENSG00000128872	negative_195_Horlbeck_NTC	106	30378	0.38	0.06171534004130157
ENSG00000131116	negative_229_Horlbeck_NTC	129	38271	0.38	-0.07219581814208831
ENSG00000132952	negative_223_Horlbeck_NTC	90	4593	0.38	-0.1009405177363627
ENSG00000135093	negative_221_Horlbeck_NTC	12	2435	0.38	-0.44275891876719076
ENSG00000139505	negative_212_Horlbeck_NTC	68	11396	0.38	0.14122271113515028
ENSG00000142408	negative_196_Horlbeck_NTC	20	17725	0.38	0.2754732428749571
ENSG00000149179	negative_210_Horlbeck_NTC	38	12726	0.38	-0.18077488558339505
ENSG00000158042	negative_211_Horlbeck_NTC	111	8563	0.38	-0.1178702403112748
ENSG00000158321	negative_190_Horlbeck_NTC	61	11048	0.38	0.2192475605186477
ENSG00000167978	negative_207_Horlbeck_NTC	1294	36301	0.38	-0.013724860630031754
ENSG00000171302	negative_205_Horlbeck_NTC	133	5495	0.38	0.1173588920916222
ENSG00000179562	negative_210_Horlbeck_NTC	9	1937	0.38	0.33715650890193327
ENSG00000183665	negative_227_Horlbeck_NTC	34	2105	0.38	0.1669736446392429
ENSG00000188229	negative_229_Horlbeck_NTC	92	28983	0.38	-0.08934569521288824
ENSG00000197102	negative_212_Horlbeck_NTC	226	45400	0.38	0.02942252865514816
ENSG00000273702	negative_188_Horlbeck_NTC	9	3491	0.38	-0.4409917226942648
ENSG00000070018	negative_226_Horlbeck_NTC	37	7798	0.384	-0.2228352665190818
ENSG00000079332	negative_218_Horlbeck_NTC	51	11996	0.384	-0.17825615268330353
ENSG00000085231	negative_205_Horlbeck_NTC	207	8425	0.384	0.07486816683903186
ENSG00000111328	negative_209_Horlbeck_NTC	21	802	0.384	-0.23693679063443174
ENSG00000112739	negative_195_Horlbeck_NTC	72	17891	0.384	-0.14153374378348837
ENSG00000133895	negative_215_Horlbeck_NTC	12	3450	0.384	-0.4073823069442888
ENSG00000140557	negative_232_Horlbeck_NTC	119	8070	0.384	0.11995295692861241
ENSG00000149311	negative_189_Horlbeck_NTC	49	10761	0.384	-0.18943157995836613
ENSG00000164776	negative_227_Horlbeck_NTC	21	1653	0.384	-0.24076153801985
ENSG00000169925	negative_209_Horlbeck_NTC	793	23466	0.384	0.03806300781166594
ENSG00000172661	negative_207_Horlbeck_NTC	192	5212	0.384	0.08874312311926102
ENSG00000175105	negative_206_Horlbeck_NTC	17	3934	0.384	-0.30126414438664906
ENSG00000183155	negative_225_Horlbeck_NTC	41	9356	0.384	0.21434328759987653
ENSG00000188295	negative_219_Horlbeck_NTC	26	3654	0.384	-0.3042651898059563
ENSG00000197275	negative_201_Horlbeck_NTC	18	382	0.384	0.444864121124283
ENSG00000198689	negative_236_Horlbeck_NTC	106	7537	0.384	0.11308499014917972
ENSG00000255857	negative_223_Horlbeck_NTC	60	3012	0.384	-0.14703041310160492
ENSG00000040199	negative_221_Horlbeck_NTC	16	2998	0.388	-0.3059430435754633
ENSG00000062716	negative_190_Horlbeck_NTC	42	10503	0.388	-0.15595956712114045
ENSG00000082213	negative_193_Horlbeck_NTC	19	5147	0.388	-0.2612250455106193
ENSG00000151338	negative_237_Horlbeck_NTC	22	1011	0.388	0.29039430699476565
ENSG00000178150	negative_199_Horlbeck_NTC	22	1492	0.388	-0.26983956773094064
ENSG00000231728	negative_199_Horlbeck_NTC	16	1124	0.388	-0.3564472867041477
ENSG00000272316	negative_213_Horlbeck_NTC	19	2756	0.388	0.27022972445164894
ENSG00000068001	negative_210_Horlbeck_NTC	27	6442	0.392	0.2388843323165073
ENSG00000102312	negative_191_Horlbeck_NTC	17	3878	0.392	-0.29483055689405724
ENSG00000108861	negative_232_Horlbeck_NTC	149	12279	0.392	-0.08968398458941573
ENSG00000112210	negative_191_Horlbeck_NTC	22	3104	0.392	0.2540469477839089
ENSG00000131849	negative_232_Horlbeck_NTC	8	379	0.392	0.5691382750535547
ENSG00000172932	negative_202_Horlbeck_NTC	260	12568	0.392	0.09259355567152983
ENSG00000185338	negative_237_Horlbeck_NTC	12	409	0.392	0.39814822982826925
ENSG00000185963	negative_221_Horlbeck_NTC	46	6189	0.392	0.18525452269398146
ENSG00000188895	negative_211_Horlbeck_NTC	233	15434	0.392	0.06007593368982911
ENSG00000226067	negative_232_Horlbeck_NTC	58	4915	0.392	-0.1753427734293771
ENSG00000005810	negative_219_Horlbeck_NTC	339	37938	0.396	0.045506996411085576
ENSG00000056050	negative_226_Horlbeck_NTC	64	11550	0.396	-0.14587693547051295
ENSG00000077235	negative_216_Horlbeck_NTC	23	10546	0.396	-0.2566165099262947
ENSG00000114739	negative_200_Horlbeck_NTC	157	21989	0.396	0.05408550490744124
ENSG00000127995	negative_214_Horlbeck_NTC	56	22846	0.396	-0.15948809838096628
ENSG00000129682	negative_210_Horlbeck_NTC	31	11076	0.396	-0.3188987075951637
ENSG00000144366	negative_231_Horlbeck_NTC	29	1306	0.396	0.2917197911810483
ENSG00000151208	negative_219_Horlbeck_NTC	94	9424	0.396	0.12115256650613304
ENSG00000160392	negative_237_Horlbeck_NTC	30	1943	0.396	-0.2067296578780411
ENSG00000162616	negative_202_Horlbeck_NTC	138	6458	0.396	0.07221844500265506
ENSG00000177888	negative_206_Horlbeck_NTC	54	8608	0.396	0.16055864513356655
ENSG00000181004	negative_203_Horlbeck_NTC	21	1290	0.396	0.19669291439427727
ENSG00000196652	negative_234_Horlbeck_NTC	41	3498	0.396	-0.18233346154114605
ENSG00000213658	negative_232_Horlbeck_NTC	11	585	0.396	0.36554065651779943
ENSG00000229043	negative_198_Horlbeck_NTC	33	2701	0.396	0.1712455900250629
ENSG00000255529	negative_211_Horlbeck_NTC	68	5094	0.396	-0.12698623990908642
ENSG00000067836	negative_218_Horlbeck_NTC	73	15156	0.4	0.16075560222791596
ENSG00000105856	negative_205_Horlbeck_NTC	58	2737	0.4	-0.11489917350034506
ENSG00000143256	negative_224_Horlbeck_NTC	325	38186	0.4	0.0454556989224153
ENSG00000147121	negative_235_Horlbeck_NTC	47	3387	0.4	0.16780301644381357
ENSG00000161267	negative_229_Horlbeck_NTC	8	1794	0.4	0.40606518254007007
ENSG00000162631	negative_219_Horlbeck_NTC	13	1757	0.4	-0.3544934058800653
ENSG00000181610	negative_204_Horlbeck_NTC	231	16237	0.4	0.08318624272363606
ENSG00000183751	negative_204_Horlbeck_NTC	19	1552	0.4	-0.24793391528342923
ENSG00000204525	negative_199_Horlbeck_NTC	38	1671	0.4	-0.2099355710292823
ENSG00000089597	negative_188_Horlbeck_NTC	27	9604	0.404	-0.23303557737966507
ENSG00000107372	negative_222_Horlbeck_NTC	192	21449	0.404	-0.07097335560101281
ENSG00000108474	negative_213_Horlbeck_NTC	14	2905	0.404	-0.34226870823506905
ENSG00000129946	negative_230_Horlbeck_NTC	39	10931	0.404	-0.17075349306696186
ENSG00000138032	negative_214_Horlbeck_NTC	22	10330	0.404	-0.228041456198953
ENSG00000139437	negative_216_Horlbeck_NTC	18	5632	0.404	0.22698766513146795
ENSG00000149357	negative_233_Horlbeck_NTC	213	22236	0.404	-0.050939893355238075
ENSG00000153902	negative_237_Horlbeck_NTC	56	2525	0.404	0.12934956389890306
ENSG00000157570	negative_190_Horlbeck_NTC	37	7234	0.404	0.21527993192883832
ENSG00000163904	negative_209_Horlbeck_NTC	311	8922	0.404	0.059797834177623965
ENSG00000174851	negative_203_Horlbeck_NTC	154	10767	0.404	0.11151866653048947
ENSG00000178773	negative_213_Horlbeck_NTC	28	4335	0.404	0.17281105990230738
ENSG00000184524	negative_206_Horlbeck_NTC	43	9123	0.404	-0.20551493869793847
ENSG00000189079	negative_227_Horlbeck_NTC	114	7290	0.404	0.11881349716739242
ENSG00000233822	negative_227_Horlbeck_NTC	8	716	0.404	-0.4688575773628969
ENSG00000271270	negative_218_Horlbeck_NTC	7	1086	0.404	0.4466800316948545
ENSG00000050405	negative_204_Horlbeck_NTC	48	2805	0.408	0.21621781626310854
ENSG00000106299	negative_217_Horlbeck_NTC	33	10535	0.408	0.16910122439816067
ENSG00000108001	negative_216_Horlbeck_NTC	69	22215	0.408	0.13002851493948914
ENSG00000113163	negative_191_Horlbeck_NTC	87	14360	0.408	0.1102162967157545
ENSG00000115520	negative_217_Horlbeck_NTC	27	7863	0.408	0.25002582909974835
ENSG00000115652	negative_224_Horlbeck_NTC	42	5662	0.408	-0.19582212177053782
ENSG00000156398	negative_201_Horlbeck_NTC	15	602	0.408	-0.3163275108380379
ENSG00000165322	negative_222_Horlbeck_NTC	102	9594	0.408	0.11244959131864407
ENSG00000169139	negative_236_Horlbeck_NTC	457	32321	0.408	-0.03286459115825319
ENSG00000171302	negative_192_Horlbeck_NTC	23	5605	0.408	0.2272773879865584
ENSG00000187051	negative_235_Horlbeck_NTC	313	24207	0.408	0.06278738893686103
ENSG00000229404	negative_201_Horlbeck_NTC	7	324	0.408	-0.5568276653874573
ENSG00000260630	negative_198_Horlbeck_NTC	19	2186	0.408	-0.1962368489450368
ENSG00000078808	negative_200_Horlbeck_NTC	74	10029	0.412	0.12727771286603118
ENSG00000120913	negative_203_Horlbeck_NTC	27	1731	0.412	0.23258672721090168
ENSG00000134001	negative_190_Horlbeck_NTC	53	13064	0.412	-0.13924538528919994
ENSG00000137168	negative_196_Horlbeck_NTC	13	12609	0.412	0.300320093707358
ENSG00000139998	negative_197_Horlbeck_NTC	23	8271	0.412	-0.2468297683341305
ENSG00000140950	negative_206_Horlbeck_NTC	40	6166	0.412	0.2107128136308445
ENSG00000144655	negative_191_Horlbeck_NTC	8	934	0.412	0.44640854088961746
ENSG00000150776	negative_206_Horlbeck_NTC	60	10467	0.412	0.11554530815439712
ENSG00000150867	negative_192_Horlbeck_NTC	21	4657	0.412	0.22077726463602154
ENSG00000160781	negative_201_Horlbeck_NTC	13	337	0.412	0.30769722206352323
ENSG00000163867	negative_212_Horlbeck_NTC	9	2062	0.412	-0.3699013143956238
ENSG00000165312	negative_232_Horlbeck_NTC	21	1267	0.412	0.24096508388271953
ENSG00000184083	negative_215_Horlbeck_NTC	7	1238	0.412	0.4711537231600049
ENSG00000186007	negative_213_Horlbeck_NTC	13	2794	0.412	-0.297943762987503
ENSG00000188026	negative_204_Horlbeck_NTC	44	2928	0.412	0.18041882346897609
ENSG00000188283	negative_213_Horlbeck_NTC	11	2307	0.412	-0.3521366139077289
ENSG00000197603	negative_221_Horlbeck_NTC	64	11681	0.412	-0.138254267623932
ENSG00000205250	negative_218_Horlbeck_NTC	17	4715	0.412	-0.30298056021681274
ENSG00000205937	negative_190_Horlbeck_NTC	128	28579	0.412	0.08314725422750496
ENSG00000275413	negative_209_Horlbeck_NTC	8	154	0.412	0.43252761909078785
ENSG00000078124	negative_235_Horlbeck_NTC	57	4138	0.416	0.14926108788313375
ENSG00000100722	negative_191_Horlbeck_NTC	71	13662	0.416	-0.12292685393514691
ENSG00000100941	negative_205_Horlbeck_NTC	737	31924	0.416	0.02986224499118817
ENSG00000103187	negative_231_Horlbeck_NTC	454	28541	0.416	-0.03601682389912086
ENSG00000110344	negative_232_Horlbeck_NTC	116	8519	0.416	-0.0939096587820969
ENSG00000116095	negative_217_Horlbeck_NTC	43	15792	0.416	-0.15263690157596987
ENSG00000116750	negative_227_Horlbeck_NTC	120	8339	0.416	-0.09423067006207209
ENSG00000125734	negative_216_Horlbeck_NTC	10	3302	0.416	0.33021707988618587
ENSG00000128699	negative_192_Horlbeck_NTC	64	18085	0.416	-0.15403353739200298
ENSG00000132004	negative_206_Horlbeck_NTC	19	3208	0.416	0.1553399129081927
ENSG00000132792	negative_207_Horlbeck_NTC	333	9160	0.416	-0.06250284018259356
ENSG00000134215	negative_224_Horlbeck_NTC	50	5292	0.416	0.14238316636520354
ENSG00000163481	negative_231_Horlbeck_NTC	56	3702	0.416	-0.1347644421306291
ENSG00000164983	negative_210_Horlbeck_NTC	19	6480	0.416	-0.3004760646337732
ENSG00000165502	negative_225_Horlbeck_NTC	115	30151	0.416	0.0987298670006999
ENSG00000165516	negative_204_Horlbeck_NTC	200	13664	0.416	0.0996602603065293
ENSG00000170153	negative_193_Horlbeck_NTC	48	9464	0.416	0.1271602714035045
ENSG00000175938	negative_236_Horlbeck_NTC	23	1741	0.416	-0.22937201677690755
ENSG00000176410	negative_234_Horlbeck_NTC	80	5386	0.416	0.133158097154908
ENSG00000198795	negative_193_Horlbeck_NTC	55	9416	0.416	0.14387189188107818
ENSG00000276728	negative_219_Horlbeck_NTC	7	1001	0.416	-0.4050755365237686
ENSG00000034677	negative_206_Horlbeck_NTC	73	12474	0.42	0.1305831197760272
ENSG00000050438	negative_218_Horlbeck_NTC	93	19322	0.42	0.10468633586055553
ENSG00000100350	negative_235_Horlbeck_NTC	29	2718	0.42	-0.18065529065181352
ENSG00000106633	negative_221_Horlbeck_NTC	7	1125	0.42	0.3816127668382432
ENSG00000110880	negative_192_Horlbeck_NTC	57	15069	0.42	0.11286324980943818
ENSG00000116793	negative_201_Horlbeck_NTC	227	7515	0.42	-0.057159829156316455
ENSG00000136261	negative_231_Horlbeck_NTC	407	25258	0.42	0.05210200466820064
ENSG00000136870	negative_228_Horlbeck_NTC	23	3880	0.42	0.253956749327092
ENSG00000142687	negative_198_Horlbeck_NTC	108	9629	0.42	0.09599627596562454
ENSG00000146433	negative_193_Horlbeck_NTC	62	13803	0.42	-0.12710471960249614
ENSG00000148541	negative_234_Horlbeck_NTC	159	13602	0.42	-0.10028190609590504
ENSG00000159674	negative_197_Horlbeck_NTC	10	3506	0.42	-0.3111960539436893
ENSG00000165185	negative_204_Horlbeck_NTC	82	6514	0.42	-0.13837852753748026
ENSG00000169231	negative_228_Horlbeck_NTC	17	2972	0.42	0.2751417573115731
ENSG00000181192	negative_191_Horlbeck_NTC	38	7158	0.42	-0.16299193985378269
ENSG00000197535	negative_193_Horlbeck_NTC	138	27957	0.42	0.07329355766881195
ENSG00000215790	negative_231_Horlbeck_NTC	128	7192	0.42	0.08506211611100145
ENSG00000221914	negative_204_Horlbeck_NTC	204	16129	0.42	-0.08075539391591291
ENSG00000240476	negative_237_Horlbeck_NTC	12	616	0.42	0.19047268847715149
ENSG00000243701	negative_201_Horlbeck_NTC	180	5095	0.42	0.10994975554470487
ENSG00000076641	negative_188_Horlbeck_NTC	38	10757	0.424	0.16888228981583375
ENSG00000088888	negative_199_Horlbeck_NTC	97	4991	0.424	0.11536651689932054
ENSG00000128917	negative_234_Horlbeck_NTC	9	859	0.424	-0.32380145171935126
ENSG00000132432	negative_234_Horlbeck_NTC	487	38753	0.424	0.06183588083717961
ENSG00000152932	negative_216_Horlbeck_NTC	54	20287	0.424	-0.15698919632991315
ENSG00000159110	negative_207_Horlbeck_NTC	56	1789	0.424	-0.19356094199491203
ENSG00000166411	negative_216_Horlbeck_NTC	27	7647	0.424	0.21968009906958397
ENSG00000182774	negative_195_Horlbeck_NTC	76	19923	0.424	0.10177499438706372
ENSG00000198015	negative_222_Horlbeck_NTC	159	18523	0.424	-0.07000205624042222
ENSG00000232412	negative_197_Horlbeck_NTC	7	1402	0.424	0.43897362250745964
ENSG00000084733	negative_236_Horlbeck_NTC	386	25971	0.428	0.04730011701315168
ENSG00000088766	negative_213_Horlbeck_NTC	30	5958	0.428	-0.2394873551935781
ENSG00000092330	negative_192_Horlbeck_NTC	32	7295	0.428	0.2175416914444419
ENSG00000113141	negative_236_Horlbeck_NTC	444	31274	0.428	-0.0362392848747512
ENSG00000115541	negative_227_Horlbeck_NTC	538	36503	0.428	-0.02602912695399051
ENSG00000129484	negative_213_Horlbeck_NTC	51	8204	0.428	0.15667990358053485
ENSG00000135596	negative_195_Horlbeck_NTC	15	4388	0.428	-0.25064819840467223
ENSG00000137843	negative_194_Horlbeck_NTC	13	577	0.428	0.2865511228973787
ENSG00000140367	negative_189_Horlbeck_NTC	55	10328	0.428	0.1482706424734943
ENSG00000172733	negative_189_Horlbeck_NTC	17	4023	0.428	-0.281802213805995
ENSG00000185591	negative_210_Horlbeck_NTC	10	2367	0.428	0.3320383988962399
ENSG00000203760	negative_213_Horlbeck_NTC	15	1976	0.428	0.31794576849268275
ENSG00000204946	negative_231_Horlbeck_NTC	45	2389	0.428	0.21080019836987418
ENSG00000221916	negative_218_Horlbeck_NTC	10	1524	0.428	0.4189428413415106
ENSG00000230124	negative_197_Horlbeck_NTC	73	21477	0.428	0.11084256104298729
ENSG00000273014	negative_208_Horlbeck_NTC	12	536	0.428	0.37774791272429287
ENSG00000280798	negative_220_Horlbeck_NTC	8	3508	0.428	-0.4453712419780711
ENSG00000059769	negative_204_Horlbeck_NTC	38	3378	0.432	-0.18062877606566552
ENSG00000102144	negative_217_Horlbeck_NTC	91	31041	0.432	0.11307317137572048
ENSG00000105677	negative_201_Horlbeck_NTC	660	20573	0.432	-0.03997838917881591
ENSG00000131669	negative_193_Horlbeck_NTC	14	3200	0.432	-0.27853674762890845
ENSG00000134982	negative_223_Horlbeck_NTC	752	35036	0.432	0.025048985998454065
ENSG00000136156	negative_213_Horlbeck_NTC	199	33997	0.432	-0.05202948217169023
ENSG00000137824	negative_198_Horlbeck_NTC	52	5652	0.432	-0.18407296653759486
ENSG00000156097	negative_234_Horlbeck_NTC	28	1769	0.432	0.2610168579959602
ENSG00000159377	negative_193_Horlbeck_NTC	88	20451	0.432	-0.08714474267360306
ENSG00000159596	negative_206_Horlbeck_NTC	24	4155	0.432	0.23695866827269318
ENSG00000169249	negative_237_Horlbeck_NTC	79	4029	0.432	0.12884743033806023
ENSG00000177971	negative_218_Horlbeck_NTC	64	16749	0.432	-0.1023331507190397
ENSG00000185753	negative_212_Horlbeck_NTC	18	2722	0.432	0.24631850084682583
ENSG00000198815	negative_205_Horlbeck_NTC	148	6239	0.432	0.08305661832026345
ENSG00000203950	negative_228_Horlbeck_NTC	95	18290	0.432	0.1256404886471707
ENSG00000215193	negative_218_Horlbeck_NTC	38	8253	0.432	-0.16864274580745198
ENSG00000221821	negative_216_Horlbeck_NTC	17	7343	0.432	-0.2547187781411986
ENSG00000008277	negative_206_Horlbeck_NTC	53	8279	0.436	0.1635338305862164
ENSG00000157219	negative_221_Horlbeck_NTC	7	931	0.436	0.33960198442625966
ENSG00000168255	negative_211_Horlbeck_NTC	7	621	0.436	-0.4032221145074706
ENSG00000169635	negative_193_Horlbeck_NTC	69	15183	0.436	-0.12951873337385922
ENSG00000172461	negative_235_Horlbeck_NTC	38	3616	0.436	-0.233530568470651
ENSG00000173801	negative_235_Horlbeck_NTC	92	7465	0.436	-0.12297566867280896
ENSG00000174010	negative_222_Horlbeck_NTC	13	1702	0.436	-0.31811029336774865
ENSG00000183520	negative_225_Horlbeck_NTC	51	11778	0.436	0.1700120402227876
ENSG00000184164	negative_190_Horlbeck_NTC	20	5078	0.436	-0.2304559864723097
ENSG00000188322	negative_223_Horlbeck_NTC	522	25281	0.436	0.01442421920475162
ENSG00000198315	negative_220_Horlbeck_NTC	9	3958	0.436	-0.3631504217064405
ENSG00000213465	negative_189_Horlbeck_NTC	86	16288	0.436	0.13080601095898858
ENSG00000106603	negative_208_Horlbeck_NTC	350	20062	0.44	-0.04644936146934231
ENSG00000107105	negative_217_Horlbeck_NTC	125	44159	0.44	0.04288503356651008
ENSG00000111790	negative_234_Horlbeck_NTC	105	7408	0.44	0.09944163400109751
ENSG00000114999	negative_221_Horlbeck_NTC	57	9884	0.44	-0.1382696059125712
ENSG00000115816	negative_200_Horlbeck_NTC	108	17470	0.44	-0.09573682613917245
ENSG00000131323	negative_191_Horlbeck_NTC	30	5702	0.44	-0.18916248700100669
ENSG00000135069	negative_228_Horlbeck_NTC	10	3214	0.44	-0.3620400331432223
ENSG00000147255	negative_231_Horlbeck_NTC	20	1363	0.44	-0.2469717938663667
ENSG00000162819	negative_236_Horlbeck_NTC	111	7128	0.44	0.10669305223488701
ENSG00000165156	negative_210_Horlbeck_NTC	52	14916	0.44	0.1378983563249352
ENSG00000175931	negative_223_Horlbeck_NTC	248	11835	0.44	-0.06696607576150604
ENSG00000186010	negative_213_Horlbeck_NTC	115	21535	0.44	-0.09154508434452757
ENSG00000186187	negative_215_Horlbeck_NTC	112	24691	0.44	0.06906051912542233
ENSG00000239523	negative_192_Horlbeck_NTC	9	1767	0.44	0.36452745544359555
ENSG00000256525	negative_207_Horlbeck_NTC	75	2233	0.44	-0.07277153273245052
ENSG00000004478	negative_227_Horlbeck_NTC	379	27049	0.444	-0.0651092967814973
ENSG00000014216	negative_210_Horlbeck_NTC	41	12032	0.444	-0.16320300901894824
ENSG00000115073	negative_191_Horlbeck_NTC	42	7131	0.444	0.1580233514543843
ENSG00000119041	negative_190_Horlbeck_NTC	21	5326	0.444	-0.24909358866817666
ENSG00000128513	negative_191_Horlbeck_NTC	12	1657	0.444	0.32188300598648834
ENSG00000133740	negative_212_Horlbeck_NTC	18	3907	0.444	-0.28514741966793267
ENSG00000152684	negative_203_Horlbeck_NTC	56	4516	0.444	-0.12733505933169287
ENSG00000164985	negative_232_Horlbeck_NTC	439	31400	0.444	-0.041602781475996414
ENSG00000166949	negative_208_Horlbeck_NTC	8	347	0.444	0.4372272055899318
ENSG00000171476	negative_208_Horlbeck_NTC	10	385	0.444	0.35207951201089127
ENSG00000178184	negative_228_Horlbeck_NTC	12	2811	0.444	-0.27759045595946574
ENSG00000198429	negative_199_Horlbeck_NTC	28	1786	0.444	-0.19317895943972285
ENSG00000102804	negative_205_Horlbeck_NTC	760	34725	0.448	0.02863830371154441
ENSG00000105135	negative_192_Horlbeck_NTC	27	6208	0.448	0.20995221245706164
ENSG00000120725	negative_207_Horlbeck_NTC	145	3594	0.448	0.06498431564765994
ENSG00000135363	negative_199_Horlbeck_NTC	103	5686	0.448	0.07701745005780003
ENSG00000136273	negative_208_Horlbeck_NTC	72	3474	0.448	0.11756087454434905
ENSG00000136997	negative_192_Horlbeck_NTC	39	9281	0.448	0.15513792445219088
ENSG00000138660	negative_189_Horlbeck_NTC	41	9173	0.448	-0.2064476673155169
ENSG00000138709	negative_236_Horlbeck_NTC	99	6433	0.448	0.0881373226199762
ENSG00000139116	negative_195_Horlbeck_NTC	131	37548	0.448	-0.0895292681114983
ENSG00000143036	negative_203_Horlbeck_NTC	12	495	0.448	0.4915589181626112
ENSG00000144034	negative_196_Horlbeck_NTC	12	11960	0.448	0.2864963927563011
ENSG00000144290	negative_234_Horlbeck_NTC	35	3381	0.448	-0.2509838753816154
ENSG00000148468	negative_213_Horlbeck_NTC	83	13778	0.448	0.11466084116847175
ENSG00000148541	negative_215_Horlbeck_NTC	62	13699	0.448	0.09025213837804436
ENSG00000153044	negative_225_Horlbeck_NTC	7	1322	0.448	0.39706688242762844
ENSG00000154134	negative_223_Horlbeck_NTC	9	261	0.448	0.43175912165786645
ENSG00000160714	negative_213_Horlbeck_NTC	87	16916	0.448	-0.10448915093166389
ENSG00000185664	negative_212_Horlbeck_NTC	7	1120	0.448	0.2325417419149618
ENSG00000198832	negative_193_Horlbeck_NTC	16	2366	0.448	0.3021305499138509
ENSG00000204120	negative_205_Horlbeck_NTC	387	17581	0.448	-0.06374333589917902
ENSG00000246889	negative_198_Horlbeck_NTC	11	927	0.448	0.17091199340338914
ENSG00000004961	negative_197_Horlbeck_NTC	14	3531	0.452	0.22397806129248776
ENSG00000011243	negative_194_Horlbeck_NTC	208	13051	0.452	0.07085124764864537
ENSG00000111790	negative_220_Horlbeck_NTC	18	7495	0.452	-0.28057042262880083
ENSG00000115137	negative_228_Horlbeck_NTC	25	6058	0.452	-0.2718938589016595
ENSG00000116984	negative_234_Horlbeck_NTC	78	6500	0.452	-0.10823904437452958
ENSG00000119185	negative_231_Horlbeck_NTC	223	13541	0.452	-0.04343080111528619
ENSG00000140548	negative_206_Horlbeck_NTC	17	2529	0.452	0.23031021491668247
ENSG00000164506	negative_207_Horlbeck_NTC	152	4587	0.452	-0.0801845506792227
ENSG00000172889	negative_209_Horlbeck_NTC	71	1782	0.452	0.11573325496227138
ENSG00000205758	negative_195_Horlbeck_NTC	28	7446	0.452	-0.17981415771505826
ENSG00000221823	negative_213_Horlbeck_NTC	59	9398	0.452	0.11975601891140863
ENSG00000221923	negative_215_Horlbeck_NTC	11	3106	0.452	-0.3798434074338153
ENSG00000005075	negative_194_Horlbeck_NTC	244	15456	0.456	-0.04794101413562957
ENSG00000049759	negative_229_Horlbeck_NTC	59	17548	0.456	0.10414144881321585
ENSG00000108239	negative_235_Horlbeck_NTC	82	6074	0.456	0.12059668969331838
ENSG00000137700	negative_209_Horlbeck_NTC	54	1488	0.456	0.12939307142058976
ENSG00000169612	negative_231_Horlbeck_NTC	258	15728	0.456	-0.06404797894426872
ENSG00000171940	negative_204_Horlbeck_NTC	12	1080	0.456	-0.3157118063941118
ENSG00000178035	negative_195_Horlbeck_NTC	54	13312	0.456	0.14948612103724046
ENSG00000187193	negative_201_Horlbeck_NTC	47	1154	0.456	0.18476644188882307
ENSG00000187961	negative_204_Horlbeck_NTC	39	2588	0.456	0.13211246285048261
ENSG00000196652	negative_222_Horlbeck_NTC	37	3502	0.456	0.17723075640728014
ENSG00000235863	negative_237_Horlbeck_NTC	23	1077	0.456	0.2837555373317837
ENSG00000081803	negative_222_Horlbeck_NTC	8	515	0.46	0.5324406078594341
ENSG00000082212	negative_206_Horlbeck_NTC	77	14618	0.46	-0.1371675896109228
ENSG00000108582	negative_223_Horlbeck_NTC	95	4203	0.46	0.12578960189920707
ENSG00000111276	negative_196_Horlbeck_NTC	17	15781	0.46	0.22755739441085965
ENSG00000113732	negative_223_Horlbeck_NTC	181	8526	0.46	-0.05055039461977451
ENSG00000114853	negative_198_Horlbeck_NTC	11	934	0.46	0.2627948583122892
ENSG00000132963	negative_195_Horlbeck_NTC	143	37171	0.46	-0.06555672983535832
ENSG00000144834	negative_221_Horlbeck_NTC	272	45613	0.46	-0.030488516314598257
ENSG00000151789	negative_224_Horlbeck_NTC	49	5974	0.46	0.1468290972678754
ENSG00000159173	negative_235_Horlbeck_NTC	21	1069	0.46	0.14975761166364432
ENSG00000160959	negative_204_Horlbeck_NTC	22	1952	0.46	-0.26640600059718533
ENSG00000165949	negative_201_Horlbeck_NTC	17	452	0.46	0.16270823771693532
ENSG00000172301	negative_188_Horlbeck_NTC	66	18359	0.46	0.13449462243639654
ENSG00000174306	negative_202_Horlbeck_NTC	168	7732	0.46	0.08238889747143929
ENSG00000196924	negative_203_Horlbeck_NTC	20	1594	0.46	-0.22536015057435055
ENSG00000198841	negative_236_Horlbeck_NTC	33	2516	0.46	-0.19654856250883945
ENSG00000254986	negative_233_Horlbeck_NTC	43	5187	0.46	-0.17226587467486132
ENSG00000008324	negative_202_Horlbeck_NTC	193	10114	0.464	-0.04647746512394235
ENSG00000018236	negative_218_Horlbeck_NTC	151	37866	0.464	-0.08098785271859121
ENSG00000025800	negative_188_Horlbeck_NTC	55	16519	0.464	-0.13143936121246313
ENSG00000067704	negative_203_Horlbeck_NTC	180	15029	0.464	-0.08157560661578556
ENSG00000073803	negative_193_Horlbeck_NTC	92	18399	0.464	0.09033080545985905
ENSG00000080345	negative_204_Horlbeck_NTC	176	12826	0.464	0.08380238965929743
ENSG00000109466	negative_233_Horlbeck_NTC	44	5220	0.464	-0.11784873935134632
ENSG00000109618	negative_203_Horlbeck_NTC	17	1020	0.464	0.27398451984717287
ENSG00000111678	negative_236_Horlbeck_NTC	526	36539	0.464	0.031586830106199226
ENSG00000115947	negative_193_Horlbeck_NTC	80	16588	0.464	-0.12001058851881763
ENSG00000137414	negative_193_Horlbeck_NTC	50	11096	0.464	-0.13758343803969253
ENSG00000139697	negative_200_Horlbeck_NTC	151	22237	0.464	0.08911690102781
ENSG00000144834	negative_234_Horlbeck_NTC	550	45335	0.464	-0.02563297220464067
ENSG00000151917	negative_189_Horlbeck_NTC	17	4030	0.464	-0.25074885311826467
ENSG00000165487	negative_213_Horlbeck_NTC	50	9368	0.464	-0.1429652799492458
ENSG00000198315	negative_205_Horlbeck_NTC	98	3869	0.464	0.09103549501581476
ENSG00000215808	negative_231_Horlbeck_NTC	100	4941	0.464	0.16053860157994482
ENSG00000111802	negative_228_Horlbeck_NTC	27	5008	0.468	0.17967863830360953
ENSG00000112855	negative_188_Horlbeck_NTC	14	3523	0.468	0.26652087559922677
ENSG00000115652	negative_233_Horlbeck_NTC	51	5653	0.468	-0.13212659767713664
ENSG00000116141	negative_228_Horlbeck_NTC	52	12030	0.468	-0.14397255190506186
ENSG00000130956	negative_207_Horlbeck_NTC	431	12139	0.468	-0.04523930714234203
ENSG00000132341	negative_190_Horlbeck_NTC	177	43600	0.468	0.06562207290045552
ENSG00000137040	negative_201_Horlbeck_NTC	329	10748	0.468	-0.05567293347166036
ENSG00000146574	negative_204_Horlbeck_NTC	27	1753	0.468	0.17081123542657828
ENSG00000148248	negative_236_Horlbeck_NTC	118	8435	0.468	-0.10725627067350807
ENSG00000163320	negative_223_Horlbeck_NTC	463	21509	0.468	0.030809337654261637
ENSG00000168556	negative_201_Horlbeck_NTC	314	9205	0.468	0.06218317919135341
ENSG00000179222	negative_236_Horlbeck_NTC	502	35313	0.468	-0.04387707874733349
ENSG00000181038	negative_214_Horlbeck_NTC	16	6925	0.468	-0.29417624026896405
ENSG00000181924	negative_223_Horlbeck_NTC	262	12653	0.468	-0.04994316470226168
ENSG00000183648	negative_210_Horlbeck_NTC	150	46226	0.468	-0.052548698442487884
ENSG00000198886	negative_211_Horlbeck_NTC	710	50288	0.468	0.002112659775136194
ENSG00000206573	negative_229_Horlbeck_NTC	77	20257	0.468	0.10273818524976597
ENSG00000227398	negative_219_Horlbeck_NTC	16	1526	0.468	0.18010954954337155
ENSG00000228495	negative_198_Horlbeck_NTC	8	637	0.468	0.3029864357020511
ENSG00000105887	negative_236_Horlbeck_NTC	423	28775	0.472	0.028330352238069664
ENSG00000124074	negative_235_Horlbeck_NTC	39	2864	0.472	0.1840876168208423
ENSG00000126945	negative_194_Horlbeck_NTC	255	16388	0.472	-0.04766657633954563
ENSG00000143498	negative_225_Horlbeck_NTC	8	2361	0.472	-0.2784683220544215
ENSG00000150773	negative_235_Horlbeck_NTC	12	729	0.472	0.2346991115657584
ENSG00000155961	negative_215_Horlbeck_NTC	39	10611	0.472	-0.1751700107103744
ENSG00000156232	negative_232_Horlbeck_NTC	33	2055	0.472	0.21924699559554828
ENSG00000167118	negative_188_Horlbeck_NTC	29	8549	0.472	0.14153844445073416
ENSG00000169957	negative_224_Horlbeck_NTC	36	4729	0.472	-0.18064875825403925
ENSG00000173327	negative_227_Horlbeck_NTC	98	6538	0.472	0.1556037169250497
ENSG00000178537	negative_229_Horlbeck_NTC	7	1657	0.472	0.26878584679728323
ENSG00000183137	negative_232_Horlbeck_NTC	79	4900	0.472	0.11706398559240316
ENSG00000189306	negative_211_Horlbeck_NTC	131	8757	0.472	0.0883499718589773
ENSG00000204315	negative_236_Horlbeck_NTC	18	1602	0.472	-0.2241485873783562
ENSG00000254635	negative_236_Horlbeck_NTC	186	13755	0.472	-0.06327449781789074
ENSG00000064199	negative_214_Horlbeck_NTC	8	4351	0.476	-0.3511762610175233
ENSG00000090470	negative_218_Horlbeck_NTC	65	13730	0.476	0.10086518910765174
ENSG00000111962	negative_205_Horlbeck_NTC	8	300	0.476	0.2628311550476914
ENSG00000113100	negative_202_Horlbeck_NTC	17	601	0.476	0.19581054214733307
ENSG00000116649	negative_207_Horlbeck_NTC	776	21883	0.476	0.022299345468460796
ENSG00000116903	negative_202_Horlbeck_NTC	58	2616	0.476	0.12002297993318045
ENSG00000122376	negative_214_Horlbeck_NTC	11	3321	0.476	0.29567890709198297
ENSG00000139726	negative_209_Horlbeck_NTC	820	24580	0.476	-0.03157986189320028
ENSG00000144909	negative_194_Horlbeck_NTC	54	3212	0.476	0.11584099912099033
ENSG00000146856	negative_237_Horlbeck_NTC	9	671	0.476	-0.3060687110058051
ENSG00000147799	negative_202_Horlbeck_NTC	81	3622	0.476	0.11348762640538812
ENSG00000155903	negative_224_Horlbeck_NTC	34	3576	0.476	0.16434805502151617
ENSG00000170445	negative_216_Horlbeck_NTC	46	18236	0.476	-0.16110673283503196
ENSG00000185742	negative_204_Horlbeck_NTC	11	1020	0.476	-0.3672964571353159
ENSG00000196208	negative_214_Horlbeck_NTC	24	8745	0.476	0.16247151107598512
ENSG00000226696	negative_212_Horlbeck_NTC	10	2268	0.476	-0.3345308992715923
ENSG00000240972	negative_237_Horlbeck_NTC	610	37914	0.476	-0.024347432316460527
ENSG00000269821	negative_232_Horlbeck_NTC	488	36387	0.476	-0.02536281375067828
ENSG00000004766	negative_207_Horlbeck_NTC	184	5164	0.48	-0.057244513030451305
ENSG00000012963	negative_201_Horlbeck_NTC	110	3572	0.48	-0.14385863340193472
ENSG00000042317	negative_206_Horlbeck_NTC	36	5634	0.48	0.1809549190474775
ENSG00000055917	negative_221_Horlbeck_NTC	69	10119	0.48	0.09382256150189194
ENSG00000074317	negative_222_Horlbeck_NTC	60	7020	0.48	-0.12776336125995247
ENSG00000102225	negative_224_Horlbeck_NTC	149	15889	0.48	0.09409141430638623
ENSG00000106351	negative_233_Horlbeck_NTC	8	652	0.48	0.2864493658533105
ENSG00000107798	negative_217_Horlbeck_NTC	11	3299	0.48	0.2832277633488407
ENSG00000116205	negative_202_Horlbeck_NTC	64	2776	0.48	0.13581542864645657
ENSG00000119865	negative_218_Horlbeck_NTC	108	24028	0.48	0.09038539059436701
ENSG00000125686	negative_218_Horlbeck_NTC	48	9863	0.48	0.1412354785866914
ENSG00000126067	negative_218_Horlbeck_NTC	111	24350	0.48	0.07822106868684431
ENSG00000129128	negative_196_Horlbeck_NTC	8	12273	0.48	-0.3815494534484438
ENSG00000132768	negative_229_Horlbeck_NTC	7	2611	0.48	-0.37603565758820867
ENSG00000148334	negative_209_Horlbeck_NTC	343	10568	0.48	-0.047028377492799756
ENSG00000157106	negative_229_Horlbeck_NTC	46	12121	0.48	0.15491104981536896
ENSG00000169057	negative_191_Horlbeck_NTC	129	21005	0.48	0.0802389083316829
ENSG00000247077	negative_233_Horlbeck_NTC	26	2975	0.48	-0.16182802168388521
ENSG00000256806	negative_236_Horlbeck_NTC	58	3695	0.48	0.1382869063072527
ENSG00000005007	negative_236_Horlbeck_NTC	94	6087	0.484	0.12680136249687513
ENSG00000081138	negative_223_Horlbeck_NTC	221	10467	0.484	0.04803043340303148
ENSG00000111846	negative_230_Horlbeck_NTC	8	1408	0.484	0.36798947392559445
ENSG00000112852	negative_214_Horlbeck_NTC	42	17112	0.484	0.12143291161146308
ENSG00000134287	negative_228_Horlbeck_NTC	114	25030	0.484	-0.10191196853017431
ENSG00000138709	negative_199_Horlbeck_NTC	106	6426	0.484	-0.12476736523486531
ENSG00000143753	negative_193_Horlbeck_NTC	74	16263	0.484	-0.04477366984768083
ENSG00000145050	negative_221_Horlbeck_NTC	84	14440	0.484	-0.0959563812099602
ENSG00000145687	negative_205_Horlbeck_NTC	501	21262	0.484	0.04605582116907703
ENSG00000160218	negative_208_Horlbeck_NTC	97	4846	0.484	0.10709035647553744
ENSG00000182108	negative_227_Horlbeck_NTC	89	6266	0.484	-0.11011911096391236
ENSG00000206053	negative_199_Horlbeck_NTC	97	5726	0.484	-0.11822458650781709
ENSG00000278311	negative_202_Horlbeck_NTC	381	18915	0.484	0.05738980569465202
ENSG00000026025	negative_219_Horlbeck_NTC	113	11529	0.488	0.09096121313338901
ENSG00000065243	negative_218_Horlbeck_NTC	33	6945	0.488	0.15131317117412468
ENSG00000065717	negative_231_Horlbeck_NTC	13	671	0.488	0.2643122099825925
[truncated: 2,070 more rows]
