# Supplementary material for: Multiplex, single-cell CRISPRa screening for cell type specific regulatory elements
Source: Nat Commun. 2024 Sep 18;15:8209. doi: 10.1038/s41467-024-52490-4 (PMC11411074; doi:10.1038/s41467-024-52490-4)
Supplement: Supplementary file 21 — Source Data [file 41467_2024_52490_MOESM21_ESM.zip]

Archive with 5 entries (4 files):
- Source_Data/
- Source_Data/Source_Data_Fig4B_4D.csv
- __MACOSX/Source_Data/._Source_Data_Fig4B_4D.csv
- Source_Data/source_data.xlsx
- __MACOSX/Source_Data/._source_data.xlsx
